# Supplementary material for: Dataset of anomalies and malicious acts in a cyber-physical subsystem
Source: Data Brief. 2017 Jul 20;14:186–91. doi: 10.1016/j.dib.2017.07.038 (PMC5536820; doi:10.1016/j.dib.2017.07.038)
Supplement: Supplementary file 2 [file mmc2.zip]

Archive with 151 entries (133 files):
- dataset/
- dataset/index.html
- dataset/datasheets/
- dataset/datasheets/twdlcae40drf-datasheet.pdf
- dataset/datasheets/TM2AMI2HT-datasheet.pdf
- dataset/datasheets/twdlcae40drf-datasheet-es.pdf
- dataset/datasheets/Schneider_Electric-XX918A3F1M12-datasheet.pdf
- dataset/logs/
- dataset/logs/DoS_attack.csv
- dataset/logs/spoofing.csv
- dataset/logs/second_blocked.csv
- dataset/logs/high_blocked.csv
- dataset/logs/plastic_bag.csv
- dataset/logs/hits_1.csv
- dataset/logs/hits_3.csv
- dataset/logs/hits_2.csv
- dataset/logs/blocked_1.csv
- dataset/logs/blocked_2.csv
- dataset/logs/poly_7.csv
- dataset/logs/poly_2.csv
- dataset/logs/wet_sensor.csv
- dataset/logs/normal_short.csv
- dataset/logs/bad_conection.csv
- dataset/logs/normal.csv
- dataset/images/
- dataset/images/table_bits.png
- dataset/images/network_tanks.png
- dataset/images/tanks.png
- dataset/scripts/
- dataset/scripts/plot_dataset.py
- dataset/js/
- dataset/js/init.js
- dataset/js/modernizr.js
- dataset/js/waypoints.js
- dataset/js/jquery.fittext.js
- dataset/js/magnific-popup.js
- dataset/js/jquery-1.10.2.min.js
- dataset/js/jquery.flexslider.js
- dataset/js/jquery-migrate-1.2.1.min.js
- dataset/css/
- dataset/css/fonts.css
- dataset/css/layout.css
- dataset/css/media-queries.css
- dataset/css/magnific-popup.css
- dataset/css/default.css
- dataset/css/fontello/
- dataset/css/font-awesome/
- dataset/css/fonts/
- dataset/css/fontello/css/
- dataset/css/fontello/css/fontello.css
- dataset/css/fontello/css/animation.css
- dataset/css/fontello/css/fontello-ie7.css
- dataset/css/fontello/css/fontello-codes.css
- dataset/css/fontello/css/fontello-embedded.css
- dataset/css/fontello/css/fontello-ie7-codes.css
- dataset/css/fontello/font/
- dataset/css/fontello/font/fontello.eot
- dataset/css/fontello/font/fontello.svg
- dataset/css/fontello/font/fontello.ttf
- dataset/css/fontello/font/fontello.woff
- dataset/css/font-awesome/css/
- dataset/css/font-awesome/css/font-awesome.css
- dataset/css/font-awesome/css/font-awesome.min.css
- dataset/css/font-awesome/less/
- dataset/css/font-awesome/less/core.less
- dataset/css/font-awesome/less/list.less
- dataset/css/font-awesome/less/path.less
- dataset/css/font-awesome/less/icons.less
- dataset/css/font-awesome/less/larger.less
- dataset/css/font-awesome/less/mixins.less
- dataset/css/font-awesome/less/stacked.less
- dataset/css/font-awesome/less/spinning.less
- dataset/css/font-awesome/less/variables.less
- dataset/css/font-awesome/less/fixed-width.less
- dataset/css/font-awesome/less/font-awesome.less
- dataset/css/font-awesome/less/bordered-pulled.less
- dataset/css/font-awesome/less/rotated-flipped.less
- dataset/css/font-awesome/scss/
- dataset/css/font-awesome/scss/_core.scss
- dataset/css/font-awesome/scss/_list.scss
- dataset/css/font-awesome/scss/_path.scss
- dataset/css/font-awesome/scss/_icons.scss
- dataset/css/font-awesome/scss/_larger.scss
- dataset/css/font-awesome/scss/_mixins.scss
- dataset/css/font-awesome/scss/_stacked.scss
- dataset/css/font-awesome/scss/_spinning.scss
- dataset/css/font-awesome/scss/_variables.scss
- dataset/css/font-awesome/scss/_fixed-width.scss
- dataset/css/font-awesome/scss/font-awesome.scss
- dataset/css/font-awesome/scss/_bordered-pulled.scss
- dataset/css/font-awesome/scss/_rotated-flipped.scss
- dataset/css/font-awesome/fonts/
- dataset/css/font-awesome/fonts/fontawesome-webfont.svg
- dataset/css/font-awesome/fonts/FontAwesome.otf
- dataset/css/font-awesome/fonts/fontawesome-webfont.eot
- dataset/css/font-awesome/fonts/fontawesome-webfont.ttf
- dataset/css/font-awesome/fonts/fontawesome-webfont.woff
- dataset/css/fonts/opensans/
- dataset/css/fonts/opensans/OpenSans-Bold-webfont.eot
- dataset/css/fonts/opensans/OpenSans-Bold-webfont.svg
- dataset/css/fonts/opensans/OpenSans-Bold-webfont.ttf
- dataset/css/fonts/opensans/OpenSans-Bold-webfont.woff
- dataset/css/fonts/opensans/OpenSans-Light-webfont.eot
- dataset/css/fonts/opensans/OpenSans-Light-webfont.svg
- dataset/css/fonts/opensans/OpenSans-Light-webfont.ttf
- dataset/css/fonts/opensans/OpenSans-Italic-webfont.eot
- dataset/css/fonts/opensans/OpenSans-Italic-webfont.svg
- dataset/css/fonts/opensans/OpenSans-Italic-webfont.ttf
- dataset/css/fonts/opensans/OpenSans-Light-webfont.woff
- dataset/css/fonts/opensans/OpenSans-Italic-webfont.woff
- dataset/css/fonts/opensans/OpenSans-Regular-webfont.eot
- dataset/css/fonts/opensans/OpenSans-Regular-webfont.svg
- dataset/css/fonts/opensans/OpenSans-Regular-webfont.ttf
- dataset/css/fonts/opensans/OpenSans-Regular-webfont.woff
- dataset/css/fonts/opensans/OpenSans-Semibold-webfont.eot
- dataset/css/fonts/opensans/OpenSans-Semibold-webfont.svg
- dataset/css/fonts/opensans/OpenSans-Semibold-webfont.ttf
- dataset/css/fonts/opensans/OpenSans-ExtraBold-webfont.eot
- dataset/css/fonts/opensans/OpenSans-ExtraBold-webfont.svg
- dataset/css/fonts/opensans/OpenSans-ExtraBold-webfont.ttf
- dataset/css/fonts/opensans/OpenSans-Semibold-webfont.woff
- dataset/css/fonts/opensans/OpenSans-BoldItalic-webfont.eot
- dataset/css/fonts/opensans/OpenSans-BoldItalic-webfont.svg
- dataset/css/fonts/opensans/OpenSans-BoldItalic-webfont.ttf
- dataset/css/fonts/opensans/OpenSans-ExtraBold-webfont.woff
- dataset/css/fonts/opensans/OpenSans-BoldItalic-webfont.woff
- dataset/css/fonts/opensans/OpenSans-LightItalic-webfont.eot
- dataset/css/fonts/opensans/OpenSans-LightItalic-webfont.svg
- dataset/css/fonts/opensans/OpenSans-LightItalic-webfont.ttf
- dataset/css/fonts/opensans/OpenSans-LightItalic-webfont.woff
- dataset/css/fonts/opensans/OpenSans-SemiboldItalic-webfont.eot
- dataset/css/fonts/opensans/OpenSans-SemiboldItalic-webfont.svg
- dataset/css/fonts/opensans/OpenSans-SemiboldItalic-webfont.ttf
- dataset/css/fonts/opensans/OpenSans-ExtraBoldItalic-webfont.eot
- dataset/css/fonts/opensans/OpenSans-ExtraBoldItalic-webfont.svg
- dataset/css/fonts/opensans/OpenSans-ExtraBoldItalic-webfont.ttf
- dataset/css/fonts/opensans/OpenSans-SemiboldItalic-webfont.woff
- dataset/css/fonts/opensans/OpenSans-ExtraBoldItalic-webfont.woff
- dataset/css/fonts/librebaskerville/
- dataset/css/fonts/librebaskerville/librebaskerville-bold-webfont.eot
- dataset/css/fonts/librebaskerville/librebaskerville-bold-webfont.svg
- dataset/css/fonts/librebaskerville/librebaskerville-bold-webfont.ttf
- dataset/css/fonts/librebaskerville/librebaskerville-bold-webfont.woff
- dataset/css/fonts/librebaskerville/librebaskerville-italic-webfont.eot
- dataset/css/fonts/librebaskerville/librebaskerville-italic-webfont.svg
- dataset/css/fonts/librebaskerville/librebaskerville-italic-webfont.ttf
- dataset/css/fonts/librebaskerville/librebaskerville-italic-webfont.woff
- dataset/css/fonts/librebaskerville/librebaskerville-regular-webfont.eot
- dataset/css/fonts/librebaskerville/librebaskerville-regular-webfont.svg
- dataset/css/fonts/librebaskerville/librebaskerville-regular-webfont.ttf
- dataset/css/fonts/librebaskerville/librebaskerville-regular-webfont.woff
