# Supplementary material for: Dataset of anomalies and malicious acts in a cyber-physical subsystem
Source: Data Brief. 2017 Jul 20;14:186–91. doi: 10.1016/j.dib.2017.07.038 (PMC5536820; doi:10.1016/j.dib.2017.07.038)
Supplement: Supplementary file 2 [file mmc2.zip › dataset/logs/DoS_attack.csv]

Time Stamp	Register	Value
04/25/2016 11:43:05.046	1	0
04/25/2016 11:43:05.046	2	1
04/25/2016 11:43:05.046	3	0
04/25/2016 11:43:05.046	4	9985
04/25/2016 11:43:05.062	5	2000
04/25/2016 11:43:05.062	6	1500
04/25/2016 11:43:05.062	7	9000
04/25/2016 11:43:05.077	8	0
04/25/2016 11:43:05.077	9	0
04/25/2016 11:43:05.077	10	0
04/25/2016 11:43:05.155	1	0
04/25/2016 11:43:05.155	2	1
04/25/2016 11:43:05.171	3	0
04/25/2016 11:43:05.171	4	9985
04/25/2016 11:43:05.171	5	2000
04/25/2016 11:43:05.171	6	1500
04/25/2016 11:43:05.187	7	9000
04/25/2016 11:43:05.187	8	0
04/25/2016 11:43:05.187	9	0
04/25/2016 11:43:05.202	10	0
04/25/2016 11:43:05.265	1	0
04/25/2016 11:43:05.265	2	1
04/25/2016 11:43:05.265	3	0
04/25/2016 11:43:05.280	4	9985
04/25/2016 11:43:05.280	5	2000
04/25/2016 11:43:05.280	6	1500
04/25/2016 11:43:05.296	7	9000
04/25/2016 11:43:05.296	8	0
04/25/2016 11:43:05.296	9	0
04/25/2016 11:43:05.312	10	0
04/25/2016 11:43:05.374	1	0
04/25/2016 11:43:05.374	2	1
04/25/2016 11:43:05.390	3	0
04/25/2016 11:43:05.390	4	9984
04/25/2016 11:43:05.390	5	2000
04/25/2016 11:43:05.390	6	1500
04/25/2016 11:43:05.405	7	9000
04/25/2016 11:43:05.405	8	0
04/25/2016 11:43:05.405	9	0
04/25/2016 11:43:05.421	10	0
04/25/2016 11:43:05.483	1	0
04/25/2016 11:43:05.483	2	1
04/25/2016 11:43:05.499	3	0
04/25/2016 11:43:05.499	4	9985
04/25/2016 11:43:05.499	5	2000
04/25/2016 11:43:05.499	6	1500
04/25/2016 11:43:05.515	7	9000
04/25/2016 11:43:05.515	8	0
04/25/2016 11:43:05.515	9	0
04/25/2016 11:43:05.530	10	0
04/25/2016 11:43:05.593	1	0
04/25/2016 11:43:05.593	2	1
04/25/2016 11:43:05.608	3	0
04/25/2016 11:43:05.608	4	9985
04/25/2016 11:43:05.608	5	2000
04/25/2016 11:43:05.608	6	1500
04/25/2016 11:43:05.624	7	9000
04/25/2016 11:43:05.624	8	0
04/25/2016 11:43:05.624	9	0
04/25/2016 11:43:05.640	10	0
04/25/2016 11:43:05.702	1	0
04/25/2016 11:43:05.702	2	1
04/25/2016 11:43:05.718	3	0
04/25/2016 11:43:05.718	4	9986
04/25/2016 11:43:05.718	5	2000
04/25/2016 11:43:05.733	6	1500
04/25/2016 11:43:05.733	7	9000
04/25/2016 11:43:05.733	8	0
04/25/2016 11:43:05.733	9	0
04/25/2016 11:43:05.749	10	0
04/25/2016 11:43:05.812	1	0
04/25/2016 11:43:05.812	2	1
04/25/2016 11:43:05.812	3	0
04/25/2016 11:43:05.827	4	9985
04/25/2016 11:43:05.827	5	2000
04/25/2016 11:43:05.827	6	1500
04/25/2016 11:43:05.843	7	9000
04/25/2016 11:43:05.843	8	0
04/25/2016 11:43:05.843	9	0
04/25/2016 11:43:05.858	10	0
04/25/2016 11:43:05.921	1	0
04/25/2016 11:43:05.921	2	1
04/25/2016 11:43:05.937	3	0
04/25/2016 11:43:05.937	4	9985
04/25/2016 11:43:05.937	5	2000
04/25/2016 11:43:05.937	6	1500
04/25/2016 11:43:05.952	7	9000
04/25/2016 11:43:05.952	8	0
04/25/2016 11:43:05.952	9	0
04/25/2016 11:43:05.968	10	0
04/25/2016 11:43:06.030	1	0
04/25/2016 11:43:06.030	2	1
04/25/2016 11:43:06.046	3	0
04/25/2016 11:43:06.046	4	9985
04/25/2016 11:43:06.046	5	2000
04/25/2016 11:43:06.046	6	1500
04/25/2016 11:43:06.061	7	9000
04/25/2016 11:43:06.061	8	0
04/25/2016 11:43:06.061	9	0
04/25/2016 11:43:06.077	10	0
04/25/2016 11:43:06.140	1	0
04/25/2016 11:43:06.140	2	1
04/25/2016 11:43:06.155	3	0
04/25/2016 11:43:06.155	4	9985
04/25/2016 11:43:06.155	5	2000
04/25/2016 11:43:06.155	6	1500
04/25/2016 11:43:06.171	7	9000
04/25/2016 11:43:06.171	8	0
04/25/2016 11:43:06.171	9	0
04/25/2016 11:43:06.187	10	0
04/25/2016 11:43:06.249	1	0
04/25/2016 11:43:06.249	2	1
04/25/2016 11:43:06.265	3	0
04/25/2016 11:43:06.265	4	9985
04/25/2016 11:43:06.280	5	2000
04/25/2016 11:43:06.280	6	1500
04/25/2016 11:43:06.280	7	9000
04/25/2016 11:43:06.296	8	0
04/25/2016 11:43:06.296	9	0
04/25/2016 11:43:06.296	10	0
04/25/2016 11:43:06.358	1	0
04/25/2016 11:43:06.358	2	1
04/25/2016 11:43:06.374	3	0
04/25/2016 11:43:06.374	4	9985
04/25/2016 11:43:06.374	5	2000
04/25/2016 11:43:06.390	6	1500
04/25/2016 11:43:06.390	7	9000
04/25/2016 11:43:06.390	8	0
04/25/2016 11:43:06.405	9	0
04/25/2016 11:43:06.405	10	0
04/25/2016 11:43:06.468	1	0
04/25/2016 11:43:06.468	2	1
04/25/2016 11:43:06.468	3	0
04/25/2016 11:43:06.483	4	9985
04/25/2016 11:43:06.483	5	2000
04/25/2016 11:43:06.483	6	1500
04/25/2016 11:43:06.499	7	9000
04/25/2016 11:43:06.499	8	0
04/25/2016 11:43:06.499	9	0
04/25/2016 11:43:06.515	10	0
04/25/2016 11:43:06.577	1	0
04/25/2016 11:43:06.577	2	1
04/25/2016 11:43:06.593	3	0
04/25/2016 11:43:06.593	4	9985
04/25/2016 11:43:06.593	5	2000
04/25/2016 11:43:06.608	6	1500
04/25/2016 11:43:06.608	7	9000
04/25/2016 11:43:06.608	8	0
04/25/2016 11:43:06.608	9	0
04/25/2016 11:43:06.624	10	0
04/25/2016 11:43:06.687	1	0
04/25/2016 11:43:06.687	2	1
04/25/2016 11:43:06.687	3	0
04/25/2016 11:43:06.702	4	9985
04/25/2016 11:43:06.702	5	2000
04/25/2016 11:43:06.702	6	1500
04/25/2016 11:43:06.718	7	9000
04/25/2016 11:43:06.718	8	0
04/25/2016 11:43:06.718	9	0
04/25/2016 11:43:06.733	10	0
04/25/2016 11:43:06.796	1	0
04/25/2016 11:43:06.796	2	1
04/25/2016 11:43:06.812	3	0
04/25/2016 11:43:06.812	4	9985
04/25/2016 11:43:06.812	5	2000
04/25/2016 11:43:06.812	6	1500
04/25/2016 11:43:06.827	7	9000
04/25/2016 11:43:06.827	8	0
04/25/2016 11:43:06.827	9	0
04/25/2016 11:43:06.843	10	0
04/25/2016 11:43:06.905	1	0
04/25/2016 11:43:06.905	2	1
04/25/2016 11:43:06.905	3	0
04/25/2016 11:43:06.921	4	9985
04/25/2016 11:43:06.921	5	2000
04/25/2016 11:43:06.921	6	1500
04/25/2016 11:43:06.937	7	9000
04/25/2016 11:43:06.937	8	0
04/25/2016 11:43:06.937	9	0
04/25/2016 11:43:06.952	10	0
04/25/2016 11:43:07.015	1	0
04/25/2016 11:43:07.015	2	1
04/25/2016 11:43:07.030	3	0
04/25/2016 11:43:07.030	4	9986
04/25/2016 11:43:07.030	5	2000
04/25/2016 11:43:07.046	6	1500
04/25/2016 11:43:07.046	7	9000
04/25/2016 11:43:07.046	8	0
04/25/2016 11:43:07.046	9	0
04/25/2016 11:43:07.061	10	0
04/25/2016 11:43:07.124	1	0
04/25/2016 11:43:07.124	2	1
04/25/2016 11:43:07.124	3	0
04/25/2016 11:43:07.140	4	9985
04/25/2016 11:43:07.140	5	2000
04/25/2016 11:43:07.140	6	1500
04/25/2016 11:43:07.155	7	9000
04/25/2016 11:43:07.155	8	0
04/25/2016 11:43:07.155	9	0
04/25/2016 11:43:07.171	10	0
04/25/2016 11:43:07.233	1	0
04/25/2016 11:43:07.233	2	1
04/25/2016 11:43:07.233	3	0
04/25/2016 11:43:07.249	4	9987
04/25/2016 11:43:07.249	5	2000
04/25/2016 11:43:07.249	6	1500
04/25/2016 11:43:07.265	7	9000
04/25/2016 11:43:07.265	8	0
04/25/2016 11:43:07.265	9	0
04/25/2016 11:43:07.280	10	0
04/25/2016 11:43:07.343	1	0
04/25/2016 11:43:07.343	2	1
04/25/2016 11:43:07.343	3	0
04/25/2016 11:43:07.358	4	9986
04/25/2016 11:43:07.358	5	2000
04/25/2016 11:43:07.358	6	1500
04/25/2016 11:43:07.374	7	9000
04/25/2016 11:43:07.374	8	0
04/25/2016 11:43:07.374	9	0
04/25/2016 11:43:07.390	10	0
04/25/2016 11:43:07.452	1	0
04/25/2016 11:43:07.452	2	1
04/25/2016 11:43:07.468	3	0
04/25/2016 11:43:07.468	4	9985
04/25/2016 11:43:07.468	5	2000
04/25/2016 11:43:07.468	6	1500
04/25/2016 11:43:07.483	7	9000
04/25/2016 11:43:07.483	8	0
04/25/2016 11:43:07.483	9	0
04/25/2016 11:43:07.499	10	0
04/25/2016 11:43:07.562	1	0
04/25/2016 11:43:07.562	2	1
04/25/2016 11:43:07.562	3	0
04/25/2016 11:43:07.577	4	9984
04/25/2016 11:43:07.577	5	2000
04/25/2016 11:43:07.577	6	1500
04/25/2016 11:43:07.593	7	9000
04/25/2016 11:43:07.593	8	0
04/25/2016 11:43:07.593	9	0
04/25/2016 11:43:07.608	10	0
04/25/2016 11:43:07.671	1	0
04/25/2016 11:43:07.671	2	1
04/25/2016 11:43:07.687	3	0
04/25/2016 11:43:07.687	4	9986
04/25/2016 11:43:07.687	5	2000
04/25/2016 11:43:07.687	6	1500
04/25/2016 11:43:07.702	7	9000
04/25/2016 11:43:07.702	8	0
04/25/2016 11:43:07.702	9	0
04/25/2016 11:43:07.718	10	0
04/25/2016 11:43:07.780	1	0
04/25/2016 11:43:07.780	2	1
04/25/2016 11:43:07.798	3	0
04/25/2016 11:43:07.798	4	9985
04/25/2016 11:43:07.798	5	2000
04/25/2016 11:43:07.798	6	1500
04/25/2016 11:43:07.813	7	9000
04/25/2016 11:43:07.813	8	0
04/25/2016 11:43:07.813	9	0
04/25/2016 11:43:07.828	10	0
04/25/2016 11:43:07.891	1	0
04/25/2016 11:43:07.891	2	1
04/25/2016 11:43:07.909	3	0
04/25/2016 11:43:07.909	4	9984
04/25/2016 11:43:07.909	5	2000
04/25/2016 11:43:07.923	6	1500
04/25/2016 11:43:07.923	7	9000
04/25/2016 11:43:07.923	8	0
04/25/2016 11:43:07.923	9	0
04/25/2016 11:43:07.939	10	0
04/25/2016 11:43:08.001	1	0
04/25/2016 11:43:08.001	2	1
04/25/2016 11:43:08.017	3	0
04/25/2016 11:43:08.017	4	9985
04/25/2016 11:43:08.017	5	2000
04/25/2016 11:43:08.033	6	1500
04/25/2016 11:43:08.033	7	9000
04/25/2016 11:43:08.033	8	0
04/25/2016 11:43:08.033	9	0
04/25/2016 11:43:08.048	10	0
04/25/2016 11:43:08.111	1	0
04/25/2016 11:43:08.111	2	1
04/25/2016 11:43:08.126	3	0
04/25/2016 11:43:08.126	4	9985
04/25/2016 11:43:08.126	5	2000
04/25/2016 11:43:08.142	6	1500
04/25/2016 11:43:08.142	7	9000
04/25/2016 11:43:08.142	8	0
04/25/2016 11:43:08.142	9	0
04/25/2016 11:43:08.158	10	0
04/25/2016 11:43:08.220	1	0
04/25/2016 11:43:08.220	2	1
04/25/2016 11:43:08.238	3	0
04/25/2016 11:43:08.238	4	9985
04/25/2016 11:43:08.238	5	2000
04/25/2016 11:43:08.238	6	1500
04/25/2016 11:43:08.252	7	9000
04/25/2016 11:43:08.252	8	0
04/25/2016 11:43:08.252	9	0
04/25/2016 11:43:08.268	10	0
04/25/2016 11:43:08.331	1	0
04/25/2016 11:43:08.331	2	1
04/25/2016 11:43:08.346	3	0
04/25/2016 11:43:08.346	4	9985
04/25/2016 11:43:08.346	5	2000
04/25/2016 11:43:08.362	6	1500
04/25/2016 11:43:08.362	7	9000
04/25/2016 11:43:08.362	8	0
04/25/2016 11:43:08.362	9	0
04/25/2016 11:43:08.377	10	0
04/25/2016 11:43:08.440	1	0
04/25/2016 11:43:08.440	2	1
04/25/2016 11:43:08.440	3	0
04/25/2016 11:43:08.456	4	9985
04/25/2016 11:43:08.456	5	2000
04/25/2016 11:43:08.456	6	1500
04/25/2016 11:43:08.471	7	9000
04/25/2016 11:43:08.471	8	0
04/25/2016 11:43:08.471	9	0
04/25/2016 11:43:08.487	10	0
04/25/2016 11:43:08.549	1	0
04/25/2016 11:43:08.549	2	1
04/25/2016 11:43:08.549	3	0
04/25/2016 11:43:08.565	4	9985
04/25/2016 11:43:08.565	5	2000
04/25/2016 11:43:08.565	6	1500
04/25/2016 11:43:08.581	7	9000
04/25/2016 11:43:08.581	8	0
04/25/2016 11:43:08.581	9	0
04/25/2016 11:43:08.596	10	0
04/25/2016 11:43:08.659	1	0
04/25/2016 11:43:08.659	2	1
04/25/2016 11:43:08.674	3	0
04/25/2016 11:43:08.674	4	9986
04/25/2016 11:43:08.674	5	2000
04/25/2016 11:43:08.690	6	1500
04/25/2016 11:43:08.690	7	9000
04/25/2016 11:43:08.690	8	0
04/25/2016 11:43:08.706	9	0
04/25/2016 11:43:08.706	10	0
04/25/2016 11:43:08.768	1	0
04/25/2016 11:43:08.768	2	1
04/25/2016 11:43:08.784	3	0
04/25/2016 11:43:08.784	4	9984
04/25/2016 11:43:08.784	5	2000
04/25/2016 11:43:08.784	6	1500
04/25/2016 11:43:08.799	7	9000
04/25/2016 11:43:08.799	8	0
04/25/2016 11:43:08.799	9	0
04/25/2016 11:43:08.815	10	0
04/25/2016 11:43:08.877	1	0
04/25/2016 11:43:08.877	2	1
04/25/2016 11:43:08.893	3	0
04/25/2016 11:43:08.893	4	9986
04/25/2016 11:43:08.893	5	2000
04/25/2016 11:43:08.909	6	1500
04/25/2016 11:43:08.909	7	9000
04/25/2016 11:43:08.909	8	0
04/25/2016 11:43:08.924	9	0
04/25/2016 11:43:08.924	10	0
04/25/2016 11:43:08.987	1	0
04/25/2016 11:43:08.987	2	1
04/25/2016 11:43:08.987	3	0
04/25/2016 11:43:09.002	4	9985
04/25/2016 11:43:09.002	5	2000
04/25/2016 11:43:09.002	6	1500
04/25/2016 11:43:09.018	7	9000
04/25/2016 11:43:09.018	8	0
04/25/2016 11:43:09.018	9	0
04/25/2016 11:43:09.034	10	0
04/25/2016 11:43:09.096	1	0
04/25/2016 11:43:09.096	2	1
04/25/2016 11:43:09.096	3	0
04/25/2016 11:43:09.112	4	9985
04/25/2016 11:43:09.112	5	2000
04/25/2016 11:43:09.112	6	1500
04/25/2016 11:43:09.127	7	9000
04/25/2016 11:43:09.127	8	0
04/25/2016 11:43:09.127	9	0
04/25/2016 11:43:09.143	10	0
04/25/2016 11:43:09.206	1	0
04/25/2016 11:43:09.206	2	1
04/25/2016 11:43:09.206	3	0
04/25/2016 11:43:09.221	4	9984
04/25/2016 11:43:09.221	5	2000
04/25/2016 11:43:09.221	6	1500
04/25/2016 11:43:09.237	7	9000
04/25/2016 11:43:09.237	8	0
04/25/2016 11:43:09.237	9	0
04/25/2016 11:43:09.252	10	0
04/25/2016 11:43:09.315	1	0
04/25/2016 11:43:09.315	2	1
04/25/2016 11:43:09.315	3	0
04/25/2016 11:43:09.330	4	9985
04/25/2016 11:43:09.330	5	2000
04/25/2016 11:43:09.330	6	1500
04/25/2016 11:43:09.346	7	9000
04/25/2016 11:43:09.346	8	0
04/25/2016 11:43:09.346	9	0
04/25/2016 11:43:09.362	10	0
04/25/2016 11:43:09.424	1	0
04/25/2016 11:43:09.424	2	1
04/25/2016 11:43:09.440	3	0
04/25/2016 11:43:09.440	4	9985
04/25/2016 11:43:09.440	5	2000
04/25/2016 11:43:09.440	6	1500
04/25/2016 11:43:09.456	7	9000
04/25/2016 11:43:09.456	8	0
04/25/2016 11:43:09.456	9	0
04/25/2016 11:43:09.471	10	0
04/25/2016 11:43:09.534	1	0
04/25/2016 11:43:09.534	2	1
04/25/2016 11:43:09.534	3	0
04/25/2016 11:43:09.549	4	9985
04/25/2016 11:43:09.549	5	2000
04/25/2016 11:43:09.549	6	1500
04/25/2016 11:43:09.565	7	9000
04/25/2016 11:43:09.565	8	0
04/25/2016 11:43:09.565	9	0
04/25/2016 11:43:09.581	10	0
04/25/2016 11:43:09.643	1	0
04/25/2016 11:43:09.643	2	1
04/25/2016 11:43:09.659	3	0
04/25/2016 11:43:09.659	4	9985
04/25/2016 11:43:09.659	5	2000
04/25/2016 11:43:09.659	6	1500
04/25/2016 11:43:09.674	7	9000
04/25/2016 11:43:09.674	8	0
04/25/2016 11:43:09.674	9	0
04/25/2016 11:43:09.690	10	0
04/25/2016 11:43:09.752	1	0
04/25/2016 11:43:09.752	2	1
04/25/2016 11:43:09.768	3	0
04/25/2016 11:43:09.768	4	9985
04/25/2016 11:43:09.768	5	2000
04/25/2016 11:43:09.784	6	1500
04/25/2016 11:43:09.784	7	9000
04/25/2016 11:43:09.784	8	0
04/25/2016 11:43:09.784	9	0
04/25/2016 11:43:09.799	10	0
04/25/2016 11:43:09.862	1	0
04/25/2016 11:43:09.862	2	1
04/25/2016 11:43:09.862	3	0
04/25/2016 11:43:09.877	4	9984
04/25/2016 11:43:09.877	5	2000
04/25/2016 11:43:09.877	6	1500
04/25/2016 11:43:09.893	7	9000
04/25/2016 11:43:09.893	8	0
04/25/2016 11:43:09.893	9	0
04/25/2016 11:43:09.909	10	0
04/25/2016 11:43:09.971	1	0
04/25/2016 11:43:09.971	2	1
04/25/2016 11:43:09.987	3	0
04/25/2016 11:43:09.987	4	9985
04/25/2016 11:43:09.987	5	2000
04/25/2016 11:43:09.987	6	1500
04/25/2016 11:43:10.002	7	9000
04/25/2016 11:43:10.002	8	0
04/25/2016 11:43:10.002	9	0
04/25/2016 11:43:10.018	10	0
04/25/2016 11:43:10.081	1	0
04/25/2016 11:43:10.081	2	1
04/25/2016 11:43:10.096	3	0
04/25/2016 11:43:10.096	4	9985
04/25/2016 11:43:10.096	5	2000
04/25/2016 11:43:10.096	6	1500
04/25/2016 11:43:10.112	7	9000
04/25/2016 11:43:10.112	8	0
04/25/2016 11:43:10.112	9	0
04/25/2016 11:43:10.127	10	0
04/25/2016 11:43:10.190	1	0
04/25/2016 11:43:10.190	2	1
04/25/2016 11:43:10.206	3	0
04/25/2016 11:43:10.206	4	9985
04/25/2016 11:43:10.206	5	2000
04/25/2016 11:43:10.221	6	1500
04/25/2016 11:43:10.221	7	9000
04/25/2016 11:43:10.221	8	0
04/25/2016 11:43:10.221	9	0
04/25/2016 11:43:10.237	10	0
04/25/2016 11:43:10.299	1	0
04/25/2016 11:43:10.299	2	1
04/25/2016 11:43:10.315	3	0
04/25/2016 11:43:10.315	4	9984
04/25/2016 11:43:10.315	5	2000
04/25/2016 11:43:10.315	6	1500
04/25/2016 11:43:10.331	7	9000
04/25/2016 11:43:10.331	8	0
04/25/2016 11:43:10.331	9	0
04/25/2016 11:43:10.346	10	0
04/25/2016 11:43:10.409	1	0
04/25/2016 11:43:10.409	2	1
04/25/2016 11:43:10.424	3	0
04/25/2016 11:43:10.424	4	9985
04/25/2016 11:43:10.424	5	2000
04/25/2016 11:43:10.440	6	1500
04/25/2016 11:43:10.440	7	9000
04/25/2016 11:43:10.440	8	0
04/25/2016 11:43:10.440	9	0
04/25/2016 11:43:10.456	10	0
04/25/2016 11:43:10.518	1	0
04/25/2016 11:43:10.518	2	1
04/25/2016 11:43:10.534	3	0
04/25/2016 11:43:10.534	4	9985
04/25/2016 11:43:10.534	5	2000
04/25/2016 11:43:10.549	6	1500
04/25/2016 11:43:10.549	7	9000
04/25/2016 11:43:10.549	8	0
04/25/2016 11:43:10.549	9	0
04/25/2016 11:43:10.565	10	0
04/25/2016 11:43:10.627	1	0
04/25/2016 11:43:10.627	2	1
04/25/2016 11:43:10.643	3	0
04/25/2016 11:43:10.643	4	9985
04/25/2016 11:43:10.643	5	2000
04/25/2016 11:43:10.659	6	1500
04/25/2016 11:43:10.659	7	9000
04/25/2016 11:43:10.659	8	0
04/25/2016 11:43:10.674	9	0
04/25/2016 11:43:10.674	10	0
04/25/2016 11:43:10.737	1	0
04/25/2016 11:43:10.737	2	1
04/25/2016 11:43:10.752	3	0
04/25/2016 11:43:10.752	4	9985
04/25/2016 11:43:10.752	5	2000
04/25/2016 11:43:10.768	6	1500
04/25/2016 11:43:10.768	7	9000
04/25/2016 11:43:10.768	8	0
04/25/2016 11:43:10.784	9	0
04/25/2016 11:43:10.784	10	0
04/25/2016 11:43:10.846	1	0
04/25/2016 11:43:10.846	2	1
04/25/2016 11:43:10.846	3	0
04/25/2016 11:43:10.862	4	9985
04/25/2016 11:43:10.862	5	2000
04/25/2016 11:43:10.862	6	1500
04/25/2016 11:43:10.877	7	9000
04/25/2016 11:43:10.877	8	0
04/25/2016 11:43:10.877	9	0
04/25/2016 11:43:10.893	10	0
04/25/2016 11:43:10.956	1	0
04/25/2016 11:43:10.956	2	1
04/25/2016 11:43:10.971	3	0
04/25/2016 11:43:10.971	4	9986
04/25/2016 11:43:10.971	5	2000
04/25/2016 11:43:10.987	6	1500
04/25/2016 11:43:10.987	7	9000
04/25/2016 11:43:10.987	8	0
04/25/2016 11:43:10.987	9	0
04/25/2016 11:43:11.002	10	0
04/25/2016 11:43:11.065	1	0
04/25/2016 11:43:11.065	2	1
04/25/2016 11:43:11.081	3	0
04/25/2016 11:43:11.081	4	9985
04/25/2016 11:43:11.081	5	2000
04/25/2016 11:43:11.096	6	1500
04/25/2016 11:43:11.096	7	9000
04/25/2016 11:43:11.096	8	0
04/25/2016 11:43:11.112	9	0
04/25/2016 11:43:11.112	10	0
04/25/2016 11:43:11.174	1	0
04/25/2016 11:43:11.174	2	1
04/25/2016 11:43:11.190	3	0
04/25/2016 11:43:11.190	4	9985
04/25/2016 11:43:11.190	5	2000
04/25/2016 11:43:11.190	6	1500
04/25/2016 11:43:11.206	7	9000
04/25/2016 11:43:11.206	8	0
04/25/2016 11:43:11.206	9	0
04/25/2016 11:43:11.221	10	0
04/25/2016 11:43:20.303	1	0
04/25/2016 11:43:20.303	2	1
04/25/2016 11:43:20.303	3	0
04/25/2016 11:43:20.318	4	9985
04/25/2016 11:43:20.318	5	2000
04/25/2016 11:43:20.318	6	1500
04/25/2016 11:43:20.334	7	9000
04/25/2016 11:43:20.334	8	0
04/25/2016 11:43:20.334	9	0
04/25/2016 11:43:20.350	10	0
04/25/2016 11:43:20.365	1	0
04/25/2016 11:43:20.365	2	1
04/25/2016 11:43:20.381	3	0
04/25/2016 11:43:20.381	4	9984
04/25/2016 11:43:20.381	5	2000
04/25/2016 11:43:20.396	6	1500
04/25/2016 11:43:20.396	7	9000
04/25/2016 11:43:20.396	8	0
04/25/2016 11:43:20.396	9	0
04/25/2016 11:43:20.412	10	0
04/25/2016 11:43:20.475	1	0
04/25/2016 11:43:20.475	2	1
04/25/2016 11:43:20.475	3	0
04/25/2016 11:43:20.490	4	9986
04/25/2016 11:43:20.490	5	2000
04/25/2016 11:43:20.490	6	1500
04/25/2016 11:43:20.506	7	9000
04/25/2016 11:43:20.506	8	0
04/25/2016 11:43:20.506	9	0
04/25/2016 11:43:20.521	10	0
04/25/2016 11:43:20.584	1	0
04/25/2016 11:43:20.584	2	1
04/25/2016 11:43:20.600	3	0
04/25/2016 11:43:20.600	4	9986
04/25/2016 11:43:20.600	5	2000
04/25/2016 11:43:20.600	6	1500
04/25/2016 11:43:20.615	7	9000
04/25/2016 11:43:20.615	8	0
04/25/2016 11:43:20.615	9	0
04/25/2016 11:43:20.631	10	0
04/25/2016 11:43:20.693	1	0
04/25/2016 11:43:20.693	2	1
04/25/2016 11:43:20.709	3	0
04/25/2016 11:43:20.709	4	9987
04/25/2016 11:43:20.709	5	2000
04/25/2016 11:43:20.725	6	1500
04/25/2016 11:43:20.725	7	9000
04/25/2016 11:43:20.725	8	0
04/25/2016 11:43:20.740	9	0
04/25/2016 11:43:20.740	10	0
04/25/2016 11:43:20.803	1	0
04/25/2016 11:43:20.803	2	1
04/25/2016 11:43:20.818	3	0
04/25/2016 11:43:20.818	4	9985
04/25/2016 11:43:20.818	5	2000
04/25/2016 11:43:20.834	6	1500
04/25/2016 11:43:20.834	7	9000
04/25/2016 11:43:20.834	8	0
04/25/2016 11:43:20.850	9	0
04/25/2016 11:43:20.850	10	0
04/25/2016 11:43:20.912	1	0
04/25/2016 11:43:20.912	2	1
04/25/2016 11:43:20.928	3	0
04/25/2016 11:43:20.928	4	9985
04/25/2016 11:43:20.928	5	2000
04/25/2016 11:43:20.943	6	1500
04/25/2016 11:43:20.943	7	9000
04/25/2016 11:43:20.943	8	0
04/25/2016 11:43:20.959	9	0
04/25/2016 11:43:20.959	10	0
04/25/2016 11:43:21.021	1	0
04/25/2016 11:43:21.021	2	1
04/25/2016 11:43:21.037	3	0
04/25/2016 11:43:21.037	4	9984
04/25/2016 11:43:21.037	5	2000
04/25/2016 11:43:21.037	6	1500
04/25/2016 11:43:21.053	7	9000
04/25/2016 11:43:21.053	8	0
04/25/2016 11:43:21.053	9	0
04/25/2016 11:43:21.068	10	0
04/25/2016 11:43:21.131	1	0
04/25/2016 11:43:21.131	2	1
04/25/2016 11:43:21.146	3	0
04/25/2016 11:43:21.146	4	9985
04/25/2016 11:43:21.146	5	2000
04/25/2016 11:43:21.162	6	1500
04/25/2016 11:43:21.162	7	9000
04/25/2016 11:43:21.162	8	0
04/25/2016 11:43:21.162	9	0
04/25/2016 11:43:21.178	10	0
04/25/2016 11:43:24.245	1	0
04/25/2016 11:43:24.245	2	1
04/25/2016 11:43:24.245	3	0
04/25/2016 11:43:24.261	4	9984
04/25/2016 11:43:24.261	5	2000
04/25/2016 11:43:24.261	6	1500
04/25/2016 11:43:24.277	7	9000
04/25/2016 11:43:24.277	8	0
04/25/2016 11:43:24.277	9	0
04/25/2016 11:43:24.292	10	0
04/25/2016 11:43:24.308	1	0
04/25/2016 11:43:24.308	2	1
04/25/2016 11:43:24.323	3	0
04/25/2016 11:43:24.323	4	9985
04/25/2016 11:43:24.323	5	2000
04/25/2016 11:43:24.339	6	1500
04/25/2016 11:43:24.339	7	9000
04/25/2016 11:43:24.339	8	0
04/25/2016 11:43:24.355	9	0
04/25/2016 11:43:24.355	10	0
04/25/2016 11:43:24.417	1	0
04/25/2016 11:43:24.417	2	1
04/25/2016 11:43:24.433	3	0
04/25/2016 11:43:24.433	4	9985
04/25/2016 11:43:24.433	5	2000
04/25/2016 11:43:24.448	6	1500
04/25/2016 11:43:24.448	7	9000
04/25/2016 11:43:24.448	8	0
04/25/2016 11:43:24.464	9	0
04/25/2016 11:43:24.464	10	0
04/25/2016 11:43:24.527	1	0
04/25/2016 11:43:24.527	2	1
04/25/2016 11:43:24.542	3	0
04/25/2016 11:43:24.542	4	9986
04/25/2016 11:43:24.542	5	2000
04/25/2016 11:43:24.542	6	1500
04/25/2016 11:43:24.558	7	9000
04/25/2016 11:43:24.558	8	0
04/25/2016 11:43:24.558	9	0
04/25/2016 11:43:24.573	10	0
04/25/2016 11:43:24.636	1	0
04/25/2016 11:43:24.636	2	1
04/25/2016 11:43:24.652	3	0
04/25/2016 11:43:24.652	4	9987
04/25/2016 11:43:24.652	5	2000
04/25/2016 11:43:24.667	6	1500
04/25/2016 11:43:24.667	7	9000
04/25/2016 11:43:24.667	8	0
04/25/2016 11:43:24.667	9	0
04/25/2016 11:43:24.683	10	0
04/25/2016 11:43:27.762	1	0
04/25/2016 11:43:27.762	2	1
04/25/2016 11:43:27.762	3	0
04/25/2016 11:43:27.778	4	9985
04/25/2016 11:43:27.778	5	2000
04/25/2016 11:43:27.778	6	1500
04/25/2016 11:43:27.793	7	9000
04/25/2016 11:43:27.793	8	0
04/25/2016 11:43:27.793	9	0
04/25/2016 11:43:27.809	10	0
04/25/2016 11:43:27.825	1	0
04/25/2016 11:43:27.825	2	1
04/25/2016 11:43:27.840	3	0
04/25/2016 11:43:27.840	4	9987
04/25/2016 11:43:27.840	5	2000
04/25/2016 11:43:27.856	6	1500
04/25/2016 11:43:27.856	7	9000
04/25/2016 11:43:27.856	8	0
04/25/2016 11:43:27.872	9	0
04/25/2016 11:43:27.872	10	0
04/25/2016 11:43:27.934	1	0
04/25/2016 11:43:27.934	2	1
04/25/2016 11:43:27.950	3	0
04/25/2016 11:43:27.950	4	9985
04/25/2016 11:43:27.950	5	2000
04/25/2016 11:43:27.965	6	1500
04/25/2016 11:43:27.965	7	9000
04/25/2016 11:43:27.965	8	0
04/25/2016 11:43:27.981	9	0
04/25/2016 11:43:27.981	10	0
04/25/2016 11:43:28.043	1	0
04/25/2016 11:43:28.043	2	1
04/25/2016 11:43:28.059	3	0
04/25/2016 11:43:28.059	4	9985
04/25/2016 11:43:28.059	5	2000
04/25/2016 11:43:28.059	6	1500
04/25/2016 11:43:28.075	7	9000
04/25/2016 11:43:28.075	8	0
04/25/2016 11:43:28.075	9	0
04/25/2016 11:43:28.090	10	0
04/25/2016 11:43:28.153	1	0
04/25/2016 11:43:28.153	2	1
04/25/2016 11:43:28.168	3	0
04/25/2016 11:43:28.168	4	9987
04/25/2016 11:43:28.168	5	2000
04/25/2016 11:43:28.184	6	1500
04/25/2016 11:43:28.184	7	9000
04/25/2016 11:43:28.184	8	0
04/25/2016 11:43:28.184	9	0
04/25/2016 11:43:28.200	10	0
04/25/2016 11:43:28.262	1	0
04/25/2016 11:43:28.262	2	1
04/25/2016 11:43:28.278	3	0
04/25/2016 11:43:28.278	4	9984
04/25/2016 11:43:28.278	5	2000
04/25/2016 11:43:28.293	6	1500
04/25/2016 11:43:28.293	7	9000
04/25/2016 11:43:28.293	8	0
04/25/2016 11:43:28.309	9	0
04/25/2016 11:43:28.309	10	0
04/25/2016 11:43:31.392	1	0
04/25/2016 11:43:31.392	2	1
04/25/2016 11:43:31.392	3	0
04/25/2016 11:43:31.408	4	9984
04/25/2016 11:43:31.408	5	2000
04/25/2016 11:43:31.408	6	1500
04/25/2016 11:43:31.423	7	9000
04/25/2016 11:43:31.423	8	0
04/25/2016 11:43:31.423	9	0
04/25/2016 11:43:31.439	10	0
04/25/2016 11:43:31.455	1	0
04/25/2016 11:43:31.455	2	1
04/25/2016 11:43:31.470	3	0
04/25/2016 11:43:31.470	4	9985
04/25/2016 11:43:31.470	5	2000
04/25/2016 11:43:31.486	6	1500
04/25/2016 11:43:31.486	7	9000
04/25/2016 11:43:31.486	8	0
04/25/2016 11:43:31.502	9	0
04/25/2016 11:43:31.502	10	0
04/25/2016 11:43:31.564	1	0
04/25/2016 11:43:31.564	2	1
04/25/2016 11:43:31.564	3	0
04/25/2016 11:43:31.580	4	9985
04/25/2016 11:43:31.580	5	2000
04/25/2016 11:43:31.580	6	1500
04/25/2016 11:43:31.595	7	9000
04/25/2016 11:43:31.595	8	0
04/25/2016 11:43:31.595	9	0
04/25/2016 11:43:31.611	10	0
04/25/2016 11:43:31.673	1	0
04/25/2016 11:43:31.673	2	1
04/25/2016 11:43:31.689	3	0
04/25/2016 11:43:31.689	4	9985
04/25/2016 11:43:31.689	5	2000
04/25/2016 11:43:31.689	6	1500
04/25/2016 11:43:31.705	7	9000
04/25/2016 11:43:31.705	8	0
04/25/2016 11:43:31.705	9	0
04/25/2016 11:43:31.720	10	0
04/25/2016 11:43:31.783	1	0
04/25/2016 11:43:31.783	2	1
04/25/2016 11:43:31.798	3	0
04/25/2016 11:43:31.798	4	9987
04/25/2016 11:43:31.798	5	2000
04/25/2016 11:43:31.814	6	1500
04/25/2016 11:43:31.814	7	9000
04/25/2016 11:43:31.814	8	0
04/25/2016 11:43:31.830	9	0
04/25/2016 11:43:31.830	10	0
04/25/2016 11:43:31.892	1	0
04/25/2016 11:43:31.892	2	1
04/25/2016 11:43:31.908	3	0
04/25/2016 11:43:31.908	4	9986
04/25/2016 11:43:31.908	5	2000
04/25/2016 11:43:31.923	6	1500
04/25/2016 11:43:31.923	7	9000
04/25/2016 11:43:31.923	8	0
04/25/2016 11:43:31.939	9	0
04/25/2016 11:43:31.939	10	0
04/25/2016 11:43:32.002	1	0
04/25/2016 11:43:32.002	2	1
04/25/2016 11:43:32.017	3	0
04/25/2016 11:43:32.017	4	9984
04/25/2016 11:43:32.017	5	2000
04/25/2016 11:43:32.017	6	1500
04/25/2016 11:43:32.033	7	9000
04/25/2016 11:43:32.033	8	0
04/25/2016 11:43:32.033	9	0
04/25/2016 11:43:32.048	10	0
04/25/2016 11:43:32.111	1	0
04/25/2016 11:43:32.111	2	1
04/25/2016 11:43:32.127	3	0
04/25/2016 11:43:32.127	4	9985
04/25/2016 11:43:32.127	5	2000
04/25/2016 11:43:32.127	6	1500
04/25/2016 11:43:32.142	7	9000
04/25/2016 11:43:32.142	8	0
04/25/2016 11:43:32.142	9	0
04/25/2016 11:43:32.158	10	0
04/25/2016 11:43:35.225	1	0
04/25/2016 11:43:35.225	2	1
04/25/2016 11:43:35.225	3	0
04/25/2016 11:43:35.241	4	9986
04/25/2016 11:43:35.241	5	2000
04/25/2016 11:43:35.241	6	1500
04/25/2016 11:43:35.257	7	9000
04/25/2016 11:43:35.257	8	0
04/25/2016 11:43:35.257	9	0
04/25/2016 11:43:35.272	10	0
04/25/2016 11:43:35.288	1	0
04/25/2016 11:43:35.288	2	1
04/25/2016 11:43:35.304	3	0
04/25/2016 11:43:35.304	4	9985
04/25/2016 11:43:35.304	5	2000
04/25/2016 11:43:35.319	6	1500
04/25/2016 11:43:35.319	7	9000
04/25/2016 11:43:35.319	8	0
04/25/2016 11:43:35.335	9	0
04/25/2016 11:43:35.335	10	0
04/25/2016 11:43:35.397	1	0
04/25/2016 11:43:35.397	2	1
04/25/2016 11:43:35.413	3	0
04/25/2016 11:43:35.413	4	9985
04/25/2016 11:43:35.413	5	2000
04/25/2016 11:43:35.429	6	1500
04/25/2016 11:43:35.429	7	9000
04/25/2016 11:43:35.429	8	0
04/25/2016 11:43:35.444	9	0
04/25/2016 11:43:35.444	10	0
04/25/2016 11:43:35.507	1	0
04/25/2016 11:43:35.507	2	1
04/25/2016 11:43:35.522	3	0
04/25/2016 11:43:35.522	4	9985
04/25/2016 11:43:35.522	5	2000
04/25/2016 11:43:35.538	6	1500
04/25/2016 11:43:35.538	7	9000
04/25/2016 11:43:35.538	8	0
04/25/2016 11:43:35.538	9	0
04/25/2016 11:43:35.554	10	0
04/25/2016 11:43:35.616	1	0
04/25/2016 11:43:35.616	2	1
04/25/2016 11:43:35.632	3	0
04/25/2016 11:43:35.632	4	9985
04/25/2016 11:43:35.632	5	2000
04/25/2016 11:43:35.647	6	1500
04/25/2016 11:43:35.647	7	9000
04/25/2016 11:43:35.647	8	0
04/25/2016 11:43:35.647	9	0
04/25/2016 11:43:35.663	10	0
04/25/2016 11:43:35.725	1	0
04/25/2016 11:43:35.725	2	1
04/25/2016 11:43:35.741	3	0
04/25/2016 11:43:35.741	4	9984
04/25/2016 11:43:35.741	5	2000
04/25/2016 11:43:35.757	6	1500
04/25/2016 11:43:35.757	7	9000
04/25/2016 11:43:35.757	8	0
04/25/2016 11:43:35.772	9	0
04/25/2016 11:43:35.772	10	0
04/25/2016 11:43:35.835	1	0
04/25/2016 11:43:35.835	2	1
04/25/2016 11:43:35.850	3	0
04/25/2016 11:43:35.850	4	9985
04/25/2016 11:43:35.850	5	2000
04/25/2016 11:43:35.850	6	1500
04/25/2016 11:43:35.866	7	9000
04/25/2016 11:43:35.866	8	0
04/25/2016 11:43:35.866	9	0
04/25/2016 11:43:35.882	10	0
04/25/2016 11:43:35.944	1	0
04/25/2016 11:43:35.944	2	1
04/25/2016 11:43:35.960	3	0
04/25/2016 11:43:35.960	4	9986
04/25/2016 11:43:35.960	5	2000
04/25/2016 11:43:35.960	6	1500
04/25/2016 11:43:35.975	7	9000
04/25/2016 11:43:35.975	8	0
04/25/2016 11:43:35.975	9	0
04/25/2016 11:43:35.991	10	0
04/25/2016 11:43:36.054	1	0
04/25/2016 11:43:36.054	2	1
04/25/2016 11:43:36.069	3	0
04/25/2016 11:43:36.069	4	9985
04/25/2016 11:43:36.069	5	2000
04/25/2016 11:43:36.085	6	1500
04/25/2016 11:43:36.085	7	9000
04/25/2016 11:43:36.085	8	0
04/25/2016 11:43:36.100	9	0
04/25/2016 11:43:36.103	10	0
04/25/2016 11:43:36.164	1	0
04/25/2016 11:43:36.164	2	1
04/25/2016 11:43:36.180	3	0
04/25/2016 11:43:36.180	4	9986
04/25/2016 11:43:36.180	5	2000
04/25/2016 11:43:36.195	6	1500
04/25/2016 11:43:36.195	7	9000
04/25/2016 11:43:36.195	8	0
04/25/2016 11:43:36.195	9	0
04/25/2016 11:43:36.211	10	0
04/25/2016 11:43:57.304	1	0
04/25/2016 11:43:57.304	2	1
04/25/2016 11:43:57.304	3	0
04/25/2016 11:43:57.320	4	9982
04/25/2016 11:43:57.320	5	2000
04/25/2016 11:43:57.320	6	1500
04/25/2016 11:43:57.335	7	9000
04/25/2016 11:43:57.335	8	0
04/25/2016 11:43:57.335	9	0
04/25/2016 11:43:57.351	10	0
04/25/2016 11:43:57.413	1	0
04/25/2016 11:43:57.413	2	1
04/25/2016 11:43:57.429	3	0
04/25/2016 11:43:57.429	4	9985
04/25/2016 11:43:57.429	5	2000
04/25/2016 11:43:57.429	6	1500
04/25/2016 11:43:57.445	7	9000
04/25/2016 11:43:57.445	8	0
04/25/2016 11:43:57.445	9	0
04/25/2016 11:43:57.460	10	0
04/25/2016 11:43:57.523	1	0
04/25/2016 11:43:57.523	2	1
04/25/2016 11:43:57.538	3	0
04/25/2016 11:43:57.538	4	9986
04/25/2016 11:43:57.538	5	2000
04/25/2016 11:43:57.554	6	1500
04/25/2016 11:43:57.554	7	9000
04/25/2016 11:43:57.554	8	0
04/25/2016 11:43:57.554	9	0
04/25/2016 11:43:57.570	10	0
04/25/2016 11:43:57.632	1	0
04/25/2016 11:43:57.632	2	1
04/25/2016 11:43:57.648	3	0
04/25/2016 11:43:57.648	4	9985
04/25/2016 11:43:57.648	5	2000
04/25/2016 11:43:57.663	6	1500
04/25/2016 11:43:57.663	7	9000
04/25/2016 11:43:57.663	8	0
04/25/2016 11:43:57.679	9	0
04/25/2016 11:43:57.679	10	0
04/25/2016 11:44:18.743	1	0
04/25/2016 11:44:18.759	2	1
04/25/2016 11:44:18.759	3	0
04/25/2016 11:44:18.759	4	9985
04/25/2016 11:44:18.774	5	2000
04/25/2016 11:44:18.774	6	1500
04/25/2016 11:44:18.774	7	9000
04/25/2016 11:44:18.790	8	0
04/25/2016 11:44:18.790	9	0
04/25/2016 11:44:18.790	10	0
04/25/2016 11:44:18.852	1	0
04/25/2016 11:44:18.852	2	1
04/25/2016 11:44:18.868	3	0
04/25/2016 11:44:18.868	4	9985
04/25/2016 11:44:18.868	5	2000
04/25/2016 11:44:18.884	6	1500
04/25/2016 11:44:18.884	7	9000
04/25/2016 11:44:18.884	8	0
04/25/2016 11:44:18.884	9	0
04/25/2016 11:44:18.899	10	0
04/25/2016 11:44:18.962	1	0
04/25/2016 11:44:18.962	2	1
04/25/2016 11:44:18.977	3	0
04/25/2016 11:44:18.977	4	9985
04/25/2016 11:44:18.977	5	2000
04/25/2016 11:44:18.993	6	1500
04/25/2016 11:44:18.993	7	9000
04/25/2016 11:44:18.993	8	0
04/25/2016 11:44:19.009	9	0
04/25/2016 11:44:19.009	10	0
04/25/2016 11:44:19.071	1	0
04/25/2016 11:44:19.071	2	1
04/25/2016 11:44:19.087	3	0
04/25/2016 11:44:19.087	4	9985
04/25/2016 11:44:19.087	5	2000
04/25/2016 11:44:19.102	6	1500
04/25/2016 11:44:19.102	7	9000
04/25/2016 11:44:19.102	8	0
04/25/2016 11:44:19.102	9	0
04/25/2016 11:44:19.118	10	0
04/25/2016 11:44:19.181	1	0
04/25/2016 11:44:19.181	2	1
04/25/2016 11:44:19.196	3	0
04/25/2016 11:44:19.196	4	9985
04/25/2016 11:44:19.196	5	2000
04/25/2016 11:44:19.212	6	1500
04/25/2016 11:44:19.212	7	9000
04/25/2016 11:44:19.212	8	0
04/25/2016 11:44:19.212	9	0
04/25/2016 11:44:19.227	10	0
04/25/2016 11:44:19.290	1	0
04/25/2016 11:44:19.290	2	1
04/25/2016 11:44:19.305	3	0
04/25/2016 11:44:19.305	4	9985
04/25/2016 11:44:19.305	5	2000
04/25/2016 11:44:19.321	6	1500
04/25/2016 11:44:19.321	7	9000
04/25/2016 11:44:19.321	8	0
04/25/2016 11:44:19.337	9	0
04/25/2016 11:44:19.337	10	0
04/25/2016 11:44:19.399	1	0
04/25/2016 11:44:19.399	2	1
04/25/2016 11:44:19.415	3	0
04/25/2016 11:44:19.415	4	9985
04/25/2016 11:44:19.415	5	2000
04/25/2016 11:44:19.431	6	1500
04/25/2016 11:44:19.431	7	9000
04/25/2016 11:44:19.431	8	0
04/25/2016 11:44:19.446	9	0
04/25/2016 11:44:19.446	10	0
04/25/2016 11:44:19.509	1	0
04/25/2016 11:44:19.509	2	1
04/25/2016 11:44:19.524	3	0
04/25/2016 11:44:19.524	4	9985
04/25/2016 11:44:19.524	5	2000
04/25/2016 11:44:19.540	6	1500
04/25/2016 11:44:19.540	7	9000
04/25/2016 11:44:19.540	8	0
04/25/2016 11:44:19.556	9	0
04/25/2016 11:44:19.556	10	0
04/25/2016 11:44:19.618	1	0
04/25/2016 11:44:19.618	2	1
04/25/2016 11:44:19.634	3	0
04/25/2016 11:44:19.634	4	9985
04/25/2016 11:44:19.634	5	2000
04/25/2016 11:44:19.649	6	1500
04/25/2016 11:44:19.649	7	9000
04/25/2016 11:44:19.649	8	0
04/25/2016 11:44:19.649	9	0
04/25/2016 11:44:19.665	10	0
04/25/2016 11:44:19.727	1	0
04/25/2016 11:44:19.727	2	1
04/25/2016 11:44:19.743	3	0
04/25/2016 11:44:19.743	4	9985
04/25/2016 11:44:19.743	5	2000
04/25/2016 11:44:19.759	6	1500
04/25/2016 11:44:19.759	7	9000
04/25/2016 11:44:19.759	8	0
04/25/2016 11:44:19.759	9	0
04/25/2016 11:44:19.774	10	0
04/25/2016 11:44:19.837	1	0
04/25/2016 11:44:19.837	2	1
04/25/2016 11:44:19.837	3	0
04/25/2016 11:44:19.852	4	9985
04/25/2016 11:44:19.852	5	2000
04/25/2016 11:44:19.852	6	1500
04/25/2016 11:44:19.868	7	9000
04/25/2016 11:44:19.868	8	0
04/25/2016 11:44:19.868	9	0
04/25/2016 11:44:19.884	10	0
04/25/2016 11:44:19.946	1	0
04/25/2016 11:44:19.946	2	1
04/25/2016 11:44:19.962	3	0
04/25/2016 11:44:19.962	4	9986
04/25/2016 11:44:19.962	5	2000
04/25/2016 11:44:19.977	6	1500
04/25/2016 11:44:19.977	7	9000
04/25/2016 11:44:19.977	8	0
04/25/2016 11:44:19.993	9	0
04/25/2016 11:44:19.993	10	0
04/25/2016 11:44:20.056	1	0
04/25/2016 11:44:20.056	2	1
04/25/2016 11:44:20.071	3	0
04/25/2016 11:44:20.071	4	9985
04/25/2016 11:44:20.071	5	2000
04/25/2016 11:44:20.087	6	1500
04/25/2016 11:44:20.087	7	9000
04/25/2016 11:44:20.087	8	0
04/25/2016 11:44:20.087	9	0
04/25/2016 11:44:20.102	10	0
04/25/2016 11:44:20.165	1	0
04/25/2016 11:44:20.165	2	1
04/25/2016 11:44:20.181	3	0
04/25/2016 11:44:20.181	4	9984
04/25/2016 11:44:20.181	5	2000
04/25/2016 11:44:20.196	6	1500
04/25/2016 11:44:20.196	7	9000
04/25/2016 11:44:20.196	8	0
04/25/2016 11:44:20.196	9	0
04/25/2016 11:44:20.212	10	0
04/25/2016 11:44:20.274	1	0
04/25/2016 11:44:20.274	2	1
04/25/2016 11:44:20.290	3	0
04/25/2016 11:44:20.290	4	9986
04/25/2016 11:44:20.290	5	2000
04/25/2016 11:44:20.290	6	1500
04/25/2016 11:44:20.306	7	9000
04/25/2016 11:44:20.306	8	0
04/25/2016 11:44:20.306	9	0
04/25/2016 11:44:20.321	10	0
04/25/2016 11:44:20.384	1	0
04/25/2016 11:44:20.384	2	1
04/25/2016 11:44:20.399	3	0
04/25/2016 11:44:20.399	4	9985
04/25/2016 11:44:20.399	5	2000
04/25/2016 11:44:20.415	6	1500
04/25/2016 11:44:20.415	7	9000
04/25/2016 11:44:20.415	8	0
04/25/2016 11:44:20.431	9	0
04/25/2016 11:44:20.431	10	0
04/25/2016 11:44:20.493	1	0
04/25/2016 11:44:20.493	2	1
04/25/2016 11:44:20.493	3	0
04/25/2016 11:44:20.509	4	9984
04/25/2016 11:44:20.509	5	2000
04/25/2016 11:44:20.509	6	1500
04/25/2016 11:44:20.524	7	9000
04/25/2016 11:44:20.524	8	0
04/25/2016 11:44:20.524	9	0
04/25/2016 11:44:20.540	10	0
04/25/2016 11:44:20.602	1	0
04/25/2016 11:44:20.602	2	1
04/25/2016 11:44:20.618	3	0
04/25/2016 11:44:20.618	4	9985
04/25/2016 11:44:20.618	5	2000
04/25/2016 11:44:20.634	6	1500
04/25/2016 11:44:20.634	7	9000
04/25/2016 11:44:20.634	8	0
04/25/2016 11:44:20.634	9	0
04/25/2016 11:44:20.649	10	0
04/25/2016 11:44:20.712	1	0
04/25/2016 11:44:20.712	2	1
04/25/2016 11:44:20.727	3	0
04/25/2016 11:44:20.727	4	9985
04/25/2016 11:44:20.727	5	2000
04/25/2016 11:44:20.743	6	1500
04/25/2016 11:44:20.743	7	9000
04/25/2016 11:44:20.743	8	0
04/25/2016 11:44:20.759	9	0
04/25/2016 11:44:20.759	10	0
04/25/2016 11:44:20.821	1	0
04/25/2016 11:44:20.821	2	1
04/25/2016 11:44:20.821	3	0
04/25/2016 11:44:20.837	4	9987
04/25/2016 11:44:20.837	5	2000
04/25/2016 11:44:20.837	6	1500
04/25/2016 11:44:20.852	7	9000
04/25/2016 11:44:20.852	8	0
04/25/2016 11:44:20.852	9	0
04/25/2016 11:44:20.868	10	0
04/25/2016 11:44:20.931	1	0
04/25/2016 11:44:20.931	2	1
04/25/2016 11:44:20.946	3	0
04/25/2016 11:44:20.946	4	9985
04/25/2016 11:44:20.946	5	2000
04/25/2016 11:44:20.962	6	1500
04/25/2016 11:44:20.962	7	9000
04/25/2016 11:44:20.962	8	0
04/25/2016 11:44:20.977	9	0
04/25/2016 11:44:20.977	10	0
04/25/2016 11:44:21.040	1	0
04/25/2016 11:44:21.040	2	1
04/25/2016 11:44:21.056	3	0
04/25/2016 11:44:21.056	4	9985
04/25/2016 11:44:21.056	5	2000
04/25/2016 11:44:21.071	6	1500
04/25/2016 11:44:21.071	7	9000
04/25/2016 11:44:21.071	8	0
04/25/2016 11:44:21.087	9	0
04/25/2016 11:44:21.087	10	0
04/25/2016 11:44:21.149	1	0
04/25/2016 11:44:21.149	2	1
04/25/2016 11:44:21.165	3	0
04/25/2016 11:44:21.165	4	9985
04/25/2016 11:44:21.165	5	2000
04/25/2016 11:44:21.181	6	1500
04/25/2016 11:44:21.181	7	9000
04/25/2016 11:44:21.181	8	0
04/25/2016 11:44:21.196	9	0
04/25/2016 11:44:21.196	10	0
04/25/2016 11:44:21.259	1	0
04/25/2016 11:44:21.259	2	1
04/25/2016 11:44:21.274	3	0
04/25/2016 11:44:21.274	4	9985
04/25/2016 11:44:21.274	5	2000
04/25/2016 11:44:21.290	6	1500
04/25/2016 11:44:21.290	7	9000
04/25/2016 11:44:21.290	8	0
04/25/2016 11:44:21.290	9	0
04/25/2016 11:44:21.306	10	0
04/25/2016 11:44:21.368	1	0
04/25/2016 11:44:21.368	2	1
04/25/2016 11:44:21.384	3	0
04/25/2016 11:44:21.384	4	9985
04/25/2016 11:44:21.384	5	2000
04/25/2016 11:44:21.399	6	1500
04/25/2016 11:44:21.399	7	9000
04/25/2016 11:44:21.399	8	0
04/25/2016 11:44:21.415	9	0
04/25/2016 11:44:21.415	10	0
04/25/2016 11:44:21.477	1	0
04/25/2016 11:44:21.477	2	1
04/25/2016 11:44:21.493	3	0
04/25/2016 11:44:21.493	4	9985
04/25/2016 11:44:21.493	5	2000
04/25/2016 11:44:21.493	6	1500
04/25/2016 11:44:21.509	7	9000
04/25/2016 11:44:21.509	8	0
04/25/2016 11:44:21.509	9	0
04/25/2016 11:44:21.524	10	0
04/25/2016 11:44:21.587	1	0
04/25/2016 11:44:21.587	2	1
04/25/2016 11:44:21.602	3	0
04/25/2016 11:44:21.602	4	9985
04/25/2016 11:44:21.602	5	2000
04/25/2016 11:44:21.618	6	1500
04/25/2016 11:44:21.618	7	9000
04/25/2016 11:44:21.618	8	0
04/25/2016 11:44:21.634	9	0
04/25/2016 11:44:21.634	10	0
04/25/2016 11:44:21.696	1	0
04/25/2016 11:44:21.696	2	1
04/25/2016 11:44:21.712	3	0
04/25/2016 11:44:21.712	4	9987
04/25/2016 11:44:21.712	5	2000
04/25/2016 11:44:21.727	6	1500
04/25/2016 11:44:21.727	7	9000
04/25/2016 11:44:21.727	8	0
04/25/2016 11:44:21.743	9	0
04/25/2016 11:44:21.743	10	0
04/25/2016 11:44:21.805	1	0
04/25/2016 11:44:21.805	2	1
04/25/2016 11:44:21.805	3	0
04/25/2016 11:44:21.821	4	9985
04/25/2016 11:44:21.821	5	2000
04/25/2016 11:44:21.821	6	1500
04/25/2016 11:44:21.837	7	9000
04/25/2016 11:44:21.837	8	0
04/25/2016 11:44:21.837	9	0
04/25/2016 11:44:21.852	10	0
04/25/2016 11:44:21.915	1	0
04/25/2016 11:44:21.931	2	1
04/25/2016 11:44:21.931	3	0
04/25/2016 11:44:21.931	4	9985
04/25/2016 11:44:21.931	5	2000
04/25/2016 11:44:21.946	6	1500
04/25/2016 11:44:21.946	7	9000
04/25/2016 11:44:21.946	8	0
04/25/2016 11:44:21.962	9	0
04/25/2016 11:44:21.962	10	0
04/25/2016 11:44:22.024	1	0
04/25/2016 11:44:22.024	2	1
04/25/2016 11:44:22.040	3	0
04/25/2016 11:44:22.040	4	9985
04/25/2016 11:44:22.040	5	2000
04/25/2016 11:44:22.056	6	1500
04/25/2016 11:44:22.056	7	9000
04/25/2016 11:44:22.056	8	0
04/25/2016 11:44:22.071	9	0
04/25/2016 11:44:22.071	10	0
04/25/2016 11:44:22.134	1	0
04/25/2016 11:44:22.134	2	1
04/25/2016 11:44:22.149	3	0
04/25/2016 11:44:22.149	4	9985
04/25/2016 11:44:22.149	5	2000
04/25/2016 11:44:22.165	6	1500
04/25/2016 11:44:22.165	7	9000
04/25/2016 11:44:22.165	8	0
04/25/2016 11:44:22.181	9	0
04/25/2016 11:44:22.181	10	0
04/25/2016 11:44:22.243	1	0
04/25/2016 11:44:22.243	2	1
04/25/2016 11:44:22.259	3	0
04/25/2016 11:44:22.259	4	9984
04/25/2016 11:44:22.259	5	2000
04/25/2016 11:44:22.274	6	1500
04/25/2016 11:44:22.274	7	9000
04/25/2016 11:44:22.274	8	0
04/25/2016 11:44:22.274	9	0
04/25/2016 11:44:22.290	10	0
04/25/2016 11:44:22.352	1	0
04/25/2016 11:44:22.352	2	1
04/25/2016 11:44:22.368	3	0
04/25/2016 11:44:22.368	4	9985
04/25/2016 11:44:22.368	5	2000
04/25/2016 11:44:22.368	6	1500
04/25/2016 11:44:22.384	7	9000
04/25/2016 11:44:22.384	8	0
04/25/2016 11:44:22.384	9	0
04/25/2016 11:44:22.399	10	0
04/25/2016 11:44:22.462	1	0
04/25/2016 11:44:22.462	2	1
04/25/2016 11:44:22.477	3	0
04/25/2016 11:44:22.477	4	9985
04/25/2016 11:44:22.477	5	2000
04/25/2016 11:44:22.477	6	1500
04/25/2016 11:44:22.493	7	9000
04/25/2016 11:44:22.493	8	0
04/25/2016 11:44:22.493	9	0
04/25/2016 11:44:22.509	10	0
04/25/2016 11:44:22.571	1	0
04/25/2016 11:44:22.571	2	1
04/25/2016 11:44:22.587	3	0
04/25/2016 11:44:22.587	4	9985
04/25/2016 11:44:22.587	5	2000
04/25/2016 11:44:22.602	6	1500
04/25/2016 11:44:22.602	7	9000
04/25/2016 11:44:22.602	8	0
04/25/2016 11:44:22.618	9	0
04/25/2016 11:44:22.618	10	0
04/25/2016 11:44:22.681	1	0
04/25/2016 11:44:22.681	2	1
04/25/2016 11:44:22.696	3	0
04/25/2016 11:44:22.696	4	9985
04/25/2016 11:44:22.696	5	2000
04/25/2016 11:44:22.712	6	1500
04/25/2016 11:44:22.712	7	9000
04/25/2016 11:44:22.712	8	0
04/25/2016 11:44:22.727	9	0
04/25/2016 11:44:22.727	10	0
04/25/2016 11:44:22.790	1	0
04/25/2016 11:44:22.790	2	1
04/25/2016 11:44:22.806	3	0
04/25/2016 11:44:22.806	4	9985
04/25/2016 11:44:22.806	5	2000
04/25/2016 11:44:22.821	6	1500
04/25/2016 11:44:22.821	7	9000
04/25/2016 11:44:22.821	8	0
04/25/2016 11:44:22.837	9	0
04/25/2016 11:44:22.837	10	0
04/25/2016 11:44:22.899	1	0
04/25/2016 11:44:22.899	2	1
04/25/2016 11:44:22.915	3	0
04/25/2016 11:44:22.915	4	9985
04/25/2016 11:44:22.915	5	2000
04/25/2016 11:44:22.931	6	1500
04/25/2016 11:44:22.931	7	9000
04/25/2016 11:44:22.931	8	0
04/25/2016 11:44:22.946	9	0
04/25/2016 11:44:22.946	10	0
04/25/2016 11:44:23.009	1	0
04/25/2016 11:44:23.024	2	1
04/25/2016 11:44:23.024	3	0
04/25/2016 11:44:23.024	4	9985
04/25/2016 11:44:23.024	5	2000
04/25/2016 11:44:23.040	6	1500
04/25/2016 11:44:23.040	7	9000
04/25/2016 11:44:23.040	8	0
04/25/2016 11:44:23.056	9	0
04/25/2016 11:44:23.056	10	0
04/25/2016 11:44:23.118	1	0
04/25/2016 11:44:23.118	2	1
04/25/2016 11:44:23.134	3	0
04/25/2016 11:44:23.134	4	9985
04/25/2016 11:44:23.134	5	2000
04/25/2016 11:44:23.149	6	1500
04/25/2016 11:44:23.149	7	9000
04/25/2016 11:44:23.149	8	0
04/25/2016 11:44:23.165	9	0
04/25/2016 11:44:23.165	10	0
04/25/2016 11:44:23.227	1	0
04/25/2016 11:44:23.227	2	1
04/25/2016 11:44:23.243	3	0
04/25/2016 11:44:23.243	4	9986
04/25/2016 11:44:23.243	5	2000
04/25/2016 11:44:23.259	6	1500
04/25/2016 11:44:23.259	7	9000
04/25/2016 11:44:23.259	8	0
04/25/2016 11:44:23.274	9	0
04/25/2016 11:44:23.274	10	0
04/25/2016 11:44:23.337	1	0
04/25/2016 11:44:23.337	2	1
04/25/2016 11:44:23.352	3	0
04/25/2016 11:44:23.352	4	9985
04/25/2016 11:44:23.352	5	2000
04/25/2016 11:44:23.368	6	1500
04/25/2016 11:44:23.368	7	9000
04/25/2016 11:44:23.368	8	0
04/25/2016 11:44:23.368	9	0
04/25/2016 11:44:23.384	10	0
04/25/2016 11:44:23.446	1	0
04/25/2016 11:44:23.446	2	1
04/25/2016 11:44:23.462	3	0
04/25/2016 11:44:23.462	4	9985
04/25/2016 11:44:23.462	5	2000
04/25/2016 11:44:23.477	6	1500
04/25/2016 11:44:23.477	7	9000
04/25/2016 11:44:23.477	8	0
04/25/2016 11:44:23.477	9	0
04/25/2016 11:44:23.493	10	0
04/25/2016 11:44:23.556	1	0
04/25/2016 11:44:23.571	2	1
04/25/2016 11:44:23.571	3	0
04/25/2016 11:44:23.571	4	9987
04/25/2016 11:44:23.571	5	2000
04/25/2016 11:44:23.587	6	1500
04/25/2016 11:44:23.587	7	9000
04/25/2016 11:44:23.587	8	0
04/25/2016 11:44:23.602	9	0
04/25/2016 11:44:23.602	10	0
04/25/2016 11:44:23.665	1	0
04/25/2016 11:44:23.665	2	1
04/25/2016 11:44:23.681	3	0
04/25/2016 11:44:23.681	4	9985
04/25/2016 11:44:23.681	5	2000
04/25/2016 11:44:23.696	6	1500
04/25/2016 11:44:23.696	7	9000
04/25/2016 11:44:23.696	8	0
04/25/2016 11:44:23.712	9	0
04/25/2016 11:44:23.712	10	0
04/25/2016 11:44:23.774	1	0
04/25/2016 11:44:23.790	2	1
04/25/2016 11:44:23.790	3	0
04/25/2016 11:44:23.790	4	9985
04/25/2016 11:44:23.790	5	2000
04/25/2016 11:44:23.806	6	1500
04/25/2016 11:44:23.806	7	9000
04/25/2016 11:44:23.806	8	0
04/25/2016 11:44:23.821	9	0
04/25/2016 11:44:23.821	10	0
04/25/2016 11:44:23.884	1	0
04/25/2016 11:44:23.899	2	1
04/25/2016 11:44:23.899	3	0
04/25/2016 11:44:23.899	4	9985
04/25/2016 11:44:23.899	5	2000
04/25/2016 11:44:23.915	6	1500
04/25/2016 11:44:23.915	7	9000
04/25/2016 11:44:23.915	8	0
04/25/2016 11:44:23.931	9	0
04/25/2016 11:44:23.931	10	0
04/25/2016 11:44:23.993	1	0
04/25/2016 11:44:24.009	2	1
04/25/2016 11:44:24.009	3	0
04/25/2016 11:44:24.009	4	9985
04/25/2016 11:44:24.009	5	2000
04/25/2016 11:44:24.024	6	1500
04/25/2016 11:44:24.024	7	9000
04/25/2016 11:44:24.024	8	0
04/25/2016 11:44:24.040	9	0
04/25/2016 11:44:24.040	10	0
04/25/2016 11:44:24.102	1	0
04/25/2016 11:44:24.102	2	1
04/25/2016 11:44:24.118	3	0
04/25/2016 11:44:24.118	4	9984
04/25/2016 11:44:24.118	5	2000
04/25/2016 11:44:24.134	6	1500
04/25/2016 11:44:24.134	7	9000
04/25/2016 11:44:24.134	8	0
04/25/2016 11:44:24.149	9	0
04/25/2016 11:44:24.149	10	0
04/25/2016 11:44:24.212	1	0
04/25/2016 11:44:24.212	2	1
04/25/2016 11:44:24.227	3	0
04/25/2016 11:44:24.227	4	9985
04/25/2016 11:44:24.227	5	2000
04/25/2016 11:44:24.243	6	1500
04/25/2016 11:44:24.243	7	9000
04/25/2016 11:44:24.243	8	0
04/25/2016 11:44:24.259	9	0
04/25/2016 11:44:24.259	10	0
04/25/2016 11:44:24.321	1	0
04/25/2016 11:44:24.321	2	1
04/25/2016 11:44:24.337	3	0
04/25/2016 11:44:24.337	4	9987
04/25/2016 11:44:24.337	5	2000
04/25/2016 11:44:24.352	6	1500
04/25/2016 11:44:24.352	7	9000
04/25/2016 11:44:24.352	8	0
04/25/2016 11:44:24.352	9	0
04/25/2016 11:44:24.368	10	0
04/25/2016 11:44:24.431	1	0
04/25/2016 11:44:24.431	2	1
04/25/2016 11:44:24.446	3	0
04/25/2016 11:44:24.446	4	9985
04/25/2016 11:44:24.446	5	2000
04/25/2016 11:44:24.462	6	1500
04/25/2016 11:44:24.462	7	9000
04/25/2016 11:44:24.462	8	0
04/25/2016 11:44:24.477	9	0
04/25/2016 11:44:24.477	10	0
04/25/2016 11:44:24.540	1	0
04/25/2016 11:44:24.540	2	1
04/25/2016 11:44:24.556	3	0
04/25/2016 11:44:24.556	4	9984
04/25/2016 11:44:24.556	5	2000
04/25/2016 11:44:24.556	6	1500
04/25/2016 11:44:24.571	7	9000
04/25/2016 11:44:24.571	8	0
04/25/2016 11:44:24.571	9	0
04/25/2016 11:44:24.587	10	0
04/25/2016 11:44:24.649	1	0
04/25/2016 11:44:24.649	2	1
04/25/2016 11:44:24.665	3	0
04/25/2016 11:44:24.665	4	9986
04/25/2016 11:44:24.665	5	2000
04/25/2016 11:44:24.681	6	1500
04/25/2016 11:44:24.681	7	9000
04/25/2016 11:44:24.681	8	0
04/25/2016 11:44:24.696	9	0
04/25/2016 11:44:24.696	10	0
04/25/2016 11:44:24.759	1	0
04/25/2016 11:44:24.774	2	1
04/25/2016 11:44:24.774	3	0
04/25/2016 11:44:24.774	4	9984
04/25/2016 11:44:24.774	5	2000
04/25/2016 11:44:24.790	6	1500
04/25/2016 11:44:24.790	7	9000
04/25/2016 11:44:24.790	8	0
04/25/2016 11:44:24.806	9	0
04/25/2016 11:44:24.806	10	0
04/25/2016 11:44:24.868	1	0
04/25/2016 11:44:24.868	2	1
04/25/2016 11:44:24.884	3	0
04/25/2016 11:44:24.884	4	9984
04/25/2016 11:44:24.884	5	2000
04/25/2016 11:44:24.899	6	1500
04/25/2016 11:44:24.899	7	9000
04/25/2016 11:44:24.899	8	0
04/25/2016 11:44:24.899	9	0
04/25/2016 11:44:24.915	10	0
04/25/2016 11:44:24.977	1	0
04/25/2016 11:44:24.977	2	1
04/25/2016 11:44:24.993	3	0
04/25/2016 11:44:24.993	4	9985
04/25/2016 11:44:24.993	5	2000
04/25/2016 11:44:25.009	6	1500
04/25/2016 11:44:25.009	7	9000
04/25/2016 11:44:25.009	8	0
04/25/2016 11:44:25.009	9	0
04/25/2016 11:44:25.024	10	0
04/25/2016 11:44:25.087	1	0
04/25/2016 11:44:25.102	2	1
04/25/2016 11:44:25.102	3	0
04/25/2016 11:44:25.102	4	9986
04/25/2016 11:44:25.102	5	2000
04/25/2016 11:44:25.118	6	1500
04/25/2016 11:44:25.118	7	9000
04/25/2016 11:44:25.118	8	0
04/25/2016 11:44:25.134	9	0
04/25/2016 11:44:25.134	10	0
04/25/2016 11:44:25.196	1	0
04/25/2016 11:44:25.212	2	1
04/25/2016 11:44:25.212	3	0
04/25/2016 11:44:25.212	4	9986
04/25/2016 11:44:25.212	5	2000
04/25/2016 11:44:25.227	6	1500
04/25/2016 11:44:25.227	7	9000
04/25/2016 11:44:25.227	8	0
04/25/2016 11:44:25.243	9	0
04/25/2016 11:44:25.243	10	0
04/25/2016 11:44:25.306	1	0
04/25/2016 11:44:25.306	2	1
04/25/2016 11:44:25.321	3	0
04/25/2016 11:44:25.321	4	9984
04/25/2016 11:44:25.321	5	2000
04/25/2016 11:44:25.337	6	1500
04/25/2016 11:44:25.337	7	9000
04/25/2016 11:44:25.337	8	0
04/25/2016 11:44:25.352	9	0
04/25/2016 11:44:25.352	10	0
04/25/2016 11:44:25.415	1	0
04/25/2016 11:44:25.415	2	1
04/25/2016 11:44:25.431	3	0
04/25/2016 11:44:25.431	4	9986
04/25/2016 11:44:25.431	5	2000
04/25/2016 11:44:25.446	6	1500
04/25/2016 11:44:25.446	7	9000
04/25/2016 11:44:25.446	8	0
04/25/2016 11:44:25.462	9	0
04/25/2016 11:44:25.462	10	0
04/25/2016 11:44:25.524	1	0
04/25/2016 11:44:25.524	2	1
04/25/2016 11:44:25.540	3	0
04/25/2016 11:44:25.540	4	9986
04/25/2016 11:44:25.540	5	2000
04/25/2016 11:44:25.556	6	1500
04/25/2016 11:44:25.556	7	9000
04/25/2016 11:44:25.556	8	0
04/25/2016 11:44:25.556	9	0
04/25/2016 11:44:25.571	10	0
04/25/2016 11:44:25.634	1	0
04/25/2016 11:44:25.649	2	1
04/25/2016 11:44:25.649	3	0
04/25/2016 11:44:25.649	4	9986
04/25/2016 11:44:25.649	5	2000
04/25/2016 11:44:25.665	6	1500
04/25/2016 11:44:25.665	7	9000
04/25/2016 11:44:25.665	8	0
04/25/2016 11:44:25.681	9	0
04/25/2016 11:44:25.681	10	0
04/25/2016 11:44:25.743	1	0
04/25/2016 11:44:25.759	2	1
04/25/2016 11:44:25.759	3	0
04/25/2016 11:44:25.759	4	9985
04/25/2016 11:44:25.759	5	2000
04/25/2016 11:44:25.774	6	1500
04/25/2016 11:44:25.774	7	9000
04/25/2016 11:44:25.774	8	0
04/25/2016 11:44:25.790	9	0
04/25/2016 11:44:25.790	10	0
04/25/2016 11:44:25.852	1	0
04/25/2016 11:44:25.852	2	1
04/25/2016 11:44:25.868	3	0
04/25/2016 11:44:25.868	4	9985
04/25/2016 11:44:25.868	5	2000
04/25/2016 11:44:25.884	6	1500
04/25/2016 11:44:25.884	7	9000
04/25/2016 11:44:25.884	8	0
04/25/2016 11:44:25.884	9	0
04/25/2016 11:44:25.899	10	0
04/25/2016 11:44:25.962	1	0
04/25/2016 11:44:25.962	2	1
04/25/2016 11:44:25.977	3	0
04/25/2016 11:44:25.977	4	9985
04/25/2016 11:44:25.977	5	2000
04/25/2016 11:44:25.993	6	1500
04/25/2016 11:44:25.993	7	9000
04/25/2016 11:44:25.993	8	0
04/25/2016 11:44:25.993	9	0
04/25/2016 11:44:26.009	10	0
04/25/2016 11:44:26.071	1	0
04/25/2016 11:44:26.087	2	1
04/25/2016 11:44:26.087	3	0
04/25/2016 11:44:26.087	4	9984
04/25/2016 11:44:26.087	5	2000
04/25/2016 11:44:26.102	6	1500
04/25/2016 11:44:26.102	7	9000
04/25/2016 11:44:26.102	8	0
04/25/2016 11:44:26.118	9	0
04/25/2016 11:44:26.118	10	0
04/25/2016 11:44:26.181	1	0
04/25/2016 11:44:26.196	2	1
04/25/2016 11:44:26.196	3	0
04/25/2016 11:44:26.196	4	9985
04/25/2016 11:44:26.196	5	2000
04/25/2016 11:44:26.212	6	1500
04/25/2016 11:44:26.212	7	9000
04/25/2016 11:44:26.212	8	0
04/25/2016 11:44:26.227	9	0
04/25/2016 11:44:26.227	10	0
04/25/2016 11:44:26.290	1	0
04/25/2016 11:44:26.290	2	1
04/25/2016 11:44:26.306	3	0
04/25/2016 11:44:26.306	4	9986
04/25/2016 11:44:26.306	5	2000
04/25/2016 11:44:26.321	6	1500
04/25/2016 11:44:26.321	7	9000
04/25/2016 11:44:26.321	8	0
04/25/2016 11:44:26.337	9	0
04/25/2016 11:44:26.337	10	0
04/25/2016 11:44:26.399	1	0
04/25/2016 11:44:26.399	2	1
04/25/2016 11:44:26.415	3	0
04/25/2016 11:44:26.415	4	9985
04/25/2016 11:44:26.415	5	2000
04/25/2016 11:44:26.431	6	1500
04/25/2016 11:44:26.431	7	9000
04/25/2016 11:44:26.431	8	0
04/25/2016 11:44:26.446	9	0
04/25/2016 11:44:26.446	10	0
04/25/2016 11:44:26.509	1	0
04/25/2016 11:44:26.509	2	1
04/25/2016 11:44:26.524	3	0
04/25/2016 11:44:26.524	4	9985
04/25/2016 11:44:26.524	5	2000
04/25/2016 11:44:26.540	6	1500
04/25/2016 11:44:26.540	7	9000
04/25/2016 11:44:26.540	8	0
04/25/2016 11:44:26.556	9	0
04/25/2016 11:44:26.556	10	0
04/25/2016 11:44:26.618	1	0
04/25/2016 11:44:26.634	2	1
04/25/2016 11:44:26.634	3	0
04/25/2016 11:44:26.634	4	9985
04/25/2016 11:44:26.634	5	2000
04/25/2016 11:44:26.649	6	1500
04/25/2016 11:44:26.649	7	9000
04/25/2016 11:44:26.649	8	0
04/25/2016 11:44:26.665	9	0
04/25/2016 11:44:26.665	10	0
04/25/2016 11:44:26.727	1	0
04/25/2016 11:44:26.727	2	1
04/25/2016 11:44:26.743	3	0
04/25/2016 11:44:26.743	4	9986
04/25/2016 11:44:26.743	5	2000
04/25/2016 11:44:26.759	6	1500
04/25/2016 11:44:26.759	7	9000
04/25/2016 11:44:26.759	8	0
04/25/2016 11:44:26.759	9	0
04/25/2016 11:44:26.774	10	0
04/25/2016 11:44:26.837	1	0
04/25/2016 11:44:26.837	2	1
04/25/2016 11:44:26.852	3	0
04/25/2016 11:44:26.852	4	9985
04/25/2016 11:44:26.852	5	2000
04/25/2016 11:44:26.868	6	1500
04/25/2016 11:44:26.868	7	9000
04/25/2016 11:44:26.868	8	0
04/25/2016 11:44:26.884	9	0
04/25/2016 11:44:26.884	10	0
04/25/2016 11:44:26.946	1	0
04/25/2016 11:44:26.946	2	1
04/25/2016 11:44:26.962	3	0
04/25/2016 11:44:26.962	4	9985
04/25/2016 11:44:26.962	5	2000
04/25/2016 11:44:26.977	6	1500
04/25/2016 11:44:26.977	7	9000
04/25/2016 11:44:26.977	8	0
04/25/2016 11:44:26.993	9	0
04/25/2016 11:44:26.993	10	0
04/25/2016 11:44:27.056	1	0
04/25/2016 11:44:27.071	2	1
04/25/2016 11:44:27.071	3	0
04/25/2016 11:44:27.071	4	9985
04/25/2016 11:44:27.087	5	2000
04/25/2016 11:44:27.087	6	1500
04/25/2016 11:44:27.087	7	9000
04/25/2016 11:44:27.087	8	0
04/25/2016 11:44:27.102	9	0
04/25/2016 11:44:27.102	10	0
04/25/2016 11:44:27.165	1	0
04/25/2016 11:44:27.181	2	1
04/25/2016 11:44:27.181	3	0
04/25/2016 11:44:27.181	4	9985
04/25/2016 11:44:27.181	5	2000
04/25/2016 11:44:27.196	6	1500
04/25/2016 11:44:27.196	7	9000
04/25/2016 11:44:27.196	8	0
04/25/2016 11:44:27.212	9	0
04/25/2016 11:44:27.212	10	0
04/25/2016 11:44:27.274	1	0
04/25/2016 11:44:27.290	2	1
04/25/2016 11:44:27.290	3	0
04/25/2016 11:44:27.290	4	9985
04/25/2016 11:44:27.290	5	2000
04/25/2016 11:44:27.306	6	1500
04/25/2016 11:44:27.306	7	9000
04/25/2016 11:44:27.306	8	0
04/25/2016 11:44:27.321	9	0
04/25/2016 11:44:27.321	10	0
04/25/2016 11:44:27.384	1	0
04/25/2016 11:44:27.384	2	1
04/25/2016 11:44:27.399	3	0
04/25/2016 11:44:27.399	4	9985
04/25/2016 11:44:27.399	5	2000
04/25/2016 11:44:27.415	6	1500
04/25/2016 11:44:27.415	7	9000
04/25/2016 11:44:27.415	8	0
04/25/2016 11:44:27.431	9	0
04/25/2016 11:44:27.431	10	0
04/25/2016 11:44:27.493	1	0
04/25/2016 11:44:27.493	2	1
04/25/2016 11:44:27.509	3	0
04/25/2016 11:44:27.509	4	9986
04/25/2016 11:44:27.509	5	2000
04/25/2016 11:44:27.524	6	1500
04/25/2016 11:44:27.524	7	9000
04/25/2016 11:44:27.524	8	0
04/25/2016 11:44:27.540	9	0
04/25/2016 11:44:27.540	10	0
04/25/2016 11:44:27.603	1	0
04/25/2016 11:44:27.603	2	1
04/25/2016 11:44:27.618	3	0
04/25/2016 11:44:27.618	4	9985
04/25/2016 11:44:27.618	5	2000
04/25/2016 11:44:27.634	6	1500
04/25/2016 11:44:27.634	7	9000
04/25/2016 11:44:27.634	8	0
04/25/2016 11:44:27.634	9	0
04/25/2016 11:44:27.649	10	0
04/25/2016 11:44:27.712	1	0
04/25/2016 11:44:27.728	2	1
04/25/2016 11:44:27.728	3	0
04/25/2016 11:44:27.728	4	9985
04/25/2016 11:44:27.743	5	2000
04/25/2016 11:44:27.743	6	1500
04/25/2016 11:44:27.743	7	9000
04/25/2016 11:44:27.743	8	0
04/25/2016 11:44:27.759	9	0
04/25/2016 11:44:27.759	10	0
04/25/2016 11:44:27.821	1	0
04/25/2016 11:44:27.821	2	1
04/25/2016 11:44:27.837	3	0
04/25/2016 11:44:27.837	4	9986
04/25/2016 11:44:27.837	5	2000
04/25/2016 11:44:27.853	6	1500
04/25/2016 11:44:27.853	7	9000
04/25/2016 11:44:27.853	8	0
04/25/2016 11:44:27.868	9	0
04/25/2016 11:44:27.868	10	0
04/25/2016 11:44:27.931	1	0
04/25/2016 11:44:27.931	2	1
04/25/2016 11:44:27.946	3	0
04/25/2016 11:44:27.946	4	9987
04/25/2016 11:44:27.946	5	2000
04/25/2016 11:44:27.962	6	1500
04/25/2016 11:44:27.962	7	9000
04/25/2016 11:44:27.962	8	0
04/25/2016 11:44:27.978	9	0
04/25/2016 11:44:27.978	10	0
04/25/2016 11:44:28.040	1	0
04/25/2016 11:44:28.040	2	1
04/25/2016 11:44:28.056	3	0
04/25/2016 11:44:28.056	4	9985
04/25/2016 11:44:28.056	5	2000
04/25/2016 11:44:28.071	6	1500
04/25/2016 11:44:28.071	7	9000
04/25/2016 11:44:28.071	8	0
04/25/2016 11:44:28.087	9	0
04/25/2016 11:44:28.087	10	0
04/25/2016 11:44:28.149	1	0
04/25/2016 11:44:28.165	2	1
04/25/2016 11:44:28.165	3	0
04/25/2016 11:44:28.165	4	9984
04/25/2016 11:44:28.165	5	2000
04/25/2016 11:44:28.181	6	1500
04/25/2016 11:44:28.181	7	9000
04/25/2016 11:44:28.181	8	0
04/25/2016 11:44:28.196	9	0
04/25/2016 11:44:28.196	10	0
04/25/2016 11:44:28.259	1	0
04/25/2016 11:44:28.274	2	1
04/25/2016 11:44:28.274	3	0
04/25/2016 11:44:28.274	4	9985
04/25/2016 11:44:28.274	5	2000
04/25/2016 11:44:28.290	6	1500
04/25/2016 11:44:28.290	7	9000
04/25/2016 11:44:28.290	8	0
04/25/2016 11:44:28.306	9	0
04/25/2016 11:44:28.306	10	0
04/25/2016 11:44:28.368	1	0
04/25/2016 11:44:28.368	2	1
04/25/2016 11:44:28.384	3	0
04/25/2016 11:44:28.384	4	9985
04/25/2016 11:44:28.384	5	2000
04/25/2016 11:44:28.399	6	1500
04/25/2016 11:44:28.399	7	9000
04/25/2016 11:44:28.399	8	0
04/25/2016 11:44:28.415	9	0
04/25/2016 11:44:28.415	10	0
04/25/2016 11:44:28.478	1	0
04/25/2016 11:44:28.478	2	1
04/25/2016 11:44:28.493	3	0
04/25/2016 11:44:28.493	4	9986
04/25/2016 11:44:28.493	5	2000
04/25/2016 11:44:28.509	6	1500
04/25/2016 11:44:28.509	7	9000
04/25/2016 11:44:28.509	8	0
04/25/2016 11:44:28.524	9	0
04/25/2016 11:44:28.524	10	0
04/25/2016 11:44:28.587	1	0
04/25/2016 11:44:28.587	2	1
04/25/2016 11:44:28.603	3	0
04/25/2016 11:44:28.603	4	9985
04/25/2016 11:44:28.603	5	2000
04/25/2016 11:44:28.618	6	1500
04/25/2016 11:44:28.618	7	9000
04/25/2016 11:44:28.618	8	0
04/25/2016 11:44:28.634	9	0
04/25/2016 11:44:28.634	10	0
04/25/2016 11:44:28.696	1	0
04/25/2016 11:44:28.696	2	1
04/25/2016 11:44:28.712	3	0
04/25/2016 11:44:28.712	4	9985
04/25/2016 11:44:28.712	5	2000
04/25/2016 11:44:28.728	6	1500
04/25/2016 11:44:28.728	7	9000
04/25/2016 11:44:28.728	8	0
04/25/2016 11:44:28.743	9	0
04/25/2016 11:44:28.743	10	0
04/25/2016 11:44:28.806	1	0
04/25/2016 11:44:28.806	2	1
04/25/2016 11:44:28.821	3	0
04/25/2016 11:44:28.821	4	9986
04/25/2016 11:44:28.821	5	2000
04/25/2016 11:44:28.837	6	1500
04/25/2016 11:44:28.837	7	9000
04/25/2016 11:44:28.837	8	0
04/25/2016 11:44:28.853	9	0
04/25/2016 11:44:28.853	10	0
04/25/2016 11:44:28.915	1	0
04/25/2016 11:44:28.915	2	1
04/25/2016 11:44:28.931	3	0
04/25/2016 11:44:28.931	4	9985
04/25/2016 11:44:28.931	5	2000
04/25/2016 11:44:28.946	6	1500
04/25/2016 11:44:28.946	7	9000
04/25/2016 11:44:28.946	8	0
04/25/2016 11:44:28.962	9	0
04/25/2016 11:44:28.962	10	0
04/25/2016 11:44:29.024	1	0
04/25/2016 11:44:29.024	2	1
04/25/2016 11:44:29.040	3	0
04/25/2016 11:44:29.040	4	9985
04/25/2016 11:44:29.040	5	2000
04/25/2016 11:44:29.056	6	1500
04/25/2016 11:44:29.056	7	9000
04/25/2016 11:44:29.056	8	0
04/25/2016 11:44:29.071	9	0
04/25/2016 11:44:29.071	10	0
04/25/2016 11:44:29.134	1	0
04/25/2016 11:44:29.149	2	1
04/25/2016 11:44:29.149	3	0
04/25/2016 11:44:29.149	4	9987
04/25/2016 11:44:29.165	5	2000
04/25/2016 11:44:29.165	6	1500
04/25/2016 11:44:29.165	7	9000
04/25/2016 11:44:29.165	8	0
04/25/2016 11:44:29.181	9	0
04/25/2016 11:44:29.181	10	0
04/25/2016 11:44:29.243	1	0
04/25/2016 11:44:29.259	2	1
04/25/2016 11:44:29.259	3	0
04/25/2016 11:44:29.259	4	9985
04/25/2016 11:44:29.274	5	2000
04/25/2016 11:44:29.274	6	1500
04/25/2016 11:44:29.274	7	9000
04/25/2016 11:44:29.274	8	0
04/25/2016 11:44:29.290	9	0
04/25/2016 11:44:29.290	10	0
04/25/2016 11:44:29.353	1	0
04/25/2016 11:44:29.368	2	1
04/25/2016 11:44:29.368	3	0
04/25/2016 11:44:29.368	4	9985
04/25/2016 11:44:29.368	5	2000
04/25/2016 11:44:29.384	6	1500
04/25/2016 11:44:29.384	7	9000
04/25/2016 11:44:29.384	8	0
04/25/2016 11:44:29.399	9	0
04/25/2016 11:44:29.399	10	0
04/25/2016 11:44:29.462	1	0
04/25/2016 11:44:29.462	2	1
04/25/2016 11:44:29.477	3	0
04/25/2016 11:44:29.477	4	9985
04/25/2016 11:44:29.477	5	2000
04/25/2016 11:44:29.477	6	1500
04/25/2016 11:44:29.493	7	9000
04/25/2016 11:44:29.493	8	0
04/25/2016 11:44:29.493	9	0
04/25/2016 11:44:29.509	10	0
04/25/2016 11:44:29.571	1	0
04/25/2016 11:44:29.571	2	1
04/25/2016 11:44:29.587	3	0
04/25/2016 11:44:29.587	4	9985
04/25/2016 11:44:29.587	5	2000
04/25/2016 11:44:29.603	6	1500
04/25/2016 11:44:29.603	7	9000
04/25/2016 11:44:29.603	8	0
04/25/2016 11:44:29.618	9	0
04/25/2016 11:44:29.618	10	0
04/25/2016 11:44:29.681	1	0
04/25/2016 11:44:29.681	2	1
04/25/2016 11:44:29.696	3	0
04/25/2016 11:44:29.696	4	9985
04/25/2016 11:44:29.696	5	2000
04/25/2016 11:44:29.712	6	1500
04/25/2016 11:44:29.712	7	9000
04/25/2016 11:44:29.712	8	0
04/25/2016 11:44:29.728	9	0
[truncated: 1,167 more rows]
