# Supplementary material for: Dataset of anomalies and malicious acts in a cyber-physical subsystem
Source: Data Brief. 2017 Jul 20;14:186–91. doi: 10.1016/j.dib.2017.07.038 (PMC5536820; doi:10.1016/j.dib.2017.07.038)
Supplement: Supplementary file 2 [file mmc2.zip › dataset/logs/spoofing.csv]

Time Stamp	Register	Value
02/13/2017 10:57:01.602	1	0
02/13/2017 10:57:01.602	2	3
02/13/2017 10:57:01.602	3	64
02/13/2017 10:57:01.617	4	1998
02/13/2017 10:57:01.617	5	8000
02/13/2017 10:57:01.617	6	2000
02/13/2017 10:57:01.633	7	9000
02/13/2017 10:57:01.633	8	0
02/13/2017 10:57:01.633	9	0
02/13/2017 10:57:01.633	10	0
02/13/2017 10:57:01.696	1	0
02/13/2017 10:57:01.696	2	3
02/13/2017 10:57:01.696	3	64
02/13/2017 10:57:01.711	4	1987
02/13/2017 10:57:01.711	5	8000
02/13/2017 10:57:01.711	6	2000
02/13/2017 10:57:01.727	7	9000
02/13/2017 10:57:01.727	8	0
02/13/2017 10:57:01.727	9	0
02/13/2017 10:57:01.742	10	0
02/13/2017 10:57:01.805	1	0
02/13/2017 10:57:01.805	2	3
02/13/2017 10:57:01.821	3	64
02/13/2017 10:57:01.821	4	1987
02/13/2017 10:57:01.821	5	8000
02/13/2017 10:57:01.836	6	2000
02/13/2017 10:57:01.836	7	9000
02/13/2017 10:57:01.836	8	0
02/13/2017 10:57:01.852	9	0
02/13/2017 10:57:01.852	10	0
02/13/2017 10:57:01.914	1	0
02/13/2017 10:57:01.914	2	3
02/13/2017 10:57:01.930	3	64
02/13/2017 10:57:01.930	4	2009
02/13/2017 10:57:01.930	5	8000
02/13/2017 10:57:01.946	6	2000
02/13/2017 10:57:01.946	7	9000
02/13/2017 10:57:01.946	8	0
02/13/2017 10:57:01.946	9	0
02/13/2017 10:57:01.961	10	0
02/13/2017 10:57:02.024	1	0
02/13/2017 10:57:02.024	2	3
02/13/2017 10:57:02.039	3	64
02/13/2017 10:57:02.039	4	2004
02/13/2017 10:57:02.039	5	8000
02/13/2017 10:57:02.039	6	2000
02/13/2017 10:57:02.055	7	9000
02/13/2017 10:57:02.055	8	0
02/13/2017 10:57:02.055	9	0
02/13/2017 10:57:02.071	10	0
02/13/2017 10:57:02.133	1	0
02/13/2017 10:57:02.133	2	3
02/13/2017 10:57:02.149	3	64
02/13/2017 10:57:02.149	4	1997
02/13/2017 10:57:02.149	5	8000
02/13/2017 10:57:02.149	6	2000
02/13/2017 10:57:02.164	7	9000
02/13/2017 10:57:02.164	8	0
02/13/2017 10:57:02.164	9	0
02/13/2017 10:57:02.180	10	0
02/13/2017 10:57:02.242	1	0
02/13/2017 10:57:02.242	2	3
02/13/2017 10:57:02.242	3	64
02/13/2017 10:57:02.258	4	2000
02/13/2017 10:57:02.258	5	8000
02/13/2017 10:57:02.258	6	2000
02/13/2017 10:57:02.274	7	9000
02/13/2017 10:57:02.274	8	0
02/13/2017 10:57:02.274	9	0
02/13/2017 10:57:02.289	10	0
02/13/2017 10:57:02.352	1	0
02/13/2017 10:57:02.352	2	3
02/13/2017 10:57:02.352	3	64
02/13/2017 10:57:02.367	4	1998
02/13/2017 10:57:02.367	5	8000
02/13/2017 10:57:02.367	6	2000
02/13/2017 10:57:02.383	7	9000
02/13/2017 10:57:02.383	8	0
02/13/2017 10:57:02.383	9	0
02/13/2017 10:57:02.399	10	0
02/13/2017 10:57:02.461	1	0
02/13/2017 10:57:02.461	2	3
02/13/2017 10:57:02.477	3	64
02/13/2017 10:57:02.477	4	2007
02/13/2017 10:57:02.477	5	8000
02/13/2017 10:57:02.492	6	2000
02/13/2017 10:57:02.492	7	9000
02/13/2017 10:57:02.492	8	0
02/13/2017 10:57:02.492	9	0
02/13/2017 10:57:02.508	10	0
02/13/2017 10:57:02.571	1	0
02/13/2017 10:57:02.571	2	3
02/13/2017 10:57:02.586	3	64
02/13/2017 10:57:02.586	4	2018
02/13/2017 10:57:02.586	5	8000
02/13/2017 10:57:02.602	6	2000
02/13/2017 10:57:02.602	7	9000
02/13/2017 10:57:02.602	8	0
02/13/2017 10:57:02.602	9	0
02/13/2017 10:57:02.617	10	0
02/13/2017 10:57:02.680	1	0
02/13/2017 10:57:02.680	2	3
02/13/2017 10:57:02.696	3	64
02/13/2017 10:57:02.696	4	2007
02/13/2017 10:57:02.696	5	8000
02/13/2017 10:57:02.696	6	2000
02/13/2017 10:57:02.711	7	9000
02/13/2017 10:57:02.711	8	0
02/13/2017 10:57:02.711	9	0
02/13/2017 10:57:02.727	10	0
02/13/2017 10:57:02.789	1	0
02/13/2017 10:57:02.789	2	3
02/13/2017 10:57:02.789	3	64
02/13/2017 10:57:02.805	4	2011
02/13/2017 10:57:02.805	5	8000
02/13/2017 10:57:02.805	6	2000
02/13/2017 10:57:02.821	7	9000
02/13/2017 10:57:02.821	8	0
02/13/2017 10:57:02.821	9	0
02/13/2017 10:57:02.836	10	0
02/13/2017 10:57:02.899	1	0
02/13/2017 10:57:02.899	2	3
02/13/2017 10:57:02.899	3	64
02/13/2017 10:57:02.914	4	2008
02/13/2017 10:57:02.914	5	8000
02/13/2017 10:57:02.914	6	2000
02/13/2017 10:57:02.930	7	9000
02/13/2017 10:57:02.930	8	0
02/13/2017 10:57:02.930	9	0
02/13/2017 10:57:02.946	10	0
02/13/2017 10:57:03.008	1	0
02/13/2017 10:57:03.008	2	3
02/13/2017 10:57:03.024	3	64
02/13/2017 10:57:03.024	4	2020
02/13/2017 10:57:03.024	5	8000
02/13/2017 10:57:03.039	6	2000
02/13/2017 10:57:03.039	7	9000
02/13/2017 10:57:03.039	8	0
02/13/2017 10:57:03.039	9	0
02/13/2017 10:57:03.055	10	0
02/13/2017 10:57:03.118	1	0
02/13/2017 10:57:03.118	2	3
02/13/2017 10:57:03.133	3	64
02/13/2017 10:57:03.133	4	2022
02/13/2017 10:57:03.133	5	8000
02/13/2017 10:57:03.149	6	2000
02/13/2017 10:57:03.149	7	9000
02/13/2017 10:57:03.149	8	0
02/13/2017 10:57:03.149	9	0
02/13/2017 10:57:03.164	10	0
02/13/2017 10:57:03.227	1	0
02/13/2017 10:57:03.227	2	3
02/13/2017 10:57:03.243	3	64
02/13/2017 10:57:03.243	4	2016
02/13/2017 10:57:03.243	5	8000
02/13/2017 10:57:03.243	6	2000
02/13/2017 10:57:03.258	7	9000
02/13/2017 10:57:03.258	8	0
02/13/2017 10:57:03.258	9	0
02/13/2017 10:57:03.274	10	0
02/13/2017 10:57:03.336	1	0
02/13/2017 10:57:03.336	2	3
02/13/2017 10:57:03.352	3	64
02/13/2017 10:57:03.352	4	2020
02/13/2017 10:57:03.352	5	8000
02/13/2017 10:57:03.352	6	2000
02/13/2017 10:57:03.368	7	9000
02/13/2017 10:57:03.368	8	0
02/13/2017 10:57:03.368	9	0
02/13/2017 10:57:03.383	10	0
02/13/2017 10:57:03.446	1	0
02/13/2017 10:57:03.446	2	3
02/13/2017 10:57:03.446	3	64
02/13/2017 10:57:03.461	4	2031
02/13/2017 10:57:03.461	5	8000
02/13/2017 10:57:03.461	6	2000
02/13/2017 10:57:03.477	7	9000
02/13/2017 10:57:03.477	8	0
02/13/2017 10:57:03.477	9	0
02/13/2017 10:57:03.493	10	0
02/13/2017 10:57:03.555	1	0
02/13/2017 10:57:03.555	2	3
02/13/2017 10:57:03.571	3	64
02/13/2017 10:57:03.571	4	2021
02/13/2017 10:57:03.571	5	8000
02/13/2017 10:57:03.586	6	2000
02/13/2017 10:57:03.586	7	9000
02/13/2017 10:57:03.586	8	0
02/13/2017 10:57:03.602	9	0
02/13/2017 10:57:03.602	10	0
02/13/2017 10:57:03.664	1	0
02/13/2017 10:57:03.664	2	3
02/13/2017 10:57:03.680	3	64
02/13/2017 10:57:03.680	4	2033
02/13/2017 10:57:03.680	5	8000
02/13/2017 10:57:03.696	6	2000
02/13/2017 10:57:03.696	7	9000
02/13/2017 10:57:03.696	8	0
02/13/2017 10:57:03.696	9	0
02/13/2017 10:57:03.711	10	0
02/13/2017 10:57:03.774	1	0
02/13/2017 10:57:03.774	2	3
02/13/2017 10:57:03.789	3	64
02/13/2017 10:57:03.789	4	2033
02/13/2017 10:57:03.789	5	8000
02/13/2017 10:57:03.789	6	2000
02/13/2017 10:57:03.805	7	9000
02/13/2017 10:57:03.805	8	0
02/13/2017 10:57:03.805	9	0
02/13/2017 10:57:03.821	10	0
02/13/2017 10:57:03.883	1	0
02/13/2017 10:57:03.883	2	3
02/13/2017 10:57:03.899	3	64
02/13/2017 10:57:03.899	4	2029
02/13/2017 10:57:03.899	5	8000
02/13/2017 10:57:03.899	6	2000
02/13/2017 10:57:03.914	7	9000
02/13/2017 10:57:03.914	8	0
02/13/2017 10:57:03.914	9	0
02/13/2017 10:57:03.930	10	0
02/13/2017 10:57:03.993	1	0
02/13/2017 10:57:03.993	2	3
02/13/2017 10:57:03.993	3	64
02/13/2017 10:57:04.008	4	2040
02/13/2017 10:57:04.008	5	8000
02/13/2017 10:57:04.008	6	2000
02/13/2017 10:57:04.024	7	9000
02/13/2017 10:57:04.024	8	0
02/13/2017 10:57:04.024	9	0
02/13/2017 10:57:04.039	10	0
02/13/2017 10:57:04.102	1	0
02/13/2017 10:57:04.102	2	3
02/13/2017 10:57:04.102	3	64
02/13/2017 10:57:04.118	4	2031
02/13/2017 10:57:04.118	5	8000
02/13/2017 10:57:04.118	6	2000
02/13/2017 10:57:04.133	7	9000
02/13/2017 10:57:04.133	8	0
02/13/2017 10:57:04.133	9	0
02/13/2017 10:57:04.149	10	0
02/13/2017 10:57:04.211	1	0
02/13/2017 10:57:04.211	2	3
02/13/2017 10:57:04.227	3	64
02/13/2017 10:57:04.227	4	2031
02/13/2017 10:57:04.227	5	8000
02/13/2017 10:57:04.243	6	2000
02/13/2017 10:57:04.243	7	9000
02/13/2017 10:57:04.243	8	0
02/13/2017 10:57:04.243	9	0
02/13/2017 10:57:04.258	10	0
02/13/2017 10:57:04.321	1	0
02/13/2017 10:57:04.321	2	3
02/13/2017 10:57:04.336	3	64
02/13/2017 10:57:04.336	4	2044
02/13/2017 10:57:04.336	5	8000
02/13/2017 10:57:04.352	6	2000
02/13/2017 10:57:04.352	7	9000
02/13/2017 10:57:04.352	8	0
02/13/2017 10:57:04.352	9	0
02/13/2017 10:57:04.368	10	0
02/13/2017 10:57:04.430	1	0
02/13/2017 10:57:04.430	2	3
02/13/2017 10:57:04.446	3	64
02/13/2017 10:57:04.446	4	2048
02/13/2017 10:57:04.446	5	8000
02/13/2017 10:57:04.446	6	2000
02/13/2017 10:57:04.461	7	9000
02/13/2017 10:57:04.461	8	0
02/13/2017 10:57:04.461	9	0
02/13/2017 10:57:04.477	10	0
02/13/2017 10:57:04.540	1	0
02/13/2017 10:57:04.540	2	3
02/13/2017 10:57:04.540	3	64
02/13/2017 10:57:04.555	4	2037
02/13/2017 10:57:04.555	5	8000
02/13/2017 10:57:04.555	6	2000
02/13/2017 10:57:04.571	7	9000
02/13/2017 10:57:04.571	8	0
02/13/2017 10:57:04.571	9	0
02/13/2017 10:57:04.586	10	0
02/13/2017 10:57:04.649	1	0
02/13/2017 10:57:04.649	2	3
02/13/2017 10:57:04.665	3	64
02/13/2017 10:57:04.665	4	2036
02/13/2017 10:57:04.665	5	8000
02/13/2017 10:57:04.682	6	2000
02/13/2017 10:57:04.682	7	9000
02/13/2017 10:57:04.682	8	0
02/13/2017 10:57:04.696	9	0
02/13/2017 10:57:04.696	10	0
02/13/2017 10:57:04.759	1	0
02/13/2017 10:57:04.759	2	3
02/13/2017 10:57:04.774	3	64
02/13/2017 10:57:04.774	4	2046
02/13/2017 10:57:04.774	5	8000
02/13/2017 10:57:04.790	6	2000
02/13/2017 10:57:04.790	7	9000
02/13/2017 10:57:04.790	8	0
02/13/2017 10:57:04.790	9	0
02/13/2017 10:57:04.805	10	0
02/13/2017 10:57:04.868	1	0
02/13/2017 10:57:04.868	2	3
02/13/2017 10:57:04.884	3	64
02/13/2017 10:57:04.884	4	2052
02/13/2017 10:57:04.884	5	8000
02/13/2017 10:57:04.899	6	2000
02/13/2017 10:57:04.899	7	9000
02/13/2017 10:57:04.899	8	0
02/13/2017 10:57:04.899	9	0
02/13/2017 10:57:04.915	10	0
02/13/2017 10:57:04.977	1	0
02/13/2017 10:57:04.977	2	3
02/13/2017 10:57:04.977	3	64
02/13/2017 10:57:04.993	4	2059
02/13/2017 10:57:04.993	5	8000
02/13/2017 10:57:04.993	6	2000
02/13/2017 10:57:05.009	7	9000
02/13/2017 10:57:05.009	8	0
02/13/2017 10:57:05.009	9	0
02/13/2017 10:57:05.024	10	0
02/13/2017 10:57:05.087	1	0
02/13/2017 10:57:05.087	2	3
02/13/2017 10:57:05.102	3	64
02/13/2017 10:57:05.102	4	2051
02/13/2017 10:57:05.102	5	8000
02/13/2017 10:57:05.102	6	2000
02/13/2017 10:57:05.118	7	9000
02/13/2017 10:57:05.118	8	0
02/13/2017 10:57:05.118	9	0
02/13/2017 10:57:05.134	10	0
02/13/2017 10:57:05.196	1	0
02/13/2017 10:57:05.196	2	3
02/13/2017 10:57:05.212	3	64
02/13/2017 10:57:05.212	4	2046
02/13/2017 10:57:05.212	5	8000
02/13/2017 10:57:05.227	6	2000
02/13/2017 10:57:05.227	7	9000
02/13/2017 10:57:05.227	8	0
02/13/2017 10:57:05.243	9	0
02/13/2017 10:57:05.243	10	0
02/13/2017 10:57:05.305	1	0
02/13/2017 10:57:05.305	2	3
02/13/2017 10:57:05.321	3	64
02/13/2017 10:57:05.321	4	2049
02/13/2017 10:57:05.321	5	8000
02/13/2017 10:57:05.337	6	2000
02/13/2017 10:57:05.337	7	9000
02/13/2017 10:57:05.337	8	0
02/13/2017 10:57:05.352	9	0
02/13/2017 10:57:05.352	10	0
02/13/2017 10:57:05.415	1	0
02/13/2017 10:57:05.415	2	3
02/13/2017 10:57:05.430	3	64
02/13/2017 10:57:05.430	4	2069
02/13/2017 10:57:05.430	5	8000
02/13/2017 10:57:05.446	6	2000
02/13/2017 10:57:05.446	7	9000
02/13/2017 10:57:05.446	8	0
02/13/2017 10:57:05.446	9	0
02/13/2017 10:57:05.462	10	0
02/13/2017 10:57:05.524	1	0
02/13/2017 10:57:05.524	2	3
02/13/2017 10:57:05.540	3	64
02/13/2017 10:57:05.540	4	2060
02/13/2017 10:57:05.540	5	8000
02/13/2017 10:57:05.540	6	2000
02/13/2017 10:57:05.555	7	9000
02/13/2017 10:57:05.555	8	0
02/13/2017 10:57:05.555	9	0
02/13/2017 10:57:05.571	10	0
02/13/2017 10:57:05.634	1	0
02/13/2017 10:57:05.634	2	3
02/13/2017 10:57:05.649	3	64
02/13/2017 10:57:05.649	4	2064
02/13/2017 10:57:05.649	5	8000
02/13/2017 10:57:05.649	6	2000
02/13/2017 10:57:05.665	7	9000
02/13/2017 10:57:05.665	8	0
02/13/2017 10:57:05.665	9	0
02/13/2017 10:57:05.680	10	0
02/13/2017 10:57:05.743	1	0
02/13/2017 10:57:05.743	2	3
02/13/2017 10:57:05.759	3	64
02/13/2017 10:57:05.759	4	2059
02/13/2017 10:57:05.759	5	8000
02/13/2017 10:57:05.774	6	2000
02/13/2017 10:57:05.774	7	9000
02/13/2017 10:57:05.774	8	0
02/13/2017 10:57:05.790	9	0
02/13/2017 10:57:05.790	10	0
02/13/2017 10:57:05.852	1	0
02/13/2017 10:57:05.852	2	3
02/13/2017 10:57:05.868	3	64
02/13/2017 10:57:05.868	4	2069
02/13/2017 10:57:05.868	5	8000
02/13/2017 10:57:05.884	6	2000
02/13/2017 10:57:05.884	7	9000
02/13/2017 10:57:05.884	8	0
02/13/2017 10:57:05.899	9	0
02/13/2017 10:57:05.899	10	0
02/13/2017 10:57:05.962	1	0
02/13/2017 10:57:05.962	2	3
02/13/2017 10:57:05.977	3	64
02/13/2017 10:57:05.977	4	2070
02/13/2017 10:57:05.977	5	8000
02/13/2017 10:57:05.993	6	2000
02/13/2017 10:57:05.993	7	9000
02/13/2017 10:57:05.993	8	0
02/13/2017 10:57:05.993	9	0
02/13/2017 10:57:06.009	10	0
02/13/2017 10:57:06.071	1	0
02/13/2017 10:57:06.071	2	3
02/13/2017 10:57:06.087	3	64
02/13/2017 10:57:06.087	4	2065
02/13/2017 10:57:06.087	5	8000
02/13/2017 10:57:06.087	6	2000
02/13/2017 10:57:06.102	7	9000
02/13/2017 10:57:06.102	8	0
02/13/2017 10:57:06.102	9	0
02/13/2017 10:57:06.118	10	0
02/13/2017 10:57:06.180	1	0
02/13/2017 10:57:06.180	2	3
02/13/2017 10:57:06.196	3	64
02/13/2017 10:57:06.196	4	2077
02/13/2017 10:57:06.196	5	8000
02/13/2017 10:57:06.196	6	2000
02/13/2017 10:57:06.212	7	9000
02/13/2017 10:57:06.212	8	0
02/13/2017 10:57:06.212	9	0
02/13/2017 10:57:06.227	10	0
02/13/2017 10:57:06.290	1	0
02/13/2017 10:57:06.290	2	3
02/13/2017 10:57:06.305	3	64
02/13/2017 10:57:06.305	4	2068
02/13/2017 10:57:06.305	5	8000
02/13/2017 10:57:06.321	6	2000
02/13/2017 10:57:06.321	7	9000
02/13/2017 10:57:06.321	8	0
02/13/2017 10:57:06.337	9	0
02/13/2017 10:57:06.337	10	0
02/13/2017 10:57:06.399	1	0
02/13/2017 10:57:06.399	2	3
02/13/2017 10:57:06.415	3	64
02/13/2017 10:57:06.415	4	2065
02/13/2017 10:57:06.415	5	8000
02/13/2017 10:57:06.430	6	2000
02/13/2017 10:57:06.430	7	9000
02/13/2017 10:57:06.430	8	0
02/13/2017 10:57:06.446	9	0
02/13/2017 10:57:06.446	10	0
02/13/2017 10:57:06.509	1	0
02/13/2017 10:57:06.509	2	3
02/13/2017 10:57:06.524	3	64
02/13/2017 10:57:06.524	4	2082
02/13/2017 10:57:06.524	5	8000
02/13/2017 10:57:06.540	6	2000
02/13/2017 10:57:06.540	7	9000
02/13/2017 10:57:06.540	8	0
02/13/2017 10:57:06.540	9	0
02/13/2017 10:57:06.556	10	0
02/13/2017 10:57:06.618	1	0
02/13/2017 10:57:06.618	2	3
02/13/2017 10:57:06.634	3	64
02/13/2017 10:57:06.634	4	2075
02/13/2017 10:57:06.634	5	8000
02/13/2017 10:57:06.649	6	2000
02/13/2017 10:57:06.649	7	9000
02/13/2017 10:57:06.649	8	0
02/13/2017 10:57:06.649	9	0
02/13/2017 10:57:06.665	10	0
02/13/2017 10:57:06.727	1	0
02/13/2017 10:57:06.727	2	3
02/13/2017 10:57:06.743	3	64
02/13/2017 10:57:06.743	4	2075
02/13/2017 10:57:06.743	5	8000
02/13/2017 10:57:06.743	6	2000
02/13/2017 10:57:06.759	7	9000
02/13/2017 10:57:06.759	8	0
02/13/2017 10:57:06.759	9	0
02/13/2017 10:57:06.774	10	0
02/13/2017 10:57:06.837	1	0
02/13/2017 10:57:06.837	2	3
02/13/2017 10:57:06.852	3	64
02/13/2017 10:57:06.852	4	2086
02/13/2017 10:57:06.852	5	8000
02/13/2017 10:57:06.868	6	2000
02/13/2017 10:57:06.868	7	9000
02/13/2017 10:57:06.868	8	0
02/13/2017 10:57:06.884	9	0
02/13/2017 10:57:06.884	10	0
02/13/2017 10:57:06.946	1	0
02/13/2017 10:57:06.946	2	3
02/13/2017 10:57:06.962	3	64
02/13/2017 10:57:06.962	4	2085
02/13/2017 10:57:06.962	5	8000
02/13/2017 10:57:06.978	6	2000
02/13/2017 10:57:06.978	7	9000
02/13/2017 10:57:06.978	8	0
02/13/2017 10:57:06.993	9	0
02/13/2017 10:57:06.993	10	0
02/13/2017 10:57:07.056	1	0
02/13/2017 10:57:07.056	2	3
02/13/2017 10:57:07.071	3	64
02/13/2017 10:57:07.071	4	2079
02/13/2017 10:57:07.071	5	8000
02/13/2017 10:57:07.071	6	2000
02/13/2017 10:57:07.087	7	9000
02/13/2017 10:57:07.087	8	0
02/13/2017 10:57:07.087	9	0
02/13/2017 10:57:07.103	10	0
02/13/2017 10:57:07.165	1	0
02/13/2017 10:57:07.165	2	3
02/13/2017 10:57:07.181	3	64
02/13/2017 10:57:07.181	4	2098
02/13/2017 10:57:07.181	5	8000
02/13/2017 10:57:07.181	6	2000
02/13/2017 10:57:07.196	7	9000
02/13/2017 10:57:07.196	8	0
02/13/2017 10:57:07.196	9	0
02/13/2017 10:57:07.212	10	0
02/13/2017 10:57:07.274	1	0
02/13/2017 10:57:07.274	2	3
02/13/2017 10:57:07.274	3	64
02/13/2017 10:57:07.290	4	2083
02/13/2017 10:57:07.290	5	8000
02/13/2017 10:57:07.290	6	2000
02/13/2017 10:57:07.306	7	9000
02/13/2017 10:57:07.306	8	0
02/13/2017 10:57:07.306	9	0
02/13/2017 10:57:07.321	10	0
02/13/2017 10:57:07.384	1	0
02/13/2017 10:57:07.384	2	3
02/13/2017 10:57:07.399	3	64
02/13/2017 10:57:07.399	4	2091
02/13/2017 10:57:07.399	5	8000
02/13/2017 10:57:07.399	6	2000
02/13/2017 10:57:07.415	7	9000
02/13/2017 10:57:07.415	8	0
02/13/2017 10:57:07.415	9	0
02/13/2017 10:57:07.431	10	0
02/13/2017 10:57:07.493	1	0
02/13/2017 10:57:07.493	2	3
02/13/2017 10:57:07.509	3	64
02/13/2017 10:57:07.509	4	2097
02/13/2017 10:57:07.509	5	8000
02/13/2017 10:57:07.524	6	2000
02/13/2017 10:57:07.524	7	9000
02/13/2017 10:57:07.524	8	0
02/13/2017 10:57:07.540	9	0
02/13/2017 10:57:07.540	10	0
02/13/2017 10:57:07.603	1	0
02/13/2017 10:57:07.603	2	3
02/13/2017 10:57:07.618	3	64
02/13/2017 10:57:07.618	4	2088
02/13/2017 10:57:07.618	5	8000
02/13/2017 10:57:07.634	6	2000
02/13/2017 10:57:07.634	7	9000
02/13/2017 10:57:07.634	8	0
02/13/2017 10:57:07.649	9	0
02/13/2017 10:57:07.649	10	0
02/13/2017 10:57:07.712	1	0
02/13/2017 10:57:07.712	2	3
02/13/2017 10:57:07.728	3	64
02/13/2017 10:57:07.728	4	2085
02/13/2017 10:57:07.728	5	8000
02/13/2017 10:57:07.743	6	2000
02/13/2017 10:57:07.746	7	9000
02/13/2017 10:57:07.746	8	0
02/13/2017 10:57:07.746	9	0
02/13/2017 10:57:07.762	10	0
02/13/2017 10:57:07.824	1	0
02/13/2017 10:57:07.824	2	3
02/13/2017 10:57:07.840	3	64
02/13/2017 10:57:07.840	4	2096
02/13/2017 10:57:07.840	5	8000
02/13/2017 10:57:07.840	6	2000
02/13/2017 10:57:07.856	7	9000
02/13/2017 10:57:07.856	8	0
02/13/2017 10:57:07.856	9	0
02/13/2017 10:57:07.871	10	0
02/13/2017 10:57:07.934	1	0
02/13/2017 10:57:07.934	2	3
02/13/2017 10:57:07.949	3	64
02/13/2017 10:57:07.949	4	2096
02/13/2017 10:57:07.949	5	8000
02/13/2017 10:57:07.949	6	2000
02/13/2017 10:57:07.965	7	9000
02/13/2017 10:57:07.965	8	0
02/13/2017 10:57:07.965	9	0
02/13/2017 10:57:07.981	10	0
02/13/2017 10:57:08.043	1	0
02/13/2017 10:57:08.043	2	3
02/13/2017 10:57:08.059	3	64
02/13/2017 10:57:08.059	4	2094
02/13/2017 10:57:08.059	5	8000
02/13/2017 10:57:08.074	6	2000
02/13/2017 10:57:08.074	7	9000
02/13/2017 10:57:08.090	8	0
02/13/2017 10:57:08.090	9	0
02/13/2017 10:57:08.090	10	0
02/13/2017 10:57:08.152	1	0
02/13/2017 10:57:08.152	2	3
02/13/2017 10:57:08.168	3	64
02/13/2017 10:57:08.168	4	2104
02/13/2017 10:57:08.168	5	8000
02/13/2017 10:57:08.184	6	2000
02/13/2017 10:57:08.184	7	9000
02/13/2017 10:57:08.184	8	0
02/13/2017 10:57:08.199	9	0
02/13/2017 10:57:08.199	10	0
02/13/2017 10:57:08.262	1	0
02/13/2017 10:57:08.262	2	3
02/13/2017 10:57:08.277	3	64
02/13/2017 10:57:08.277	4	2094
02/13/2017 10:57:08.277	5	8000
02/13/2017 10:57:08.293	6	2000
02/13/2017 10:57:08.293	7	9000
02/13/2017 10:57:08.293	8	0
02/13/2017 10:57:08.309	9	0
02/13/2017 10:57:08.309	10	0
02/13/2017 10:57:08.371	1	0
02/13/2017 10:57:08.371	2	3
02/13/2017 10:57:08.387	3	64
02/13/2017 10:57:08.387	4	2103
02/13/2017 10:57:08.387	5	8000
02/13/2017 10:57:08.402	6	2000
02/13/2017 10:57:08.402	7	9000
02/13/2017 10:57:08.402	8	0
02/13/2017 10:57:08.402	9	0
02/13/2017 10:57:08.418	10	0
02/13/2017 10:57:08.481	1	0
02/13/2017 10:57:08.481	2	3
02/13/2017 10:57:08.496	3	64
02/13/2017 10:57:08.496	4	2116
02/13/2017 10:57:08.496	5	8000
02/13/2017 10:57:08.496	6	2000
02/13/2017 10:57:08.512	7	9000
02/13/2017 10:57:08.512	8	0
02/13/2017 10:57:08.512	9	0
02/13/2017 10:57:08.527	10	0
02/13/2017 10:57:08.590	1	0
02/13/2017 10:57:08.590	2	3
02/13/2017 10:57:08.606	3	64
02/13/2017 10:57:08.606	4	2110
02/13/2017 10:57:08.606	5	8000
02/13/2017 10:57:08.621	6	2000
02/13/2017 10:57:08.621	7	9000
02/13/2017 10:57:08.621	8	0
02/13/2017 10:57:08.637	9	0
02/13/2017 10:57:08.637	10	0
02/13/2017 10:57:08.699	1	0
02/13/2017 10:57:08.699	2	3
02/13/2017 10:57:08.715	3	64
02/13/2017 10:57:08.715	4	2105
02/13/2017 10:57:08.715	5	8000
02/13/2017 10:57:08.731	6	2000
02/13/2017 10:57:08.731	7	9000
02/13/2017 10:57:08.731	8	0
02/13/2017 10:57:08.747	9	0
02/13/2017 10:57:08.747	10	0
02/13/2017 10:57:08.809	1	0
02/13/2017 10:57:08.809	2	3
02/13/2017 10:57:08.809	3	64
02/13/2017 10:57:08.825	4	2105
02/13/2017 10:57:08.825	5	8000
02/13/2017 10:57:08.825	6	2000
02/13/2017 10:57:08.840	7	9000
02/13/2017 10:57:08.840	8	0
02/13/2017 10:57:08.840	9	0
02/13/2017 10:57:08.856	10	0
02/13/2017 10:57:08.919	1	0
02/13/2017 10:57:08.919	2	3
02/13/2017 10:57:08.934	3	64
02/13/2017 10:57:08.934	4	2104
02/13/2017 10:57:08.934	5	8000
02/13/2017 10:57:08.950	6	2000
02/13/2017 10:57:08.950	7	9000
02/13/2017 10:57:08.950	8	0
02/13/2017 10:57:08.950	9	0
02/13/2017 10:57:08.966	10	0
02/13/2017 10:57:09.028	1	0
02/13/2017 10:57:09.028	2	3
02/13/2017 10:57:09.044	3	64
02/13/2017 10:57:09.044	4	2113
02/13/2017 10:57:09.044	5	8000
02/13/2017 10:57:09.044	6	2000
02/13/2017 10:57:09.059	7	9000
02/13/2017 10:57:09.059	8	0
02/13/2017 10:57:09.059	9	0
02/13/2017 10:57:09.075	10	0
02/13/2017 10:57:09.137	1	0
02/13/2017 10:57:09.137	2	3
02/13/2017 10:57:09.153	3	64
02/13/2017 10:57:09.153	4	2114
02/13/2017 10:57:09.153	5	8000
02/13/2017 10:57:09.153	6	2000
02/13/2017 10:57:09.169	7	9000
02/13/2017 10:57:09.169	8	0
02/13/2017 10:57:09.169	9	0
02/13/2017 10:57:09.184	10	0
02/13/2017 10:57:09.247	1	0
02/13/2017 10:57:09.247	2	3
02/13/2017 10:57:09.263	3	64
02/13/2017 10:57:09.263	4	2115
02/13/2017 10:57:09.263	5	8000
02/13/2017 10:57:09.278	6	2000
02/13/2017 10:57:09.278	7	9000
02/13/2017 10:57:09.278	8	0
02/13/2017 10:57:09.294	9	0
02/13/2017 10:57:09.294	10	0
02/13/2017 10:57:09.356	1	0
02/13/2017 10:57:09.356	2	3
02/13/2017 10:57:09.372	3	64
02/13/2017 10:57:09.372	4	2114
02/13/2017 10:57:09.372	5	8000
02/13/2017 10:57:09.388	6	2000
02/13/2017 10:57:09.388	7	9000
02/13/2017 10:57:09.388	8	0
02/13/2017 10:57:09.403	9	0
02/13/2017 10:57:09.403	10	0
02/13/2017 10:57:09.466	1	0
02/13/2017 10:57:09.466	2	3
02/13/2017 10:57:09.481	3	64
02/13/2017 10:57:09.481	4	2123
02/13/2017 10:57:09.481	5	8000
02/13/2017 10:57:09.497	6	2000
02/13/2017 10:57:09.497	7	9000
02/13/2017 10:57:09.497	8	0
02/13/2017 10:57:09.497	9	0
02/13/2017 10:57:09.513	10	0
02/13/2017 10:57:09.575	1	0
02/13/2017 10:57:09.575	2	3
02/13/2017 10:57:09.591	3	64
02/13/2017 10:57:09.591	4	2114
02/13/2017 10:57:09.591	5	8000
02/13/2017 10:57:09.591	6	2000
02/13/2017 10:57:09.606	7	9000
02/13/2017 10:57:09.606	8	0
02/13/2017 10:57:09.606	9	0
02/13/2017 10:57:09.622	10	0
02/13/2017 10:57:09.684	1	0
02/13/2017 10:57:09.684	2	3
02/13/2017 10:57:09.700	3	64
02/13/2017 10:57:09.700	4	2115
02/13/2017 10:57:09.700	5	8000
02/13/2017 10:57:09.700	6	2000
02/13/2017 10:57:09.716	7	9000
02/13/2017 10:57:09.716	8	0
02/13/2017 10:57:09.731	9	0
02/13/2017 10:57:09.738	10	0
02/13/2017 10:57:09.798	1	0
02/13/2017 10:57:09.798	2	3
02/13/2017 10:57:09.814	3	64
02/13/2017 10:57:09.814	4	2129
02/13/2017 10:57:09.814	5	8000
02/13/2017 10:57:09.829	6	2000
02/13/2017 10:57:09.829	7	9000
02/13/2017 10:57:09.829	8	0
02/13/2017 10:57:09.845	9	0
02/13/2017 10:57:09.850	10	0
02/13/2017 10:57:09.912	1	0
02/13/2017 10:57:09.912	2	3
02/13/2017 10:57:09.928	3	64
02/13/2017 10:57:09.928	4	2132
02/13/2017 10:57:09.928	5	8000
02/13/2017 10:57:09.943	6	2000
02/13/2017 10:57:09.943	7	9000
02/13/2017 10:57:09.943	8	0
02/13/2017 10:57:09.959	9	0
02/13/2017 10:57:09.959	10	0
02/13/2017 10:57:10.021	1	0
02/13/2017 10:57:10.021	2	3
02/13/2017 10:57:10.037	3	64
02/13/2017 10:57:10.037	4	2124
02/13/2017 10:57:10.037	5	8000
02/13/2017 10:57:10.053	6	2000
02/13/2017 10:57:10.053	7	9000
02/13/2017 10:57:10.053	8	0
02/13/2017 10:57:10.053	9	0
02/13/2017 10:57:10.068	10	0
02/13/2017 10:57:10.131	1	0
02/13/2017 10:57:10.131	2	3
02/13/2017 10:57:10.146	3	64
02/13/2017 10:57:10.146	4	2124
02/13/2017 10:57:10.146	5	8000
02/13/2017 10:57:10.162	6	2000
02/13/2017 10:57:10.162	7	9000
02/13/2017 10:57:10.162	8	0
02/13/2017 10:57:10.162	9	0
02/13/2017 10:57:10.178	10	0
02/13/2017 10:57:10.240	1	0
02/13/2017 10:57:10.256	2	3
02/13/2017 10:57:10.256	3	64
02/13/2017 10:57:10.256	4	2135
02/13/2017 10:57:10.256	5	8000
02/13/2017 10:57:10.271	6	2000
02/13/2017 10:57:10.271	7	9000
02/13/2017 10:57:10.271	8	0
02/13/2017 10:57:10.287	9	0
02/13/2017 10:57:10.287	10	0
02/13/2017 10:57:10.350	1	0
02/13/2017 10:57:10.350	2	3
02/13/2017 10:57:10.365	3	64
02/13/2017 10:57:10.365	4	2135
02/13/2017 10:57:10.365	5	8000
02/13/2017 10:57:10.381	6	2000
02/13/2017 10:57:10.381	7	9000
02/13/2017 10:57:10.381	8	0
02/13/2017 10:57:10.396	9	0
02/13/2017 10:57:10.396	10	0
02/13/2017 10:57:10.459	1	0
02/13/2017 10:57:10.459	2	3
02/13/2017 10:57:10.475	3	64
02/13/2017 10:57:10.475	4	2147
02/13/2017 10:57:10.475	5	8000
02/13/2017 10:57:10.490	6	2000
02/13/2017 10:57:10.490	7	9000
02/13/2017 10:57:10.490	8	0
02/13/2017 10:57:10.506	9	0
02/13/2017 10:57:10.506	10	0
02/13/2017 10:57:10.568	1	0
02/13/2017 10:57:10.568	2	3
02/13/2017 10:57:10.584	3	64
02/13/2017 10:57:10.584	4	2134
02/13/2017 10:57:10.584	5	8000
02/13/2017 10:57:10.600	6	2000
02/13/2017 10:57:10.600	7	9000
02/13/2017 10:57:10.600	8	0
02/13/2017 10:57:10.600	9	0
02/13/2017 10:57:10.615	10	0
02/13/2017 10:57:10.678	1	0
02/13/2017 10:57:10.678	2	3
02/13/2017 10:57:10.693	3	64
02/13/2017 10:57:10.693	4	2134
02/13/2017 10:57:10.693	5	8000
02/13/2017 10:57:10.709	6	2000
02/13/2017 10:57:10.709	7	9000
02/13/2017 10:57:10.709	8	0
02/13/2017 10:57:10.709	9	0
02/13/2017 10:57:10.725	10	0
02/13/2017 10:57:10.977	1	0
02/13/2017 10:57:10.977	2	3
02/13/2017 10:57:10.977	3	64
02/13/2017 10:57:10.993	4	2138
02/13/2017 10:57:10.993	5	8000
02/13/2017 10:57:10.993	6	2000
02/13/2017 10:57:10.993	7	9000
02/13/2017 10:57:11.008	8	0
02/13/2017 10:57:11.008	9	0
02/13/2017 10:57:11.008	10	0
02/13/2017 10:57:11.040	1	0
02/13/2017 10:57:11.040	2	3
02/13/2017 10:57:11.055	3	64
02/13/2017 10:57:11.055	4	2147
02/13/2017 10:57:11.055	5	8000
02/13/2017 10:57:11.071	6	2000
02/13/2017 10:57:11.071	7	9000
02/13/2017 10:57:11.071	8	0
02/13/2017 10:57:11.086	9	0
02/13/2017 10:57:11.086	10	0
02/13/2017 10:57:11.149	1	0
02/13/2017 10:57:11.149	2	3
02/13/2017 10:57:11.165	3	64
02/13/2017 10:57:11.165	4	2156
02/13/2017 10:57:11.165	5	8000
02/13/2017 10:57:11.180	6	2000
02/13/2017 10:57:11.180	7	9000
02/13/2017 10:57:11.180	8	0
02/13/2017 10:57:11.196	9	0
02/13/2017 10:57:11.196	10	0
02/13/2017 10:57:11.258	1	0
02/13/2017 10:57:11.258	2	3
02/13/2017 10:57:11.274	3	64
02/13/2017 10:57:11.274	4	2152
02/13/2017 10:57:11.274	5	8000
02/13/2017 10:57:11.290	6	2000
02/13/2017 10:57:11.290	7	9000
02/13/2017 10:57:11.290	8	0
02/13/2017 10:57:11.290	9	0
02/13/2017 10:57:11.305	10	0
02/13/2017 10:57:11.368	1	0
02/13/2017 10:57:11.383	2	3
02/13/2017 10:57:11.383	3	64
02/13/2017 10:57:11.383	4	2143
02/13/2017 10:57:11.383	5	8000
02/13/2017 10:57:11.399	6	2000
02/13/2017 10:57:11.399	7	9000
02/13/2017 10:57:11.399	8	0
02/13/2017 10:57:11.415	9	0
02/13/2017 10:57:11.415	10	0
02/13/2017 10:57:11.477	1	0
02/13/2017 10:57:11.493	2	3
02/13/2017 10:57:11.493	3	64
02/13/2017 10:57:11.493	4	2143
02/13/2017 10:57:11.493	5	8000
02/13/2017 10:57:11.508	6	2000
02/13/2017 10:57:11.508	7	9000
02/13/2017 10:57:11.508	8	0
02/13/2017 10:57:11.524	9	0
02/13/2017 10:57:11.524	10	0
02/13/2017 10:57:11.586	1	0
02/13/2017 10:57:11.586	2	3
02/13/2017 10:57:11.602	3	64
02/13/2017 10:57:11.602	4	2143
02/13/2017 10:57:11.602	5	8000
02/13/2017 10:57:11.618	6	2000
02/13/2017 10:57:11.618	7	9000
02/13/2017 10:57:11.618	8	0
02/13/2017 10:57:11.633	9	0
02/13/2017 10:57:11.633	10	0
02/13/2017 10:57:11.696	1	0
02/13/2017 10:57:11.696	2	3
02/13/2017 10:57:11.711	3	64
02/13/2017 10:57:11.711	4	2148
02/13/2017 10:57:11.711	5	8000
02/13/2017 10:57:11.727	6	2000
02/13/2017 10:57:11.727	7	9000
02/13/2017 10:57:11.727	8	0
02/13/2017 10:57:11.743	9	0
02/13/2017 10:57:11.743	10	0
02/13/2017 10:57:11.805	1	0
02/13/2017 10:57:11.805	2	3
02/13/2017 10:57:11.821	3	64
02/13/2017 10:57:11.821	4	2165
02/13/2017 10:57:11.821	5	8000
02/13/2017 10:57:11.836	6	2000
02/13/2017 10:57:11.836	7	9000
02/13/2017 10:57:11.836	8	0
02/13/2017 10:57:11.836	9	0
02/13/2017 10:57:11.852	10	0
02/13/2017 10:57:11.915	1	0
02/13/2017 10:57:11.915	2	3
02/13/2017 10:57:11.930	3	64
02/13/2017 10:57:11.930	4	2158
02/13/2017 10:57:11.930	5	8000
02/13/2017 10:57:11.946	6	2000
02/13/2017 10:57:11.946	7	9000
02/13/2017 10:57:11.946	8	0
02/13/2017 10:57:11.946	9	0
02/13/2017 10:57:11.961	10	0
02/13/2017 10:57:12.024	1	0
02/13/2017 10:57:12.040	2	3
02/13/2017 10:57:12.040	3	64
02/13/2017 10:57:12.040	4	2152
02/13/2017 10:57:12.040	5	8000
02/13/2017 10:57:12.055	6	2000
02/13/2017 10:57:12.055	7	9000
02/13/2017 10:57:12.055	8	0
02/13/2017 10:57:12.071	9	0
02/13/2017 10:57:12.071	10	0
02/13/2017 10:57:12.133	1	0
02/13/2017 10:57:12.133	2	3
02/13/2017 10:57:12.133	3	64
02/13/2017 10:57:12.149	4	2158
02/13/2017 10:57:12.149	5	8000
02/13/2017 10:57:12.149	6	2000
02/13/2017 10:57:12.165	7	9000
02/13/2017 10:57:12.165	8	0
02/13/2017 10:57:12.165	9	0
02/13/2017 10:57:12.180	10	0
02/13/2017 10:57:12.243	1	0
02/13/2017 10:57:12.243	2	3
02/13/2017 10:57:12.258	3	64
02/13/2017 10:57:12.258	4	2154
02/13/2017 10:57:12.258	5	8000
02/13/2017 10:57:12.274	6	2000
02/13/2017 10:57:12.274	7	9000
02/13/2017 10:57:12.274	8	0
02/13/2017 10:57:12.290	9	0
02/13/2017 10:57:12.290	10	0
02/13/2017 10:57:12.352	1	0
02/13/2017 10:57:12.352	2	3
02/13/2017 10:57:12.368	3	64
02/13/2017 10:57:12.368	4	2164
02/13/2017 10:57:12.368	5	8000
02/13/2017 10:57:12.383	6	2000
02/13/2017 10:57:12.383	7	9000
02/13/2017 10:57:12.383	8	0
02/13/2017 10:57:12.383	9	0
02/13/2017 10:57:12.399	10	0
02/13/2017 10:57:12.461	1	0
02/13/2017 10:57:12.461	2	3
02/13/2017 10:57:12.477	3	64
02/13/2017 10:57:12.477	4	2173
02/13/2017 10:57:12.477	5	8000
02/13/2017 10:57:12.493	6	2000
02/13/2017 10:57:12.493	7	9000
02/13/2017 10:57:12.493	8	0
02/13/2017 10:57:12.493	9	0
02/13/2017 10:57:12.508	10	0
02/13/2017 10:57:12.571	1	0
02/13/2017 10:57:12.586	2	3
02/13/2017 10:57:12.586	3	64
02/13/2017 10:57:12.586	4	2163
02/13/2017 10:57:12.586	5	8000
02/13/2017 10:57:12.602	6	2000
02/13/2017 10:57:12.602	7	9000
02/13/2017 10:57:12.602	8	0
02/13/2017 10:57:12.618	9	0
02/13/2017 10:57:12.618	10	0
02/13/2017 10:57:12.680	1	0
02/13/2017 10:57:12.696	2	3
02/13/2017 10:57:12.696	3	64
02/13/2017 10:57:12.696	4	2163
02/13/2017 10:57:12.696	5	8000
02/13/2017 10:57:12.711	6	2000
02/13/2017 10:57:12.711	7	9000
02/13/2017 10:57:12.711	8	0
02/13/2017 10:57:12.727	9	0
02/13/2017 10:57:12.727	10	0
02/13/2017 10:57:12.790	1	0
02/13/2017 10:57:12.790	2	3
02/13/2017 10:57:12.805	3	64
02/13/2017 10:57:12.805	4	2174
02/13/2017 10:57:12.805	5	8000
02/13/2017 10:57:12.821	6	2000
02/13/2017 10:57:12.821	7	9000
02/13/2017 10:57:12.821	8	0
02/13/2017 10:57:12.836	9	0
02/13/2017 10:57:12.836	10	0
02/13/2017 10:57:12.899	1	0
02/13/2017 10:57:12.899	2	3
02/13/2017 10:57:12.915	3	64
02/13/2017 10:57:12.915	4	2173
02/13/2017 10:57:12.915	5	8000
02/13/2017 10:57:12.930	6	2000
02/13/2017 10:57:12.930	7	9000
02/13/2017 10:57:12.930	8	0
02/13/2017 10:57:12.946	9	0
02/13/2017 10:57:12.946	10	0
02/13/2017 10:57:13.008	1	0
02/13/2017 10:57:13.008	2	3
02/13/2017 10:57:13.024	3	64
02/13/2017 10:57:13.024	4	2173
02/13/2017 10:57:13.024	5	8000
02/13/2017 10:57:13.040	6	2000
02/13/2017 10:57:13.040	7	9000
02/13/2017 10:57:13.040	8	0
02/13/2017 10:57:13.040	9	0
02/13/2017 10:57:13.055	10	0
02/13/2017 10:57:13.118	1	0
02/13/2017 10:57:13.118	2	3
02/13/2017 10:57:13.133	3	64
02/13/2017 10:57:13.133	4	2173
02/13/2017 10:57:13.133	5	8000
02/13/2017 10:57:13.133	6	2000
02/13/2017 10:57:13.149	7	9000
02/13/2017 10:57:13.149	8	0
02/13/2017 10:57:13.149	9	0
02/13/2017 10:57:13.165	10	0
02/13/2017 10:57:13.227	1	0
02/13/2017 10:57:13.243	2	3
02/13/2017 10:57:13.243	3	64
02/13/2017 10:57:13.243	4	2173
02/13/2017 10:57:13.243	5	8000
02/13/2017 10:57:13.258	6	2000
02/13/2017 10:57:13.258	7	9000
02/13/2017 10:57:13.258	8	0
02/13/2017 10:57:13.274	9	0
02/13/2017 10:57:13.274	10	0
02/13/2017 10:57:13.336	1	0
02/13/2017 10:57:13.336	2	3
02/13/2017 10:57:13.352	3	64
02/13/2017 10:57:13.352	4	2179
02/13/2017 10:57:13.352	5	8000
02/13/2017 10:57:13.368	6	2000
02/13/2017 10:57:13.368	7	9000
02/13/2017 10:57:13.368	8	0
02/13/2017 10:57:13.383	9	0
02/13/2017 10:57:13.383	10	0
02/13/2017 10:57:13.446	1	0
02/13/2017 10:57:13.446	2	3
02/13/2017 10:57:13.461	3	64
02/13/2017 10:57:13.461	4	2174
02/13/2017 10:57:13.461	5	8000
02/13/2017 10:57:13.477	6	2000
02/13/2017 10:57:13.477	7	9000
02/13/2017 10:57:13.477	8	0
02/13/2017 10:57:13.493	9	0
02/13/2017 10:57:13.493	10	0
02/13/2017 10:57:13.555	1	0
02/13/2017 10:57:13.555	2	3
02/13/2017 10:57:13.571	3	64
02/13/2017 10:57:13.571	4	2173
02/13/2017 10:57:13.571	5	8000
02/13/2017 10:57:13.586	6	2000
02/13/2017 10:57:13.586	7	9000
02/13/2017 10:57:13.586	8	0
02/13/2017 10:57:13.586	9	0
02/13/2017 10:57:13.602	10	0
02/13/2017 10:57:13.665	1	0
02/13/2017 10:57:13.665	2	3
02/13/2017 10:57:13.680	3	64
02/13/2017 10:57:13.680	4	2193
02/13/2017 10:57:13.680	5	8000
02/13/2017 10:57:13.696	6	2000
02/13/2017 10:57:13.696	7	9000
02/13/2017 10:57:13.696	8	0
02/13/2017 10:57:13.696	9	0
02/13/2017 10:57:13.711	10	0
02/13/2017 10:57:13.774	1	0
02/13/2017 10:57:13.790	2	3
02/13/2017 10:57:13.790	3	64
02/13/2017 10:57:13.790	4	2193
02/13/2017 10:57:13.790	5	8000
02/13/2017 10:57:13.805	6	2000
02/13/2017 10:57:13.805	7	9000
02/13/2017 10:57:13.805	8	0
02/13/2017 10:57:13.821	9	0
02/13/2017 10:57:13.821	10	0
02/13/2017 10:57:13.883	1	0
02/13/2017 10:57:13.883	2	3
02/13/2017 10:57:13.899	3	64
02/13/2017 10:57:13.899	4	2196
02/13/2017 10:57:13.899	5	8000
02/13/2017 10:57:13.915	6	2000
02/13/2017 10:57:13.915	7	9000
02/13/2017 10:57:13.915	8	0
02/13/2017 10:57:13.930	9	0
02/13/2017 10:57:13.930	10	0
02/13/2017 10:57:13.993	1	0
02/13/2017 10:57:13.993	2	3
02/13/2017 10:57:14.008	3	64
02/13/2017 10:57:14.008	4	2187
02/13/2017 10:57:14.008	5	8000
02/13/2017 10:57:14.024	6	2000
02/13/2017 10:57:14.024	7	9000
02/13/2017 10:57:14.024	8	0
02/13/2017 10:57:14.040	9	0
02/13/2017 10:57:14.040	10	0
02/13/2017 10:57:14.102	1	0
02/13/2017 10:57:14.102	2	3
02/13/2017 10:57:14.118	3	64
02/13/2017 10:57:14.118	4	2182
02/13/2017 10:57:14.118	5	8000
02/13/2017 10:57:14.133	6	2000
02/13/2017 10:57:14.133	7	9000
02/13/2017 10:57:14.133	8	0
02/13/2017 10:57:14.133	9	0
02/13/2017 10:57:14.149	10	0
02/13/2017 10:57:14.211	1	0
02/13/2017 10:57:14.211	2	3
02/13/2017 10:57:14.227	3	64
02/13/2017 10:57:14.227	4	2195
02/13/2017 10:57:14.227	5	8000
02/13/2017 10:57:14.243	6	2000
02/13/2017 10:57:14.243	7	9000
02/13/2017 10:57:14.243	8	0
02/13/2017 10:57:14.243	9	0
02/13/2017 10:57:14.258	10	0
02/13/2017 10:57:14.321	1	0
02/13/2017 10:57:14.336	2	3
02/13/2017 10:57:14.336	3	64
02/13/2017 10:57:14.336	4	2206
02/13/2017 10:57:14.336	5	8000
02/13/2017 10:57:14.352	6	2000
02/13/2017 10:57:14.352	7	9000
02/13/2017 10:57:14.352	8	0
02/13/2017 10:57:14.368	9	0
02/13/2017 10:57:14.368	10	0
02/13/2017 10:57:14.430	1	0
02/13/2017 10:57:14.446	2	3
02/13/2017 10:57:14.446	3	64
02/13/2017 10:57:14.446	4	2197
02/13/2017 10:57:14.446	5	8000
02/13/2017 10:57:14.465	6	2000
02/13/2017 10:57:14.465	7	9000
02/13/2017 10:57:14.465	8	0
02/13/2017 10:57:14.465	9	0
02/13/2017 10:57:14.481	10	0
02/13/2017 10:57:14.544	1	0
02/13/2017 10:57:14.544	2	3
02/13/2017 10:57:14.559	3	64
02/13/2017 10:57:14.559	4	2191
02/13/2017 10:57:14.559	5	8000
02/13/2017 10:57:14.575	6	2000
02/13/2017 10:57:14.575	7	9000
02/13/2017 10:57:14.575	8	0
02/13/2017 10:57:14.590	9	0
02/13/2017 10:57:14.590	10	0
02/13/2017 10:57:14.653	1	0
02/13/2017 10:57:14.653	2	3
02/13/2017 10:57:14.669	3	64
02/13/2017 10:57:14.669	4	2192
02/13/2017 10:57:14.669	5	8000
02/13/2017 10:57:14.684	6	2000
02/13/2017 10:57:14.684	7	9000
02/13/2017 10:57:14.684	8	0
02/13/2017 10:57:14.700	9	0
02/13/2017 10:57:14.700	10	0
02/13/2017 10:57:14.762	1	0
02/13/2017 10:57:14.762	2	3
02/13/2017 10:57:14.778	3	64
02/13/2017 10:57:14.778	4	2202
02/13/2017 10:57:14.778	5	8000
02/13/2017 10:57:14.794	6	2000
02/13/2017 10:57:14.794	7	9000
02/13/2017 10:57:14.794	8	0
02/13/2017 10:57:14.809	9	0
02/13/2017 10:57:14.809	10	0
02/13/2017 10:57:14.872	1	0
02/13/2017 10:57:14.872	2	3
02/13/2017 10:57:14.887	3	64
02/13/2017 10:57:14.887	4	2212
02/13/2017 10:57:14.887	5	8000
02/13/2017 10:57:14.903	6	2000
02/13/2017 10:57:14.903	7	9000
02/13/2017 10:57:14.903	8	0
02/13/2017 10:57:14.903	9	0
02/13/2017 10:57:14.919	10	0
02/13/2017 10:57:14.981	1	0
02/13/2017 10:57:14.997	2	3
02/13/2017 10:57:14.997	3	64
02/13/2017 10:57:14.997	4	2212
02/13/2017 10:57:14.997	5	8000
02/13/2017 10:57:15.012	6	2000
02/13/2017 10:57:15.012	7	9000
02/13/2017 10:57:15.012	8	0
02/13/2017 10:57:15.028	9	0
02/13/2017 10:57:15.028	10	0
02/13/2017 10:57:15.090	1	0
02/13/2017 10:57:15.090	2	3
02/13/2017 10:57:15.090	3	64
02/13/2017 10:57:15.106	4	2203
02/13/2017 10:57:15.106	5	8000
02/13/2017 10:57:15.106	6	2000
02/13/2017 10:57:15.122	7	9000
02/13/2017 10:57:15.122	8	0
02/13/2017 10:57:15.122	9	0
02/13/2017 10:57:15.137	10	0
02/13/2017 10:57:15.200	1	0
02/13/2017 10:57:15.200	2	3
02/13/2017 10:57:15.215	3	64
02/13/2017 10:57:15.215	4	2202
02/13/2017 10:57:15.215	5	8000
02/13/2017 10:57:15.231	6	2000
02/13/2017 10:57:15.231	7	9000
02/13/2017 10:57:15.231	8	0
02/13/2017 10:57:15.247	9	0
02/13/2017 10:57:15.247	10	0
02/13/2017 10:57:15.309	1	0
02/13/2017 10:57:15.309	2	3
02/13/2017 10:57:15.325	3	64
02/13/2017 10:57:15.325	4	2212
02/13/2017 10:57:15.325	5	8000
02/13/2017 10:57:15.342	6	2000
02/13/2017 10:57:15.347	7	9000
02/13/2017 10:57:15.347	8	0
02/13/2017 10:57:15.347	9	0
02/13/2017 10:57:15.361	10	0
02/13/2017 10:57:15.423	1	0
02/13/2017 10:57:15.423	2	3
02/13/2017 10:57:15.439	3	64
02/13/2017 10:57:15.439	4	2212
02/13/2017 10:57:15.439	5	8000
02/13/2017 10:57:15.455	6	2000
02/13/2017 10:57:15.455	7	9000
02/13/2017 10:57:15.455	8	0
02/13/2017 10:57:15.455	9	0
02/13/2017 10:57:15.471	10	0
02/13/2017 10:57:15.534	1	0
02/13/2017 10:57:15.534	2	3
02/13/2017 10:57:15.549	3	64
02/13/2017 10:57:15.549	4	2213
02/13/2017 10:57:15.549	5	8000
02/13/2017 10:57:15.565	6	2000
02/13/2017 10:57:15.565	7	9000
02/13/2017 10:57:15.565	8	0
02/13/2017 10:57:15.581	9	0
02/13/2017 10:57:15.581	10	0
02/13/2017 10:57:15.643	1	0
02/13/2017 10:57:15.643	2	3
02/13/2017 10:57:15.659	3	64
02/13/2017 10:57:15.659	4	2224
02/13/2017 10:57:15.659	5	8000
02/13/2017 10:57:15.674	6	2000
02/13/2017 10:57:15.674	7	9000
02/13/2017 10:57:15.674	8	0
02/13/2017 10:57:15.690	9	0
02/13/2017 10:57:15.690	10	0
02/13/2017 10:57:15.752	1	0
02/13/2017 10:57:15.752	2	3
02/13/2017 10:57:15.768	3	64
02/13/2017 10:57:15.768	4	2213
02/13/2017 10:57:15.768	5	8000
02/13/2017 10:57:15.784	6	2000
02/13/2017 10:57:15.784	7	9000
02/13/2017 10:57:15.784	8	0
02/13/2017 10:57:15.799	9	0
02/13/2017 10:57:15.799	10	0
02/13/2017 10:57:15.862	1	0
02/13/2017 10:57:15.877	2	3
02/13/2017 10:57:15.877	3	64
02/13/2017 10:57:15.877	4	2213
02/13/2017 10:57:15.877	5	8000
02/13/2017 10:57:15.893	6	2000
02/13/2017 10:57:15.893	7	9000
02/13/2017 10:57:15.893	8	0
02/13/2017 10:57:15.909	9	0
02/13/2017 10:57:15.909	10	0
02/13/2017 10:57:15.971	1	0
02/13/2017 10:57:15.987	2	3
02/13/2017 10:57:15.987	3	64
02/13/2017 10:57:15.987	4	2224
02/13/2017 10:57:15.987	5	8000
02/13/2017 10:57:16.002	6	2000
02/13/2017 10:57:16.002	7	9000
02/13/2017 10:57:16.002	8	0
02/13/2017 10:57:16.018	9	0
02/13/2017 10:57:16.018	10	0
02/13/2017 10:57:16.081	1	0
02/13/2017 10:57:16.081	2	3
02/13/2017 10:57:16.081	3	64
02/13/2017 10:57:16.096	4	2229
02/13/2017 10:57:16.096	5	8000
02/13/2017 10:57:16.096	6	2000
02/13/2017 10:57:16.112	7	9000
02/13/2017 10:57:16.112	8	0
02/13/2017 10:57:16.112	9	0
02/13/2017 10:57:16.127	10	0
02/13/2017 10:57:16.190	1	0
02/13/2017 10:57:16.190	2	3
02/13/2017 10:57:16.206	3	64
02/13/2017 10:57:16.206	4	2232
02/13/2017 10:57:16.206	5	8000
02/13/2017 10:57:16.221	6	2000
02/13/2017 10:57:16.221	7	9000
02/13/2017 10:57:16.221	8	0
02/13/2017 10:57:16.237	9	0
02/13/2017 10:57:16.237	10	0
02/13/2017 10:57:16.299	1	0
02/13/2017 10:57:16.299	2	3
02/13/2017 10:57:16.315	3	64
02/13/2017 10:57:16.315	4	2223
02/13/2017 10:57:16.315	5	8000
02/13/2017 10:57:16.332	6	2000
02/13/2017 10:57:16.332	7	9000
02/13/2017 10:57:16.332	8	0
02/13/2017 10:57:16.332	9	0
02/13/2017 10:57:16.348	10	0
02/13/2017 10:57:16.410	1	0
02/13/2017 10:57:16.426	2	3
02/13/2017 10:57:16.426	3	64
02/13/2017 10:57:16.426	4	2221
02/13/2017 10:57:16.426	5	8000
02/13/2017 10:57:16.441	6	2000
02/13/2017 10:57:16.441	7	9000
02/13/2017 10:57:16.441	8	0
02/13/2017 10:57:16.457	9	0
02/13/2017 10:57:16.457	10	0
02/13/2017 10:57:16.519	1	0
02/13/2017 10:57:16.519	2	3
02/13/2017 10:57:16.535	3	64
02/13/2017 10:57:16.535	4	2230
02/13/2017 10:57:16.535	5	8000
02/13/2017 10:57:16.535	6	2000
02/13/2017 10:57:16.551	7	9000
02/13/2017 10:57:16.551	8	0
02/13/2017 10:57:16.551	9	0
02/13/2017 10:57:16.566	10	0
02/13/2017 10:57:16.629	1	0
02/13/2017 10:57:16.629	2	3
02/13/2017 10:57:16.644	3	64
02/13/2017 10:57:16.644	4	2232
02/13/2017 10:57:16.644	5	8000
02/13/2017 10:57:16.662	6	2000
02/13/2017 10:57:16.666	7	9000
02/13/2017 10:57:16.666	8	0
02/13/2017 10:57:16.666	9	0
02/13/2017 10:57:16.679	10	0
02/13/2017 10:57:16.742	1	0
02/13/2017 10:57:16.742	2	3
02/13/2017 10:57:16.757	3	64
02/13/2017 10:57:16.757	4	2232
02/13/2017 10:57:16.757	5	8000
02/13/2017 10:57:16.773	6	2000
02/13/2017 10:57:16.773	7	9000
02/13/2017 10:57:16.773	8	0
02/13/2017 10:57:16.788	9	0
02/13/2017 10:57:16.788	10	0
02/13/2017 10:57:16.851	1	0
02/13/2017 10:57:16.851	2	3
02/13/2017 10:57:16.867	3	64
02/13/2017 10:57:16.867	4	2230
02/13/2017 10:57:16.867	5	8000
02/13/2017 10:57:16.882	6	2000
02/13/2017 10:57:16.882	7	9000
02/13/2017 10:57:16.882	8	0
02/13/2017 10:57:16.882	9	0
02/13/2017 10:57:16.898	10	0
02/13/2017 10:57:16.960	1	0
02/13/2017 10:57:16.960	2	3
02/13/2017 10:57:16.976	3	64
02/13/2017 10:57:16.976	4	2237
02/13/2017 10:57:16.976	5	8000
02/13/2017 10:57:16.992	6	2000
02/13/2017 10:57:16.992	7	9000
02/13/2017 10:57:16.992	8	0
02/13/2017 10:57:16.992	9	0
02/13/2017 10:57:17.007	10	0
02/13/2017 10:57:17.070	1	0
02/13/2017 10:57:17.085	2	3
02/13/2017 10:57:17.085	3	64
02/13/2017 10:57:17.085	4	2234
02/13/2017 10:57:17.085	5	8000
02/13/2017 10:57:17.101	6	2000
02/13/2017 10:57:17.101	7	9000
02/13/2017 10:57:17.101	8	0
02/13/2017 10:57:17.117	9	0
02/13/2017 10:57:17.117	10	0
02/13/2017 10:57:17.179	1	0
02/13/2017 10:57:17.195	2	3
02/13/2017 10:57:17.195	3	64
02/13/2017 10:57:17.195	4	2231
02/13/2017 10:57:17.195	5	8000
02/13/2017 10:57:17.210	6	2000
02/13/2017 10:57:17.210	7	9000
02/13/2017 10:57:17.210	8	0
02/13/2017 10:57:17.226	9	0
02/13/2017 10:57:17.226	10	0
02/13/2017 10:57:17.288	1	0
02/13/2017 10:57:17.288	2	3
02/13/2017 10:57:17.304	3	64
02/13/2017 10:57:17.304	4	2237
02/13/2017 10:57:17.304	5	8000
02/13/2017 10:57:17.320	6	2000
02/13/2017 10:57:17.320	7	9000
02/13/2017 10:57:17.320	8	0
02/13/2017 10:57:17.335	9	0
02/13/2017 10:57:17.335	10	0
02/13/2017 10:57:17.398	1	0
02/13/2017 10:57:17.398	2	3
02/13/2017 10:57:17.413	3	64
02/13/2017 10:57:17.413	4	2241
02/13/2017 10:57:17.413	5	8000
02/13/2017 10:57:17.429	6	2000
02/13/2017 10:57:17.429	7	9000
02/13/2017 10:57:17.429	8	0
02/13/2017 10:57:17.445	9	0
02/13/2017 10:57:17.445	10	0
02/13/2017 10:57:17.507	1	0
02/13/2017 10:57:17.507	2	3
02/13/2017 10:57:17.523	3	64
02/13/2017 10:57:17.523	4	2243
02/13/2017 10:57:17.523	5	8000
02/13/2017 10:57:17.538	6	2000
02/13/2017 10:57:17.538	7	9000
02/13/2017 10:57:17.538	8	0
02/13/2017 10:57:17.538	9	0
02/13/2017 10:57:17.554	10	0
02/13/2017 10:57:17.617	1	0
02/13/2017 10:57:17.632	2	3
02/13/2017 10:57:17.632	3	64
02/13/2017 10:57:17.632	4	2241
02/13/2017 10:57:17.632	5	8000
02/13/2017 10:57:17.648	6	2000
02/13/2017 10:57:17.648	7	9000
02/13/2017 10:57:17.648	8	0
02/13/2017 10:57:17.663	9	0
02/13/2017 10:57:17.663	10	0
02/13/2017 10:57:17.726	1	0
02/13/2017 10:57:17.742	2	3
02/13/2017 10:57:17.742	3	64
02/13/2017 10:57:17.742	4	2248
02/13/2017 10:57:17.742	5	8000
02/13/2017 10:57:17.757	6	2000
02/13/2017 10:57:17.757	7	9000
02/13/2017 10:57:17.757	8	0
02/13/2017 10:57:17.773	9	0
02/13/2017 10:57:17.773	10	0
02/13/2017 10:57:17.835	1	0
02/13/2017 10:57:17.835	2	3
02/13/2017 10:57:17.851	3	64
02/13/2017 10:57:17.851	4	2241
02/13/2017 10:57:17.851	5	8000
02/13/2017 10:57:17.867	6	2000
02/13/2017 10:57:17.867	7	9000
02/13/2017 10:57:17.867	8	0
02/13/2017 10:57:17.882	9	0
02/13/2017 10:57:17.882	10	0
02/13/2017 10:57:17.945	1	0
02/13/2017 10:57:17.945	2	3
02/13/2017 10:57:17.960	3	64
02/13/2017 10:57:17.960	4	2242
02/13/2017 10:57:17.960	5	8000
02/13/2017 10:57:17.976	6	2000
02/13/2017 10:57:17.976	7	9000
02/13/2017 10:57:17.976	8	0
02/13/2017 10:57:17.992	9	0
02/13/2017 10:57:17.992	10	0
02/13/2017 10:57:18.054	1	0
02/13/2017 10:57:18.054	2	3
02/13/2017 10:57:18.070	3	64
02/13/2017 10:57:18.070	4	2251
02/13/2017 10:57:18.070	5	8000
02/13/2017 10:57:18.085	6	2000
02/13/2017 10:57:18.085	7	9000
02/13/2017 10:57:18.085	8	0
02/13/2017 10:57:18.085	9	0
02/13/2017 10:57:18.101	10	0
02/13/2017 10:57:18.163	1	0
02/13/2017 10:57:18.179	2	3
02/13/2017 10:57:18.179	3	64
02/13/2017 10:57:18.179	4	2259
02/13/2017 10:57:18.179	5	8000
02/13/2017 10:57:18.195	6	2000
02/13/2017 10:57:18.195	7	9000
02/13/2017 10:57:18.195	8	0
02/13/2017 10:57:18.210	9	0
02/13/2017 10:57:18.210	10	0
02/13/2017 10:57:18.273	1	0
02/13/2017 10:57:18.288	2	3
02/13/2017 10:57:18.288	3	64
02/13/2017 10:57:18.288	4	2261
02/13/2017 10:57:18.288	5	8000
02/13/2017 10:57:18.304	6	2000
02/13/2017 10:57:18.304	7	9000
02/13/2017 10:57:18.304	8	0
02/13/2017 10:57:18.320	9	0
02/13/2017 10:57:18.320	10	0
02/13/2017 10:57:18.382	1	0
02/13/2017 10:57:18.382	2	3
02/13/2017 10:57:18.398	3	64
02/13/2017 10:57:18.398	4	2252
02/13/2017 10:57:18.398	5	8000
02/13/2017 10:57:18.413	6	2000
02/13/2017 10:57:18.413	7	9000
02/13/2017 10:57:18.413	8	0
02/13/2017 10:57:18.429	9	0
02/13/2017 10:57:18.429	10	0
02/13/2017 10:57:18.492	1	0
02/13/2017 10:57:18.492	2	3
02/13/2017 10:57:18.507	3	64
02/13/2017 10:57:18.507	4	2251
02/13/2017 10:57:18.507	5	8000
02/13/2017 10:57:18.523	6	2000
02/13/2017 10:57:18.523	7	9000
02/13/2017 10:57:18.523	8	0
02/13/2017 10:57:18.538	9	0
02/13/2017 10:57:18.538	10	0
02/13/2017 10:57:18.601	1	0
02/13/2017 10:57:18.601	2	3
02/13/2017 10:57:18.617	3	64
02/13/2017 10:57:18.617	4	2261
02/13/2017 10:57:18.617	5	8000
02/13/2017 10:57:18.632	6	2000
02/13/2017 10:57:18.632	7	9000
02/13/2017 10:57:18.632	8	0
02/13/2017 10:57:18.632	9	0
02/13/2017 10:57:18.648	10	0
02/13/2017 10:57:18.710	1	0
02/13/2017 10:57:18.710	2	3
02/13/2017 10:57:18.726	3	64
02/13/2017 10:57:18.726	4	2265
02/13/2017 10:57:18.726	5	8000
02/13/2017 10:57:18.742	6	2000
02/13/2017 10:57:18.742	7	9000
02/13/2017 10:57:18.742	8	0
02/13/2017 10:57:18.742	9	0
02/13/2017 10:57:18.757	10	0
02/13/2017 10:57:18.820	1	0
02/13/2017 10:57:18.835	2	3
02/13/2017 10:57:18.835	3	64
02/13/2017 10:57:18.835	4	2272
02/13/2017 10:57:18.835	5	8000
02/13/2017 10:57:18.851	6	2000
02/13/2017 10:57:18.851	7	9000
02/13/2017 10:57:18.851	8	0
02/13/2017 10:57:18.867	9	0
02/13/2017 10:57:18.867	10	0
02/13/2017 10:57:18.929	1	0
02/13/2017 10:57:18.929	2	3
02/13/2017 10:57:18.945	3	64
02/13/2017 10:57:18.945	4	2265
02/13/2017 10:57:18.945	5	8000
02/13/2017 10:57:18.960	6	2000
02/13/2017 10:57:18.960	7	9000
02/13/2017 10:57:18.960	8	0
02/13/2017 10:57:18.976	9	0
02/13/2017 10:57:18.976	10	0
02/13/2017 10:57:19.038	1	0
02/13/2017 10:57:19.038	2	3
02/13/2017 10:57:19.054	3	64
02/13/2017 10:57:19.054	4	2259
02/13/2017 10:57:19.054	5	8000
02/13/2017 10:57:19.070	6	2000
02/13/2017 10:57:19.070	7	9000
02/13/2017 10:57:19.070	8	0
02/13/2017 10:57:19.085	9	0
02/13/2017 10:57:19.085	10	0
02/13/2017 10:57:19.148	1	0
02/13/2017 10:57:19.148	2	3
02/13/2017 10:57:19.163	3	64
02/13/2017 10:57:19.163	4	2264
02/13/2017 10:57:19.163	5	8000
02/13/2017 10:57:19.179	6	2000
02/13/2017 10:57:19.179	7	9000
02/13/2017 10:57:19.179	8	0
02/13/2017 10:57:19.179	9	0
02/13/2017 10:57:19.195	10	0
02/13/2017 10:57:19.257	1	0
02/13/2017 10:57:19.257	2	3
02/13/2017 10:57:19.273	3	64
02/13/2017 10:57:19.273	4	2282
02/13/2017 10:57:19.273	5	8000
02/13/2017 10:57:19.288	6	2000
02/13/2017 10:57:19.288	7	9000
02/13/2017 10:57:19.288	8	0
02/13/2017 10:57:19.288	9	0
02/13/2017 10:57:19.304	10	0
02/13/2017 10:57:19.367	1	0
02/13/2017 10:57:19.382	2	3
02/13/2017 10:57:19.382	3	64
02/13/2017 10:57:19.382	4	2276
02/13/2017 10:57:19.382	5	8000
02/13/2017 10:57:19.398	6	2000
02/13/2017 10:57:19.398	7	9000
02/13/2017 10:57:19.398	8	0
02/13/2017 10:57:19.413	9	0
02/13/2017 10:57:19.413	10	0
02/13/2017 10:57:19.476	1	0
02/13/2017 10:57:19.492	2	3
02/13/2017 10:57:19.492	3	64
02/13/2017 10:57:19.492	4	2280
02/13/2017 10:57:19.492	5	8000
02/13/2017 10:57:19.507	6	2000
02/13/2017 10:57:19.507	7	9000
02/13/2017 10:57:19.507	8	0
02/13/2017 10:57:19.523	9	0
02/13/2017 10:57:19.523	10	0
02/13/2017 10:57:19.585	1	0
02/13/2017 10:57:19.585	2	3
02/13/2017 10:57:19.601	3	64
02/13/2017 10:57:19.601	4	2272
02/13/2017 10:57:19.601	5	8000
02/13/2017 10:57:19.617	6	2000
02/13/2017 10:57:19.617	7	9000
02/13/2017 10:57:19.617	8	0
02/13/2017 10:57:19.632	9	0
02/13/2017 10:57:19.632	10	0
02/13/2017 10:57:19.695	1	0
02/13/2017 10:57:19.695	2	3
02/13/2017 10:57:19.710	3	64
02/13/2017 10:57:19.710	4	2270
02/13/2017 10:57:19.710	5	8000
02/13/2017 10:57:19.726	6	2000
02/13/2017 10:57:19.726	7	9000
02/13/2017 10:57:19.726	8	0
02/13/2017 10:57:19.742	9	0
02/13/2017 10:57:19.742	10	0
02/13/2017 10:57:19.804	1	0
02/13/2017 10:57:19.820	2	3
02/13/2017 10:57:19.820	3	64
02/13/2017 10:57:19.820	4	2279
02/13/2017 10:57:19.835	5	8000
02/13/2017 10:57:19.835	6	2000
02/13/2017 10:57:19.835	7	9000
02/13/2017 10:57:19.835	8	0
02/13/2017 10:57:19.851	9	0
02/13/2017 10:57:19.851	10	0
02/13/2017 10:57:19.913	1	0
02/13/2017 10:57:19.929	2	3
02/13/2017 10:57:19.929	3	64
02/13/2017 10:57:19.929	4	2290
02/13/2017 10:57:19.929	5	8000
02/13/2017 10:57:19.945	6	2000
02/13/2017 10:57:19.945	7	9000
02/13/2017 10:57:19.945	8	0
02/13/2017 10:57:19.960	9	0
02/13/2017 10:57:19.960	10	0
02/13/2017 10:57:20.023	1	0
02/13/2017 10:57:20.038	2	3
02/13/2017 10:57:20.038	3	64
02/13/2017 10:57:20.038	4	2281
02/13/2017 10:57:20.038	5	8000
02/13/2017 10:57:20.054	6	2000
02/13/2017 10:57:20.054	7	9000
02/13/2017 10:57:20.054	8	0
02/13/2017 10:57:20.070	9	0
02/13/2017 10:57:20.070	10	0
02/13/2017 10:57:20.132	1	0
02/13/2017 10:57:20.132	2	3
02/13/2017 10:57:20.148	3	64
02/13/2017 10:57:20.148	4	2280
02/13/2017 10:57:20.148	5	8000
02/13/2017 10:57:20.163	6	2000
02/13/2017 10:57:20.163	7	9000
02/13/2017 10:57:20.163	8	0
02/13/2017 10:57:20.179	9	0
02/13/2017 10:57:20.179	10	0
02/13/2017 10:57:20.242	1	0
02/13/2017 10:57:20.242	2	3
02/13/2017 10:57:20.257	3	64
02/13/2017 10:57:20.257	4	2279
02/13/2017 10:57:20.257	5	8000
02/13/2017 10:57:20.273	6	2000
02/13/2017 10:57:20.273	7	9000
02/13/2017 10:57:20.273	8	0
02/13/2017 10:57:20.288	9	0
02/13/2017 10:57:20.288	10	0
02/13/2017 10:57:20.351	1	0
02/13/2017 10:57:20.367	2	3
02/13/2017 10:57:20.367	3	64
02/13/2017 10:57:20.367	4	2285
02/13/2017 10:57:20.382	5	8000
02/13/2017 10:57:20.382	6	2000
02/13/2017 10:57:20.382	7	9000
02/13/2017 10:57:20.382	8	0
02/13/2017 10:57:20.398	9	0
02/13/2017 10:57:20.398	10	0
02/13/2017 10:57:20.460	1	0
02/13/2017 10:57:20.476	2	3
02/13/2017 10:57:20.476	3	64
02/13/2017 10:57:20.476	4	2292
02/13/2017 10:57:20.492	5	8000
02/13/2017 10:57:20.492	6	2000
02/13/2017 10:57:20.492	7	9000
02/13/2017 10:57:20.492	8	0
02/13/2017 10:57:20.507	9	0
02/13/2017 10:57:20.507	10	0
02/13/2017 10:57:20.570	1	0
02/13/2017 10:57:20.585	2	3
02/13/2017 10:57:20.585	3	64
02/13/2017 10:57:20.585	4	2293
02/13/2017 10:57:20.585	5	8000
02/13/2017 10:57:20.601	6	2000
02/13/2017 10:57:20.601	7	9000
02/13/2017 10:57:20.601	8	0
02/13/2017 10:57:20.617	9	0
02/13/2017 10:57:20.617	10	0
02/13/2017 10:57:20.679	1	0
02/13/2017 10:57:20.679	2	3
02/13/2017 10:57:20.695	3	64
02/13/2017 10:57:20.695	4	2300
02/13/2017 10:57:20.695	5	8000
02/13/2017 10:57:20.710	6	2000
02/13/2017 10:57:20.710	7	9000
02/13/2017 10:57:20.710	8	0
02/13/2017 10:57:20.726	9	0
02/13/2017 10:57:20.726	10	0
02/13/2017 10:57:20.788	1	0
02/13/2017 10:57:20.788	2	3
02/13/2017 10:57:20.804	3	64
02/13/2017 10:57:20.804	4	2300
02/13/2017 10:57:20.804	5	8000
02/13/2017 10:57:20.820	6	2000
02/13/2017 10:57:20.820	7	9000
02/13/2017 10:57:20.820	8	0
02/13/2017 10:57:20.835	9	0
02/13/2017 10:57:20.835	10	0
02/13/2017 10:57:20.898	1	0
02/13/2017 10:57:20.913	2	3
02/13/2017 10:57:20.913	3	64
02/13/2017 10:57:20.913	4	2290
02/13/2017 10:57:20.929	5	8000
02/13/2017 10:57:20.929	6	2000
02/13/2017 10:57:20.929	7	9000
02/13/2017 10:57:20.929	8	0
02/13/2017 10:57:20.945	9	0
02/13/2017 10:57:20.945	10	0
02/13/2017 10:57:21.008	1	0
02/13/2017 10:57:21.023	2	3
02/13/2017 10:57:21.023	3	64
02/13/2017 10:57:21.023	4	2290
02/13/2017 10:57:21.039	5	8000
02/13/2017 10:57:21.039	6	2000
02/13/2017 10:57:21.039	7	9000
02/13/2017 10:57:21.039	8	0
02/13/2017 10:57:21.054	9	0
02/13/2017 10:57:21.054	10	0
02/13/2017 10:57:21.117	1	0
02/13/2017 10:57:21.133	2	3
02/13/2017 10:57:21.133	3	64
02/13/2017 10:57:21.133	4	2311
02/13/2017 10:57:21.133	5	8000
02/13/2017 10:57:21.148	6	2000
02/13/2017 10:57:21.148	7	9000
02/13/2017 10:57:21.148	8	0
02/13/2017 10:57:21.164	9	0
02/13/2017 10:57:21.164	10	0
02/13/2017 10:57:21.226	1	0
02/13/2017 10:57:21.226	2	3
02/13/2017 10:57:21.242	3	64
02/13/2017 10:57:21.242	4	2308
02/13/2017 10:57:21.242	5	8000
02/13/2017 10:57:21.258	6	2000
02/13/2017 10:57:21.258	7	9000
02/13/2017 10:57:21.258	8	0
02/13/2017 10:57:21.273	9	0
02/13/2017 10:57:21.273	10	0
02/13/2017 10:57:21.336	1	0
02/13/2017 10:57:21.336	2	3
02/13/2017 10:57:21.351	3	64
02/13/2017 10:57:21.351	4	2300
02/13/2017 10:57:21.351	5	8000
02/13/2017 10:57:21.367	6	2000
02/13/2017 10:57:21.367	7	9000
02/13/2017 10:57:21.367	8	0
02/13/2017 10:57:21.383	9	0
02/13/2017 10:57:21.383	10	0
02/13/2017 10:57:21.445	1	0
02/13/2017 10:57:21.461	2	3
02/13/2017 10:57:21.461	3	64
02/13/2017 10:57:21.461	4	2302
02/13/2017 10:57:21.476	5	8000
02/13/2017 10:57:21.476	6	2000
02/13/2017 10:57:21.476	7	9000
02/13/2017 10:57:21.476	8	0
02/13/2017 10:57:21.492	9	0
02/13/2017 10:57:21.492	10	0
02/13/2017 10:57:21.554	1	0
02/13/2017 10:57:21.570	2	3
02/13/2017 10:57:21.570	3	64
02/13/2017 10:57:21.570	4	2300
02/13/2017 10:57:21.586	5	8000
02/13/2017 10:57:21.586	6	2000
02/13/2017 10:57:21.586	7	9000
02/13/2017 10:57:21.586	8	0
02/13/2017 10:57:21.601	9	0
02/13/2017 10:57:21.601	10	0
02/13/2017 10:57:21.664	1	0
02/13/2017 10:57:21.679	2	3
02/13/2017 10:57:21.679	3	64
02/13/2017 10:57:21.679	4	2304
02/13/2017 10:57:21.679	5	8000
02/13/2017 10:57:21.695	6	2000
02/13/2017 10:57:21.695	7	9000
02/13/2017 10:57:21.695	8	0
02/13/2017 10:57:21.711	9	0
02/13/2017 10:57:21.711	10	0
02/13/2017 10:57:21.773	1	0
02/13/2017 10:57:21.789	2	3
02/13/2017 10:57:21.789	3	64
02/13/2017 10:57:21.789	4	2312
02/13/2017 10:57:21.789	5	8000
02/13/2017 10:57:21.804	6	2000
02/13/2017 10:57:21.804	7	9000
02/13/2017 10:57:21.804	8	0
02/13/2017 10:57:21.820	9	0
02/13/2017 10:57:21.820	10	0
02/13/2017 10:57:21.883	1	0
02/13/2017 10:57:21.883	2	3
02/13/2017 10:57:21.898	3	64
02/13/2017 10:57:21.898	4	2309
02/13/2017 10:57:21.898	5	8000
02/13/2017 10:57:21.914	6	2000
02/13/2017 10:57:21.914	7	9000
02/13/2017 10:57:21.914	8	0
02/13/2017 10:57:21.929	9	0
02/13/2017 10:57:21.929	10	0
02/13/2017 10:57:21.992	1	0
02/13/2017 10:57:21.992	2	3
02/13/2017 10:57:22.008	3	64
02/13/2017 10:57:22.008	4	2313
02/13/2017 10:57:22.008	5	8000
02/13/2017 10:57:22.023	6	2000
02/13/2017 10:57:22.023	7	9000
02/13/2017 10:57:22.023	8	0
02/13/2017 10:57:22.039	9	0
02/13/2017 10:57:22.039	10	0
02/13/2017 10:57:22.101	1	0
02/13/2017 10:57:22.117	2	3
02/13/2017 10:57:22.117	3	64
02/13/2017 10:57:22.117	4	2322
02/13/2017 10:57:22.133	5	8000
02/13/2017 10:57:22.133	6	2000
02/13/2017 10:57:22.133	7	9000
02/13/2017 10:57:22.133	8	0
02/13/2017 10:57:22.148	9	0
02/13/2017 10:57:22.148	10	0
02/13/2017 10:57:22.211	1	0
02/13/2017 10:57:22.226	2	3
02/13/2017 10:57:22.226	3	64
02/13/2017 10:57:22.226	4	2313
02/13/2017 10:57:22.226	5	8000
02/13/2017 10:57:22.242	6	2000
02/13/2017 10:57:22.242	7	9000
02/13/2017 10:57:22.242	8	0
02/13/2017 10:57:22.258	9	0
02/13/2017 10:57:22.258	10	0
02/13/2017 10:57:22.321	1	0
02/13/2017 10:57:22.321	2	3
02/13/2017 10:57:22.336	3	64
02/13/2017 10:57:22.336	4	2309
02/13/2017 10:57:22.336	5	8000
02/13/2017 10:57:22.352	6	2000
02/13/2017 10:57:22.352	7	9000
02/13/2017 10:57:22.352	8	0
02/13/2017 10:57:22.367	9	0
02/13/2017 10:57:22.367	10	0
02/13/2017 10:57:22.430	1	0
02/13/2017 10:57:22.430	2	3
02/13/2017 10:57:22.446	3	64
02/13/2017 10:57:22.446	4	2320
02/13/2017 10:57:22.446	5	8000
02/13/2017 10:57:22.461	6	2000
02/13/2017 10:57:22.461	7	9000
02/13/2017 10:57:22.461	8	0
02/13/2017 10:57:22.477	9	0
02/13/2017 10:57:22.477	10	0
02/13/2017 10:57:22.539	1	0
02/13/2017 10:57:22.555	2	3
02/13/2017 10:57:22.555	3	64
02/13/2017 10:57:22.555	4	2323
02/13/2017 10:57:22.571	5	8000
02/13/2017 10:57:22.571	6	2000
02/13/2017 10:57:22.571	7	9000
02/13/2017 10:57:22.571	8	0
02/13/2017 10:57:22.586	9	0
02/13/2017 10:57:22.586	10	0
02/13/2017 10:57:22.649	1	0
02/13/2017 10:57:22.664	2	3
02/13/2017 10:57:22.664	3	64
02/13/2017 10:57:22.664	4	2319
02/13/2017 10:57:22.664	5	8000
02/13/2017 10:57:22.680	6	2000
02/13/2017 10:57:22.680	7	9000
02/13/2017 10:57:22.680	8	0
02/13/2017 10:57:22.696	9	0
02/13/2017 10:57:22.696	10	0
02/13/2017 10:57:22.758	1	0
02/13/2017 10:57:22.774	2	3
02/13/2017 10:57:22.774	3	64
02/13/2017 10:57:22.774	4	2323
02/13/2017 10:57:22.774	5	8000
02/13/2017 10:57:22.789	6	2000
02/13/2017 10:57:22.789	7	9000
02/13/2017 10:57:22.789	8	0
02/13/2017 10:57:22.805	9	0
02/13/2017 10:57:22.805	10	0
02/13/2017 10:57:22.868	1	0
02/13/2017 10:57:22.868	2	3
02/13/2017 10:57:22.883	3	64
02/13/2017 10:57:22.883	4	2331
02/13/2017 10:57:22.883	5	8000
02/13/2017 10:57:22.899	6	2000
02/13/2017 10:57:22.899	7	9000
02/13/2017 10:57:22.899	8	0
02/13/2017 10:57:22.915	9	0
02/13/2017 10:57:22.915	10	0
02/13/2017 10:57:22.977	1	0
02/13/2017 10:57:22.993	2	3
02/13/2017 10:57:22.993	3	64
02/13/2017 10:57:22.993	4	2340
02/13/2017 10:57:23.008	5	8000
02/13/2017 10:57:23.008	6	2000
02/13/2017 10:57:23.008	7	9000
02/13/2017 10:57:23.024	8	0
02/13/2017 10:57:23.024	9	0
02/13/2017 10:57:23.024	10	0
02/13/2017 10:57:23.086	1	0
02/13/2017 10:57:23.102	2	3
02/13/2017 10:57:23.102	3	64
02/13/2017 10:57:23.102	4	2337
02/13/2017 10:57:23.118	5	8000
02/13/2017 10:57:23.118	6	2000
02/13/2017 10:57:23.118	7	9000
02/13/2017 10:57:23.118	8	0
02/13/2017 10:57:23.133	9	0
02/13/2017 10:57:23.133	10	0
02/13/2017 10:57:23.196	1	0
02/13/2017 10:57:23.211	2	3
02/13/2017 10:57:23.211	3	64
02/13/2017 10:57:23.211	4	2330
02/13/2017 10:57:23.211	5	8000
02/13/2017 10:57:23.227	6	2000
02/13/2017 10:57:23.227	7	9000
02/13/2017 10:57:23.227	8	0
02/13/2017 10:57:23.243	9	0
02/13/2017 10:57:23.243	10	0
02/13/2017 10:57:23.305	1	0
02/13/2017 10:57:23.321	2	3
02/13/2017 10:57:23.321	3	64
02/13/2017 10:57:23.321	4	2329
02/13/2017 10:57:23.321	5	8000
02/13/2017 10:57:23.336	6	2000
02/13/2017 10:57:23.336	7	9000
02/13/2017 10:57:23.336	8	0
02/13/2017 10:57:23.352	9	0
02/13/2017 10:57:23.352	10	0
02/13/2017 10:57:23.430	1	0
02/13/2017 10:57:23.430	2	3
02/13/2017 10:57:23.430	3	64
02/13/2017 10:57:23.446	4	2340
02/13/2017 10:57:23.446	5	8000
02/13/2017 10:57:23.446	6	2000
02/13/2017 10:57:23.461	7	9000
02/13/2017 10:57:23.461	8	0
02/13/2017 10:57:23.461	9	0
02/13/2017 10:57:23.461	10	0
02/13/2017 10:57:23.524	1	0
02/13/2017 10:57:23.524	2	3
02/13/2017 10:57:23.540	3	64
02/13/2017 10:57:23.540	4	2347
02/13/2017 10:57:23.540	5	8000
02/13/2017 10:57:23.555	6	2000
02/13/2017 10:57:23.555	7	9000
02/13/2017 10:57:23.555	8	0
02/13/2017 10:57:23.571	9	0
[truncated: 99,400 more rows]
