# Supplementary material for: Dataset of anomalies and malicious acts in a cyber-physical subsystem
Source: Data Brief. 2017 Jul 20;14:186–91. doi: 10.1016/j.dib.2017.07.038 (PMC5536820; doi:10.1016/j.dib.2017.07.038)
Supplement: Supplementary file 2 [file mmc2.zip › dataset/logs/second_blocked.csv]

Time Stamp	Register	Value
03/08/2017 03:57:04.795	1	0
03/08/2017 03:57:04.795	2	0
03/08/2017 03:57:04.795	3	64
03/08/2017 03:57:04.811	4	8725
03/08/2017 03:57:04.811	5	8000
03/08/2017 03:57:04.811	6	2000
03/08/2017 03:57:04.811	7	9000
03/08/2017 03:57:04.827	8	0
03/08/2017 03:57:04.827	9	0
03/08/2017 03:57:04.827	10	0
03/08/2017 03:57:04.905	1	0
03/08/2017 03:57:04.905	2	0
03/08/2017 03:57:04.905	3	64
03/08/2017 03:57:04.920	4	8730
03/08/2017 03:57:04.920	5	8000
03/08/2017 03:57:04.920	6	2000
03/08/2017 03:57:04.936	7	9000
03/08/2017 03:57:04.936	8	0
03/08/2017 03:57:04.936	9	0
03/08/2017 03:57:04.952	10	0
03/08/2017 03:57:05.014	1	0
03/08/2017 03:57:05.014	2	0
03/08/2017 03:57:05.030	3	64
03/08/2017 03:57:05.030	4	8729
03/08/2017 03:57:05.030	5	8000
03/08/2017 03:57:05.045	6	2000
03/08/2017 03:57:05.045	7	9000
03/08/2017 03:57:05.045	8	0
03/08/2017 03:57:05.061	9	0
03/08/2017 03:57:05.061	10	0
03/08/2017 03:57:05.123	1	0
03/08/2017 03:57:05.123	2	0
03/08/2017 03:57:05.139	3	64
03/08/2017 03:57:05.139	4	8729
03/08/2017 03:57:05.139	5	8000
03/08/2017 03:57:05.155	6	2000
03/08/2017 03:57:05.155	7	9000
03/08/2017 03:57:05.155	8	0
03/08/2017 03:57:05.155	9	0
03/08/2017 03:57:05.170	10	0
03/08/2017 03:57:05.233	1	0
03/08/2017 03:57:05.233	2	0
03/08/2017 03:57:05.248	3	64
03/08/2017 03:57:05.248	4	8733
03/08/2017 03:57:05.248	5	8000
03/08/2017 03:57:05.248	6	2000
03/08/2017 03:57:05.264	7	9000
03/08/2017 03:57:05.264	8	0
03/08/2017 03:57:05.264	9	0
03/08/2017 03:57:05.280	10	0
03/08/2017 03:57:05.342	1	0
03/08/2017 03:57:05.342	2	0
03/08/2017 03:57:05.358	3	64
03/08/2017 03:57:05.358	4	8737
03/08/2017 03:57:05.358	5	8000
03/08/2017 03:57:05.358	6	2000
03/08/2017 03:57:05.373	7	9000
03/08/2017 03:57:05.373	8	0
03/08/2017 03:57:05.373	9	0
03/08/2017 03:57:05.389	10	0
03/08/2017 03:57:05.452	1	0
03/08/2017 03:57:05.452	2	0
03/08/2017 03:57:05.452	3	64
03/08/2017 03:57:05.467	4	8736
03/08/2017 03:57:05.467	5	8000
03/08/2017 03:57:05.467	6	2000
03/08/2017 03:57:05.483	7	9000
03/08/2017 03:57:05.483	8	0
03/08/2017 03:57:05.483	9	0
03/08/2017 03:57:05.498	10	0
03/08/2017 03:57:05.561	1	0
03/08/2017 03:57:05.561	2	0
03/08/2017 03:57:05.561	3	64
03/08/2017 03:57:05.577	4	8736
03/08/2017 03:57:05.577	5	8000
03/08/2017 03:57:05.577	6	2000
03/08/2017 03:57:05.593	7	9000
03/08/2017 03:57:05.593	8	0
03/08/2017 03:57:05.593	9	0
03/08/2017 03:57:05.609	10	0
03/08/2017 03:57:05.671	1	0
03/08/2017 03:57:05.671	2	0
03/08/2017 03:57:05.687	3	64
03/08/2017 03:57:05.687	4	8736
03/08/2017 03:57:05.687	5	8000
03/08/2017 03:57:05.687	6	2000
03/08/2017 03:57:05.703	7	9000
03/08/2017 03:57:05.703	8	0
03/08/2017 03:57:05.703	9	0
03/08/2017 03:57:05.718	10	0
03/08/2017 03:57:05.781	1	0
03/08/2017 03:57:05.796	2	0
03/08/2017 03:57:05.796	3	64
03/08/2017 03:57:05.796	4	8735
03/08/2017 03:57:05.812	5	8000
03/08/2017 03:57:05.812	6	2000
03/08/2017 03:57:05.812	7	9000
03/08/2017 03:57:05.812	8	0
03/08/2017 03:57:05.828	9	0
03/08/2017 03:57:05.828	10	0
03/08/2017 03:57:05.890	1	0
03/08/2017 03:57:05.890	2	0
03/08/2017 03:57:05.906	3	64
03/08/2017 03:57:05.906	4	8736
03/08/2017 03:57:05.906	5	8000
03/08/2017 03:57:05.906	6	2000
03/08/2017 03:57:05.921	7	9000
03/08/2017 03:57:05.921	8	0
03/08/2017 03:57:05.921	9	0
03/08/2017 03:57:05.937	10	0
03/08/2017 03:57:05.999	1	0
03/08/2017 03:57:05.999	2	0
03/08/2017 03:57:05.999	3	64
03/08/2017 03:57:06.015	4	8733
03/08/2017 03:57:06.015	5	8000
03/08/2017 03:57:06.015	6	2000
03/08/2017 03:57:06.031	7	9000
03/08/2017 03:57:06.031	8	0
03/08/2017 03:57:06.031	9	0
03/08/2017 03:57:06.046	10	0
03/08/2017 03:57:06.109	1	0
03/08/2017 03:57:06.109	2	0
03/08/2017 03:57:06.109	3	64
03/08/2017 03:57:06.128	4	8744
03/08/2017 03:57:06.128	5	8000
03/08/2017 03:57:06.128	6	2000
03/08/2017 03:57:06.128	7	9000
03/08/2017 03:57:06.144	8	0
03/08/2017 03:57:06.144	9	0
03/08/2017 03:57:06.144	10	0
03/08/2017 03:57:06.222	1	0
03/08/2017 03:57:06.222	2	0
03/08/2017 03:57:06.238	3	64
03/08/2017 03:57:06.238	4	8738
03/08/2017 03:57:06.238	5	8000
03/08/2017 03:57:06.254	6	2000
03/08/2017 03:57:06.254	7	9000
03/08/2017 03:57:06.254	8	0
03/08/2017 03:57:06.254	9	0
03/08/2017 03:57:06.270	10	0
03/08/2017 03:57:06.332	1	0
03/08/2017 03:57:06.332	2	0
03/08/2017 03:57:06.348	3	64
03/08/2017 03:57:06.348	4	8737
03/08/2017 03:57:06.348	5	8000
03/08/2017 03:57:06.364	6	2000
03/08/2017 03:57:06.364	7	9000
03/08/2017 03:57:06.364	8	0
03/08/2017 03:57:06.364	9	0
03/08/2017 03:57:06.379	10	0
03/08/2017 03:57:06.442	1	0
03/08/2017 03:57:06.442	2	0
03/08/2017 03:57:06.457	3	64
03/08/2017 03:57:06.457	4	8744
03/08/2017 03:57:06.457	5	8000
03/08/2017 03:57:06.457	6	2000
03/08/2017 03:57:06.473	7	9000
03/08/2017 03:57:06.473	8	0
03/08/2017 03:57:06.473	9	0
03/08/2017 03:57:06.489	10	0
03/08/2017 03:57:06.551	1	0
03/08/2017 03:57:06.551	2	0
03/08/2017 03:57:06.567	3	64
03/08/2017 03:57:06.567	4	8746
03/08/2017 03:57:06.567	5	8000
03/08/2017 03:57:06.567	6	2000
03/08/2017 03:57:06.582	7	9000
03/08/2017 03:57:06.582	8	0
03/08/2017 03:57:06.582	9	0
03/08/2017 03:57:06.598	10	0
03/08/2017 03:57:06.661	1	0
03/08/2017 03:57:06.661	2	0
03/08/2017 03:57:06.676	3	64
03/08/2017 03:57:06.676	4	8744
03/08/2017 03:57:06.676	5	8000
03/08/2017 03:57:06.692	6	2000
03/08/2017 03:57:06.692	7	9000
03/08/2017 03:57:06.692	8	0
03/08/2017 03:57:06.707	9	0
03/08/2017 03:57:06.707	10	0
03/08/2017 03:57:06.770	1	0
03/08/2017 03:57:06.770	2	0
03/08/2017 03:57:06.786	3	64
03/08/2017 03:57:06.786	4	8743
03/08/2017 03:57:06.786	5	8000
03/08/2017 03:57:06.801	6	2000
03/08/2017 03:57:06.801	7	9000
03/08/2017 03:57:06.801	8	0
03/08/2017 03:57:06.817	9	0
03/08/2017 03:57:06.817	10	0
03/08/2017 03:57:06.879	1	0
03/08/2017 03:57:06.879	2	0
03/08/2017 03:57:06.895	3	64
03/08/2017 03:57:06.895	4	8743
03/08/2017 03:57:06.895	5	8000
03/08/2017 03:57:06.911	6	2000
03/08/2017 03:57:06.911	7	9000
03/08/2017 03:57:06.911	8	0
03/08/2017 03:57:06.911	9	0
03/08/2017 03:57:06.926	10	0
03/08/2017 03:57:06.989	1	0
03/08/2017 03:57:06.989	2	0
03/08/2017 03:57:07.004	3	64
03/08/2017 03:57:07.004	4	8744
03/08/2017 03:57:07.004	5	8000
03/08/2017 03:57:07.004	6	2000
03/08/2017 03:57:07.020	7	9000
03/08/2017 03:57:07.020	8	0
03/08/2017 03:57:07.020	9	0
03/08/2017 03:57:07.036	10	0
03/08/2017 03:57:07.098	1	0
03/08/2017 03:57:07.098	2	0
03/08/2017 03:57:07.114	3	64
03/08/2017 03:57:07.114	4	8742
03/08/2017 03:57:07.114	5	8000
03/08/2017 03:57:07.114	6	2000
03/08/2017 03:57:07.130	7	9000
03/08/2017 03:57:07.130	8	0
03/08/2017 03:57:07.130	9	0
03/08/2017 03:57:07.146	10	0
03/08/2017 03:57:07.208	1	0
03/08/2017 03:57:07.208	2	1
03/08/2017 03:57:07.224	3	64
03/08/2017 03:57:07.224	4	8747
03/08/2017 03:57:07.224	5	8000
03/08/2017 03:57:07.240	6	2000
03/08/2017 03:57:07.240	7	9000
03/08/2017 03:57:07.240	8	0
03/08/2017 03:57:07.255	9	0
03/08/2017 03:57:07.255	10	0
03/08/2017 03:57:07.318	1	0
03/08/2017 03:57:07.318	2	1
03/08/2017 03:57:07.333	3	64
03/08/2017 03:57:07.333	4	8743
03/08/2017 03:57:07.333	5	8000
03/08/2017 03:57:07.349	6	2000
03/08/2017 03:57:07.349	7	9000
03/08/2017 03:57:07.349	8	0
03/08/2017 03:57:07.364	9	0
03/08/2017 03:57:07.364	10	0
03/08/2017 03:57:07.427	1	0
03/08/2017 03:57:07.427	2	1
03/08/2017 03:57:07.443	3	64
03/08/2017 03:57:07.443	4	8753
03/08/2017 03:57:07.443	5	8000
03/08/2017 03:57:07.458	6	2000
03/08/2017 03:57:07.458	7	9000
03/08/2017 03:57:07.458	8	0
03/08/2017 03:57:07.458	9	0
03/08/2017 03:57:07.474	10	0
03/08/2017 03:57:07.536	1	0
03/08/2017 03:57:07.536	2	1
03/08/2017 03:57:07.552	3	64
03/08/2017 03:57:07.552	4	8744
03/08/2017 03:57:07.552	5	8000
03/08/2017 03:57:07.568	6	2000
03/08/2017 03:57:07.568	7	9000
03/08/2017 03:57:07.568	8	0
03/08/2017 03:57:07.568	9	0
03/08/2017 03:57:07.584	10	0
03/08/2017 03:57:07.646	1	0
03/08/2017 03:57:07.646	2	1
03/08/2017 03:57:07.662	3	64
03/08/2017 03:57:07.666	4	8753
03/08/2017 03:57:07.666	5	8000
03/08/2017 03:57:07.666	6	2000
03/08/2017 03:57:07.666	7	9000
03/08/2017 03:57:07.682	8	0
03/08/2017 03:57:07.682	9	0
03/08/2017 03:57:07.682	10	0
03/08/2017 03:57:07.760	1	0
03/08/2017 03:57:07.760	2	1
03/08/2017 03:57:07.760	3	64
03/08/2017 03:57:07.775	4	8743
03/08/2017 03:57:07.775	5	8000
03/08/2017 03:57:07.775	6	2000
03/08/2017 03:57:07.791	7	9000
03/08/2017 03:57:07.791	8	0
03/08/2017 03:57:07.791	9	0
03/08/2017 03:57:07.807	10	0
03/08/2017 03:57:07.869	1	0
03/08/2017 03:57:07.869	2	1
03/08/2017 03:57:07.869	3	64
03/08/2017 03:57:07.885	4	8748
03/08/2017 03:57:07.885	5	8000
03/08/2017 03:57:07.885	6	2000
03/08/2017 03:57:07.903	7	9000
03/08/2017 03:57:07.903	8	0
03/08/2017 03:57:07.903	9	0
03/08/2017 03:57:07.903	10	0
03/08/2017 03:57:07.981	1	0
03/08/2017 03:57:07.981	2	1
03/08/2017 03:57:07.981	3	64
03/08/2017 03:57:07.997	4	8754
03/08/2017 03:57:07.997	5	8000
03/08/2017 03:57:07.997	6	2000
03/08/2017 03:57:08.013	7	9000
03/08/2017 03:57:08.013	8	0
03/08/2017 03:57:08.013	9	0
03/08/2017 03:57:08.028	10	0
03/08/2017 03:57:08.091	1	0
03/08/2017 03:57:08.091	2	1
03/08/2017 03:57:08.091	3	64
03/08/2017 03:57:08.106	4	8751
03/08/2017 03:57:08.106	5	8000
03/08/2017 03:57:08.106	6	2000
03/08/2017 03:57:08.122	7	9000
03/08/2017 03:57:08.122	8	0
03/08/2017 03:57:08.122	9	0
03/08/2017 03:57:08.138	10	0
03/08/2017 03:57:08.200	1	0
03/08/2017 03:57:08.200	2	1
03/08/2017 03:57:08.218	3	64
03/08/2017 03:57:08.223	4	8752
03/08/2017 03:57:08.223	5	8000
03/08/2017 03:57:08.223	6	2000
03/08/2017 03:57:08.236	7	9000
03/08/2017 03:57:08.236	8	0
03/08/2017 03:57:08.236	9	0
03/08/2017 03:57:08.251	10	0
03/08/2017 03:57:08.314	1	0
03/08/2017 03:57:08.330	2	1
03/08/2017 03:57:08.330	3	64
03/08/2017 03:57:08.330	4	8743
03/08/2017 03:57:08.345	5	8000
03/08/2017 03:57:08.345	6	2000
03/08/2017 03:57:08.345	7	9000
03/08/2017 03:57:08.345	8	0
03/08/2017 03:57:08.361	9	0
03/08/2017 03:57:08.361	10	0
03/08/2017 03:57:08.423	1	0
03/08/2017 03:57:08.423	2	1
03/08/2017 03:57:08.439	3	64
03/08/2017 03:57:08.439	4	8755
03/08/2017 03:57:08.439	5	8000
03/08/2017 03:57:08.439	6	2000
03/08/2017 03:57:08.455	7	9000
03/08/2017 03:57:08.455	8	0
03/08/2017 03:57:08.455	9	0
03/08/2017 03:57:08.470	10	0
03/08/2017 03:57:08.533	1	0
03/08/2017 03:57:08.533	2	1
03/08/2017 03:57:08.533	3	64
03/08/2017 03:57:08.548	4	8755
03/08/2017 03:57:08.548	5	8000
03/08/2017 03:57:08.548	6	2000
03/08/2017 03:57:08.564	7	9000
03/08/2017 03:57:08.564	8	0
03/08/2017 03:57:08.564	9	0
03/08/2017 03:57:08.580	10	0
03/08/2017 03:57:08.642	1	0
03/08/2017 03:57:08.642	2	1
03/08/2017 03:57:08.642	3	64
03/08/2017 03:57:08.658	4	8754
03/08/2017 03:57:08.658	5	8000
03/08/2017 03:57:08.658	6	2000
03/08/2017 03:57:08.673	7	9000
03/08/2017 03:57:08.673	8	0
03/08/2017 03:57:08.673	9	0
03/08/2017 03:57:08.689	10	0
03/08/2017 03:57:08.752	1	0
03/08/2017 03:57:08.752	2	1
03/08/2017 03:57:08.767	3	64
03/08/2017 03:57:08.767	4	8755
03/08/2017 03:57:08.767	5	8000
03/08/2017 03:57:08.783	6	2000
03/08/2017 03:57:08.783	7	9000
03/08/2017 03:57:08.783	8	0
03/08/2017 03:57:08.783	9	0
03/08/2017 03:57:08.798	10	0
03/08/2017 03:57:08.861	1	0
03/08/2017 03:57:08.861	2	1
03/08/2017 03:57:08.877	3	64
03/08/2017 03:57:08.877	4	8754
03/08/2017 03:57:08.877	5	8000
03/08/2017 03:57:08.892	6	2000
03/08/2017 03:57:08.892	7	9000
03/08/2017 03:57:08.892	8	0
03/08/2017 03:57:08.892	9	0
03/08/2017 03:57:08.908	10	0
03/08/2017 03:57:08.970	1	0
03/08/2017 03:57:08.970	2	1
03/08/2017 03:57:08.986	3	64
03/08/2017 03:57:08.986	4	8758
03/08/2017 03:57:08.986	5	8000
03/08/2017 03:57:08.986	6	2000
03/08/2017 03:57:09.001	7	9000
03/08/2017 03:57:09.001	8	0
03/08/2017 03:57:09.001	9	0
03/08/2017 03:57:09.017	10	0
03/08/2017 03:57:09.080	1	0
03/08/2017 03:57:09.080	2	1
03/08/2017 03:57:09.095	3	64
03/08/2017 03:57:09.095	4	8752
03/08/2017 03:57:09.095	5	8000
03/08/2017 03:57:09.095	6	2000
03/08/2017 03:57:09.111	7	9000
03/08/2017 03:57:09.111	8	0
03/08/2017 03:57:09.111	9	0
03/08/2017 03:57:09.127	10	0
03/08/2017 03:57:09.189	1	0
03/08/2017 03:57:09.189	2	1
03/08/2017 03:57:09.189	3	64
03/08/2017 03:57:09.205	4	8754
03/08/2017 03:57:09.205	5	8000
03/08/2017 03:57:09.205	6	2000
03/08/2017 03:57:09.220	7	9000
03/08/2017 03:57:09.220	8	0
03/08/2017 03:57:09.220	9	0
03/08/2017 03:57:09.236	10	0
03/08/2017 03:57:09.298	1	0
03/08/2017 03:57:09.298	2	1
03/08/2017 03:57:09.314	3	64
03/08/2017 03:57:09.314	4	8762
03/08/2017 03:57:09.314	5	8000
03/08/2017 03:57:09.330	6	2000
03/08/2017 03:57:09.330	7	9000
03/08/2017 03:57:09.330	8	0
03/08/2017 03:57:09.345	9	0
03/08/2017 03:57:09.345	10	0
03/08/2017 03:57:09.408	1	0
03/08/2017 03:57:09.408	2	1
03/08/2017 03:57:09.423	3	64
03/08/2017 03:57:09.423	4	8765
03/08/2017 03:57:09.423	5	8000
03/08/2017 03:57:09.439	6	2000
03/08/2017 03:57:09.439	7	9000
03/08/2017 03:57:09.439	8	0
03/08/2017 03:57:09.439	9	0
03/08/2017 03:57:09.455	10	0
03/08/2017 03:57:09.517	1	0
03/08/2017 03:57:09.517	2	1
03/08/2017 03:57:09.533	3	64
03/08/2017 03:57:09.533	4	8763
03/08/2017 03:57:09.533	5	8000
03/08/2017 03:57:09.533	6	2000
03/08/2017 03:57:09.548	7	9000
03/08/2017 03:57:09.548	8	0
03/08/2017 03:57:09.548	9	0
03/08/2017 03:57:09.564	10	0
03/08/2017 03:57:09.627	1	0
03/08/2017 03:57:09.627	2	1
03/08/2017 03:57:09.642	3	64
03/08/2017 03:57:09.642	4	8764
03/08/2017 03:57:09.642	5	8000
03/08/2017 03:57:09.642	6	2000
03/08/2017 03:57:09.658	7	9000
03/08/2017 03:57:09.658	8	0
03/08/2017 03:57:09.658	9	0
03/08/2017 03:57:09.673	10	0
03/08/2017 03:57:09.736	1	0
03/08/2017 03:57:09.736	2	1
03/08/2017 03:57:09.752	3	64
03/08/2017 03:57:09.752	4	8770
03/08/2017 03:57:09.752	5	8000
03/08/2017 03:57:09.767	6	2000
03/08/2017 03:57:09.767	7	9000
03/08/2017 03:57:09.767	8	0
03/08/2017 03:57:09.783	9	0
03/08/2017 03:57:09.783	10	0
03/08/2017 03:57:09.845	1	0
03/08/2017 03:57:09.845	2	1
03/08/2017 03:57:09.845	3	64
03/08/2017 03:57:09.861	4	8771
03/08/2017 03:57:09.861	5	8000
03/08/2017 03:57:09.861	6	2000
03/08/2017 03:57:09.877	7	9000
03/08/2017 03:57:09.877	8	0
03/08/2017 03:57:09.877	9	0
03/08/2017 03:57:09.892	10	0
03/08/2017 03:57:09.955	1	0
03/08/2017 03:57:09.955	2	1
03/08/2017 03:57:09.955	3	64
03/08/2017 03:57:09.970	4	8775
03/08/2017 03:57:09.970	5	8000
03/08/2017 03:57:09.970	6	2000
03/08/2017 03:57:09.986	7	9000
03/08/2017 03:57:09.986	8	0
03/08/2017 03:57:09.986	9	0
03/08/2017 03:57:10.002	10	0
03/08/2017 03:57:10.064	1	0
03/08/2017 03:57:10.064	2	1
03/08/2017 03:57:10.080	3	64
03/08/2017 03:57:10.080	4	8771
03/08/2017 03:57:10.080	5	8000
03/08/2017 03:57:10.095	6	2000
03/08/2017 03:57:10.095	7	9000
03/08/2017 03:57:10.095	8	0
03/08/2017 03:57:10.095	9	0
03/08/2017 03:57:10.111	10	0
03/08/2017 03:57:10.173	1	0
03/08/2017 03:57:10.173	2	1
03/08/2017 03:57:10.189	3	64
03/08/2017 03:57:10.189	4	8773
03/08/2017 03:57:10.189	5	8000
03/08/2017 03:57:10.189	6	2000
03/08/2017 03:57:10.205	7	9000
03/08/2017 03:57:10.205	8	0
03/08/2017 03:57:10.205	9	0
03/08/2017 03:57:10.220	10	0
03/08/2017 03:57:10.283	1	0
03/08/2017 03:57:10.283	2	1
03/08/2017 03:57:10.298	3	64
03/08/2017 03:57:10.298	4	8774
03/08/2017 03:57:10.298	5	8000
03/08/2017 03:57:10.314	6	2000
03/08/2017 03:57:10.314	7	9000
03/08/2017 03:57:10.314	8	0
03/08/2017 03:57:10.330	9	0
03/08/2017 03:57:10.330	10	0
03/08/2017 03:57:10.392	1	0
03/08/2017 03:57:10.392	2	1
03/08/2017 03:57:10.408	3	64
03/08/2017 03:57:10.408	4	8774
03/08/2017 03:57:10.408	5	8000
03/08/2017 03:57:10.424	6	2000
03/08/2017 03:57:10.424	7	9000
03/08/2017 03:57:10.424	8	0
03/08/2017 03:57:10.439	9	0
03/08/2017 03:57:10.439	10	0
03/08/2017 03:57:10.502	1	0
03/08/2017 03:57:10.502	2	1
03/08/2017 03:57:10.517	3	64
03/08/2017 03:57:10.517	4	8771
03/08/2017 03:57:10.517	5	8000
03/08/2017 03:57:10.533	6	2000
03/08/2017 03:57:10.533	7	9000
03/08/2017 03:57:10.533	8	0
03/08/2017 03:57:10.533	9	0
03/08/2017 03:57:10.548	10	0
03/08/2017 03:57:10.611	1	0
03/08/2017 03:57:10.611	2	1
03/08/2017 03:57:10.627	3	64
03/08/2017 03:57:10.627	4	8785
03/08/2017 03:57:10.627	5	8000
03/08/2017 03:57:10.642	6	2000
03/08/2017 03:57:10.642	7	9000
03/08/2017 03:57:10.642	8	0
03/08/2017 03:57:10.642	9	0
03/08/2017 03:57:10.658	10	0
03/08/2017 03:57:10.720	1	0
03/08/2017 03:57:10.720	2	1
03/08/2017 03:57:10.736	3	64
03/08/2017 03:57:10.736	4	8774
03/08/2017 03:57:10.736	5	8000
03/08/2017 03:57:10.736	6	2000
03/08/2017 03:57:10.752	7	9000
03/08/2017 03:57:10.752	8	0
03/08/2017 03:57:10.752	9	0
03/08/2017 03:57:10.767	10	0
03/08/2017 03:57:10.830	1	0
03/08/2017 03:57:10.830	2	1
03/08/2017 03:57:10.845	3	64
03/08/2017 03:57:10.845	4	8782
03/08/2017 03:57:10.845	5	8000
03/08/2017 03:57:10.845	6	2000
03/08/2017 03:57:10.861	7	9000
03/08/2017 03:57:10.861	8	0
03/08/2017 03:57:10.861	9	0
03/08/2017 03:57:10.877	10	0
03/08/2017 03:57:10.939	1	0
03/08/2017 03:57:10.939	2	1
03/08/2017 03:57:10.939	3	64
03/08/2017 03:57:10.955	4	8773
03/08/2017 03:57:10.955	5	8000
03/08/2017 03:57:10.955	6	2000
03/08/2017 03:57:10.970	7	9000
03/08/2017 03:57:10.970	8	0
03/08/2017 03:57:10.970	9	0
03/08/2017 03:57:10.986	10	0
03/08/2017 03:57:11.049	1	0
03/08/2017 03:57:11.049	2	1
03/08/2017 03:57:11.064	3	64
03/08/2017 03:57:11.064	4	8782
03/08/2017 03:57:11.064	5	8000
03/08/2017 03:57:11.080	6	2000
03/08/2017 03:57:11.080	7	9000
03/08/2017 03:57:11.080	8	0
03/08/2017 03:57:11.095	9	0
03/08/2017 03:57:11.095	10	0
03/08/2017 03:57:11.158	1	0
03/08/2017 03:57:11.158	2	1
03/08/2017 03:57:11.174	3	64
03/08/2017 03:57:11.174	4	8774
03/08/2017 03:57:11.174	5	8000
03/08/2017 03:57:11.189	6	2000
03/08/2017 03:57:11.189	7	9000
03/08/2017 03:57:11.189	8	0
03/08/2017 03:57:11.205	9	0
03/08/2017 03:57:11.205	10	0
03/08/2017 03:57:11.267	1	0
03/08/2017 03:57:11.267	2	1
03/08/2017 03:57:11.283	3	64
03/08/2017 03:57:11.283	4	8782
03/08/2017 03:57:11.283	5	8000
03/08/2017 03:57:11.283	6	2000
03/08/2017 03:57:11.298	7	9000
03/08/2017 03:57:11.298	8	0
03/08/2017 03:57:11.298	9	0
03/08/2017 03:57:11.314	10	0
03/08/2017 03:57:11.377	1	0
03/08/2017 03:57:11.377	2	1
03/08/2017 03:57:11.392	3	64
03/08/2017 03:57:11.392	4	8784
03/08/2017 03:57:11.392	5	8000
03/08/2017 03:57:11.408	6	2000
03/08/2017 03:57:11.408	7	9000
03/08/2017 03:57:11.408	8	0
03/08/2017 03:57:11.408	9	0
03/08/2017 03:57:11.424	10	0
03/08/2017 03:57:11.486	1	0
03/08/2017 03:57:11.486	2	1
03/08/2017 03:57:11.502	3	64
03/08/2017 03:57:11.502	4	8784
03/08/2017 03:57:11.502	5	8000
03/08/2017 03:57:11.517	6	2000
03/08/2017 03:57:11.517	7	9000
03/08/2017 03:57:11.517	8	0
03/08/2017 03:57:11.533	9	0
03/08/2017 03:57:11.533	10	0
03/08/2017 03:57:11.595	1	0
03/08/2017 03:57:11.595	2	1
03/08/2017 03:57:11.611	3	64
03/08/2017 03:57:11.611	4	8782
03/08/2017 03:57:11.611	5	8000
03/08/2017 03:57:11.627	6	2000
03/08/2017 03:57:11.627	7	9000
03/08/2017 03:57:11.627	8	0
03/08/2017 03:57:11.642	9	0
03/08/2017 03:57:11.642	10	0
03/08/2017 03:57:11.705	1	0
03/08/2017 03:57:11.705	2	1
03/08/2017 03:57:11.720	3	64
03/08/2017 03:57:11.720	4	8784
03/08/2017 03:57:11.720	5	8000
03/08/2017 03:57:11.737	6	2000
03/08/2017 03:57:11.737	7	9000
03/08/2017 03:57:11.737	8	0
03/08/2017 03:57:11.737	9	0
03/08/2017 03:57:11.753	10	0
03/08/2017 03:57:11.815	1	0
03/08/2017 03:57:11.831	2	1
03/08/2017 03:57:11.831	3	64
03/08/2017 03:57:11.831	4	8785
03/08/2017 03:57:11.831	5	8000
03/08/2017 03:57:11.846	6	2000
03/08/2017 03:57:11.846	7	9000
03/08/2017 03:57:11.846	8	0
03/08/2017 03:57:11.862	9	0
03/08/2017 03:57:11.862	10	0
03/08/2017 03:57:11.925	1	0
03/08/2017 03:57:11.925	2	1
03/08/2017 03:57:11.940	3	64
03/08/2017 03:57:11.940	4	8782
03/08/2017 03:57:11.940	5	8000
03/08/2017 03:57:11.940	6	2000
03/08/2017 03:57:11.956	7	9000
03/08/2017 03:57:11.956	8	0
03/08/2017 03:57:11.956	9	0
03/08/2017 03:57:11.971	10	0
03/08/2017 03:57:12.034	1	0
03/08/2017 03:57:12.034	2	1
03/08/2017 03:57:12.050	3	64
03/08/2017 03:57:12.050	4	8792
03/08/2017 03:57:12.050	5	8000
03/08/2017 03:57:12.065	6	2000
03/08/2017 03:57:12.065	7	9000
03/08/2017 03:57:12.065	8	0
03/08/2017 03:57:12.081	9	0
03/08/2017 03:57:12.081	10	0
03/08/2017 03:57:12.143	1	0
03/08/2017 03:57:12.143	2	1
03/08/2017 03:57:12.159	3	64
03/08/2017 03:57:12.159	4	8786
03/08/2017 03:57:12.159	5	8000
03/08/2017 03:57:12.175	6	2000
03/08/2017 03:57:12.175	7	9000
03/08/2017 03:57:12.175	8	0
03/08/2017 03:57:12.190	9	0
03/08/2017 03:57:12.190	10	0
03/08/2017 03:57:12.253	1	0
03/08/2017 03:57:12.253	2	1
03/08/2017 03:57:12.268	3	64
03/08/2017 03:57:12.268	4	8782
03/08/2017 03:57:12.268	5	8000
03/08/2017 03:57:12.284	6	2000
03/08/2017 03:57:12.284	7	9000
03/08/2017 03:57:12.284	8	0
03/08/2017 03:57:12.284	9	0
03/08/2017 03:57:12.300	10	0
03/08/2017 03:57:12.362	1	0
03/08/2017 03:57:12.378	2	1
03/08/2017 03:57:12.378	3	64
03/08/2017 03:57:12.378	4	8793
03/08/2017 03:57:12.393	5	8000
03/08/2017 03:57:12.393	6	2000
03/08/2017 03:57:12.393	7	9000
03/08/2017 03:57:12.393	8	0
03/08/2017 03:57:12.409	9	0
03/08/2017 03:57:12.409	10	0
03/08/2017 03:57:12.471	1	0
03/08/2017 03:57:12.471	2	1
03/08/2017 03:57:12.487	3	64
03/08/2017 03:57:12.487	4	8793
03/08/2017 03:57:12.487	5	8000
03/08/2017 03:57:12.487	6	2000
03/08/2017 03:57:12.503	7	9000
03/08/2017 03:57:12.503	8	0
03/08/2017 03:57:12.503	9	0
03/08/2017 03:57:12.518	10	0
03/08/2017 03:57:12.581	1	0
03/08/2017 03:57:12.581	2	1
03/08/2017 03:57:12.596	3	64
03/08/2017 03:57:12.596	4	8793
03/08/2017 03:57:12.596	5	8000
03/08/2017 03:57:12.612	6	2000
03/08/2017 03:57:12.612	7	9000
03/08/2017 03:57:12.612	8	0
03/08/2017 03:57:12.628	9	0
03/08/2017 03:57:12.628	10	0
03/08/2017 03:57:12.690	1	0
03/08/2017 03:57:12.690	2	1
03/08/2017 03:57:12.706	3	64
03/08/2017 03:57:12.706	4	8787
03/08/2017 03:57:12.706	5	8000
03/08/2017 03:57:12.721	6	2000
03/08/2017 03:57:12.721	7	9000
03/08/2017 03:57:12.721	8	0
03/08/2017 03:57:12.737	9	0
03/08/2017 03:57:12.737	10	0
03/08/2017 03:57:12.800	1	0
03/08/2017 03:57:12.800	2	1
03/08/2017 03:57:12.815	3	64
03/08/2017 03:57:12.815	4	8793
03/08/2017 03:57:12.815	5	8000
03/08/2017 03:57:12.831	6	2000
03/08/2017 03:57:12.831	7	9000
03/08/2017 03:57:12.831	8	0
03/08/2017 03:57:12.831	9	0
03/08/2017 03:57:12.846	10	0
03/08/2017 03:57:12.909	1	0
03/08/2017 03:57:12.909	2	1
03/08/2017 03:57:12.925	3	64
03/08/2017 03:57:12.925	4	8792
03/08/2017 03:57:12.925	5	8000
03/08/2017 03:57:12.940	6	2000
03/08/2017 03:57:12.940	7	9000
03/08/2017 03:57:12.940	8	0
03/08/2017 03:57:12.940	9	0
03/08/2017 03:57:12.956	10	0
03/08/2017 03:57:13.018	1	0
03/08/2017 03:57:13.018	2	1
03/08/2017 03:57:13.034	3	64
03/08/2017 03:57:13.034	4	8796
03/08/2017 03:57:13.034	5	8000
03/08/2017 03:57:13.034	6	2000
03/08/2017 03:57:13.050	7	9000
03/08/2017 03:57:13.050	8	0
03/08/2017 03:57:13.050	9	0
03/08/2017 03:57:13.065	10	0
03/08/2017 03:57:13.128	1	0
03/08/2017 03:57:13.143	2	1
03/08/2017 03:57:13.143	3	64
03/08/2017 03:57:13.143	4	8802
03/08/2017 03:57:13.143	5	8000
03/08/2017 03:57:13.159	6	2000
03/08/2017 03:57:13.159	7	9000
03/08/2017 03:57:13.159	8	0
03/08/2017 03:57:13.175	9	0
03/08/2017 03:57:13.175	10	0
03/08/2017 03:57:13.237	1	0
03/08/2017 03:57:13.237	2	1
03/08/2017 03:57:13.253	3	64
03/08/2017 03:57:13.253	4	8791
03/08/2017 03:57:13.253	5	8000
03/08/2017 03:57:13.268	6	2000
03/08/2017 03:57:13.268	7	9000
03/08/2017 03:57:13.268	8	0
03/08/2017 03:57:13.284	9	0
03/08/2017 03:57:13.284	10	0
03/08/2017 03:57:13.346	1	0
03/08/2017 03:57:13.346	2	1
03/08/2017 03:57:13.362	3	64
03/08/2017 03:57:13.362	4	8803
03/08/2017 03:57:13.362	5	8000
03/08/2017 03:57:13.378	6	2000
03/08/2017 03:57:13.378	7	9000
03/08/2017 03:57:13.378	8	0
03/08/2017 03:57:13.393	9	0
03/08/2017 03:57:13.393	10	0
03/08/2017 03:57:13.456	1	0
03/08/2017 03:57:13.456	2	1
03/08/2017 03:57:13.471	3	64
03/08/2017 03:57:13.471	4	8793
03/08/2017 03:57:13.471	5	8000
03/08/2017 03:57:13.487	6	2000
03/08/2017 03:57:13.487	7	9000
03/08/2017 03:57:13.487	8	0
03/08/2017 03:57:13.487	9	0
03/08/2017 03:57:13.503	10	0
03/08/2017 03:57:13.565	1	0
03/08/2017 03:57:13.565	2	1
03/08/2017 03:57:13.581	3	64
03/08/2017 03:57:13.581	4	8801
03/08/2017 03:57:13.581	5	8000
03/08/2017 03:57:13.581	6	2000
03/08/2017 03:57:13.597	7	9000
03/08/2017 03:57:13.597	8	0
03/08/2017 03:57:13.597	9	0
03/08/2017 03:57:13.612	10	0
03/08/2017 03:57:13.675	1	0
03/08/2017 03:57:13.675	2	1
03/08/2017 03:57:13.690	3	64
03/08/2017 03:57:13.690	4	8799
03/08/2017 03:57:13.690	5	8000
03/08/2017 03:57:13.690	6	2000
03/08/2017 03:57:13.710	7	9000
03/08/2017 03:57:13.710	8	0
03/08/2017 03:57:13.710	9	0
03/08/2017 03:57:13.710	10	0
03/08/2017 03:57:13.788	1	0
03/08/2017 03:57:13.788	2	1
03/08/2017 03:57:13.803	3	64
03/08/2017 03:57:13.803	4	8802
03/08/2017 03:57:13.803	5	8000
03/08/2017 03:57:13.819	6	2000
03/08/2017 03:57:13.819	7	9000
03/08/2017 03:57:13.819	8	0
03/08/2017 03:57:13.835	9	0
03/08/2017 03:57:13.835	10	0
03/08/2017 03:57:13.897	1	0
03/08/2017 03:57:13.897	2	1
03/08/2017 03:57:13.913	3	64
03/08/2017 03:57:13.913	4	8801
03/08/2017 03:57:13.913	5	8000
03/08/2017 03:57:13.929	6	2000
03/08/2017 03:57:13.929	7	9000
03/08/2017 03:57:13.929	8	0
03/08/2017 03:57:13.944	9	0
03/08/2017 03:57:13.944	10	0
03/08/2017 03:57:14.007	1	0
03/08/2017 03:57:14.007	2	1
03/08/2017 03:57:14.022	3	64
03/08/2017 03:57:14.022	4	8802
03/08/2017 03:57:14.022	5	8000
03/08/2017 03:57:14.038	6	2000
03/08/2017 03:57:14.038	7	9000
03/08/2017 03:57:14.038	8	0
03/08/2017 03:57:14.053	9	0
03/08/2017 03:57:14.053	10	0
03/08/2017 03:57:14.116	1	0
03/08/2017 03:57:14.116	2	1
03/08/2017 03:57:14.132	3	64
03/08/2017 03:57:14.132	4	8802
03/08/2017 03:57:14.132	5	8000
03/08/2017 03:57:14.148	6	2000
03/08/2017 03:57:14.149	7	9000
03/08/2017 03:57:14.149	8	0
03/08/2017 03:57:14.149	9	0
03/08/2017 03:57:14.164	10	0
03/08/2017 03:57:14.383	1	0
03/08/2017 03:57:14.383	2	1
03/08/2017 03:57:14.399	3	64
03/08/2017 03:57:14.399	4	8802
03/08/2017 03:57:14.399	5	8000
03/08/2017 03:57:14.414	6	2000
03/08/2017 03:57:14.414	7	9000
03/08/2017 03:57:14.414	8	0
03/08/2017 03:57:14.430	9	0
03/08/2017 03:57:14.430	10	0
03/08/2017 03:57:14.633	1	0
03/08/2017 03:57:14.649	2	1
03/08/2017 03:57:14.649	3	64
03/08/2017 03:57:14.649	4	8810
03/08/2017 03:57:14.664	5	8000
03/08/2017 03:57:14.664	6	2000
03/08/2017 03:57:14.664	7	9000
03/08/2017 03:57:14.680	8	0
03/08/2017 03:57:14.680	9	0
03/08/2017 03:57:14.680	10	0
03/08/2017 03:57:14.758	1	0
03/08/2017 03:57:14.758	2	1
03/08/2017 03:57:14.774	3	64
03/08/2017 03:57:14.774	4	8802
03/08/2017 03:57:14.774	5	8000
03/08/2017 03:57:14.774	6	2000
03/08/2017 03:57:14.789	7	9000
03/08/2017 03:57:14.789	8	0
03/08/2017 03:57:14.789	9	0
03/08/2017 03:57:14.805	10	0
03/08/2017 03:57:14.868	1	0
03/08/2017 03:57:14.868	2	1
03/08/2017 03:57:14.883	3	64
03/08/2017 03:57:14.883	4	8816
03/08/2017 03:57:14.883	5	8000
03/08/2017 03:57:14.899	6	2000
03/08/2017 03:57:14.899	7	9000
03/08/2017 03:57:14.899	8	0
03/08/2017 03:57:14.914	9	0
03/08/2017 03:57:14.914	10	0
03/08/2017 03:57:14.977	1	0
03/08/2017 03:57:14.977	2	1
03/08/2017 03:57:14.992	3	64
03/08/2017 03:57:14.992	4	8812
03/08/2017 03:57:14.992	5	8000
03/08/2017 03:57:15.008	6	2000
03/08/2017 03:57:15.008	7	9000
03/08/2017 03:57:15.008	8	0
03/08/2017 03:57:15.024	9	0
03/08/2017 03:57:15.024	10	0
03/08/2017 03:57:15.086	1	0
03/08/2017 03:57:15.086	2	1
03/08/2017 03:57:15.102	3	64
03/08/2017 03:57:15.102	4	8813
03/08/2017 03:57:15.102	5	8000
03/08/2017 03:57:15.118	6	2000
03/08/2017 03:57:15.118	7	9000
03/08/2017 03:57:15.118	8	0
03/08/2017 03:57:15.118	9	0
03/08/2017 03:57:15.133	10	0
03/08/2017 03:57:15.196	1	0
03/08/2017 03:57:15.196	2	1
03/08/2017 03:57:15.211	3	64
03/08/2017 03:57:15.211	4	8813
03/08/2017 03:57:15.211	5	8000
03/08/2017 03:57:15.227	6	2000
03/08/2017 03:57:15.227	7	9000
03/08/2017 03:57:15.227	8	0
03/08/2017 03:57:15.227	9	0
03/08/2017 03:57:15.242	10	0
03/08/2017 03:57:15.305	1	0
03/08/2017 03:57:15.305	2	1
03/08/2017 03:57:15.321	3	64
03/08/2017 03:57:15.321	4	8820
03/08/2017 03:57:15.321	5	8000
03/08/2017 03:57:15.321	6	2000
03/08/2017 03:57:15.336	7	9000
03/08/2017 03:57:15.336	8	0
03/08/2017 03:57:15.336	9	0
03/08/2017 03:57:15.352	10	0
03/08/2017 03:57:15.414	1	0
03/08/2017 03:57:15.414	2	1
03/08/2017 03:57:15.430	3	64
03/08/2017 03:57:15.430	4	8821
03/08/2017 03:57:15.430	5	8000
03/08/2017 03:57:15.430	6	2000
03/08/2017 03:57:15.446	7	9000
03/08/2017 03:57:15.446	8	0
03/08/2017 03:57:15.446	9	0
03/08/2017 03:57:15.461	10	0
03/08/2017 03:57:15.524	1	0
03/08/2017 03:57:15.524	2	1
03/08/2017 03:57:15.539	3	64
03/08/2017 03:57:15.539	4	8810
03/08/2017 03:57:15.539	5	8000
03/08/2017 03:57:15.555	6	2000
03/08/2017 03:57:15.555	7	9000
03/08/2017 03:57:15.555	8	0
03/08/2017 03:57:15.571	9	0
03/08/2017 03:57:15.571	10	0
03/08/2017 03:57:15.633	1	0
03/08/2017 03:57:15.633	2	1
03/08/2017 03:57:15.649	3	64
03/08/2017 03:57:15.649	4	8815
03/08/2017 03:57:15.649	5	8000
03/08/2017 03:57:15.664	6	2000
03/08/2017 03:57:15.664	7	9000
03/08/2017 03:57:15.664	8	0
03/08/2017 03:57:15.680	9	0
03/08/2017 03:57:15.680	10	0
03/08/2017 03:57:15.743	1	0
03/08/2017 03:57:15.743	2	1
03/08/2017 03:57:15.758	3	64
03/08/2017 03:57:15.758	4	8814
03/08/2017 03:57:15.758	5	8000
03/08/2017 03:57:15.774	6	2000
03/08/2017 03:57:15.774	7	9000
03/08/2017 03:57:15.774	8	0
03/08/2017 03:57:15.774	9	0
03/08/2017 03:57:15.789	10	0
03/08/2017 03:57:15.852	1	0
03/08/2017 03:57:15.868	2	1
03/08/2017 03:57:15.868	3	64
03/08/2017 03:57:15.868	4	8819
03/08/2017 03:57:15.868	5	8000
03/08/2017 03:57:15.883	6	2000
03/08/2017 03:57:15.883	7	9000
03/08/2017 03:57:15.883	8	0
03/08/2017 03:57:15.899	9	0
03/08/2017 03:57:15.899	10	0
03/08/2017 03:57:15.961	1	0
03/08/2017 03:57:15.961	2	1
03/08/2017 03:57:15.977	3	64
03/08/2017 03:57:15.977	4	8813
03/08/2017 03:57:15.977	5	8000
03/08/2017 03:57:15.977	6	2000
03/08/2017 03:57:15.992	7	9000
03/08/2017 03:57:15.992	8	0
03/08/2017 03:57:15.992	9	0
03/08/2017 03:57:16.008	10	0
03/08/2017 03:57:16.071	1	0
03/08/2017 03:57:16.071	2	1
03/08/2017 03:57:16.086	3	64
03/08/2017 03:57:16.086	4	8821
03/08/2017 03:57:16.086	5	8000
03/08/2017 03:57:16.102	6	2000
03/08/2017 03:57:16.102	7	9000
03/08/2017 03:57:16.102	8	0
03/08/2017 03:57:16.118	9	0
03/08/2017 03:57:16.118	10	0
03/08/2017 03:57:16.180	1	0
03/08/2017 03:57:16.180	2	1
03/08/2017 03:57:16.180	3	64
03/08/2017 03:57:16.196	4	8823
03/08/2017 03:57:16.196	5	8000
03/08/2017 03:57:16.196	6	2000
03/08/2017 03:57:16.211	7	9000
03/08/2017 03:57:16.211	8	0
03/08/2017 03:57:16.211	9	0
03/08/2017 03:57:16.227	10	0
03/08/2017 03:57:16.289	1	0
03/08/2017 03:57:16.289	2	1
03/08/2017 03:57:16.305	3	64
03/08/2017 03:57:16.305	4	8821
03/08/2017 03:57:16.305	5	8000
03/08/2017 03:57:16.321	6	2000
03/08/2017 03:57:16.321	7	9000
03/08/2017 03:57:16.321	8	0
03/08/2017 03:57:16.321	9	0
03/08/2017 03:57:16.337	10	0
03/08/2017 03:57:16.399	1	0
03/08/2017 03:57:16.399	2	1
03/08/2017 03:57:16.415	3	64
03/08/2017 03:57:16.415	4	8818
03/08/2017 03:57:16.415	5	8000
03/08/2017 03:57:16.430	6	2000
03/08/2017 03:57:16.430	7	9000
03/08/2017 03:57:16.430	8	0
03/08/2017 03:57:16.430	9	0
03/08/2017 03:57:16.446	10	0
03/08/2017 03:57:16.509	1	0
03/08/2017 03:57:16.509	2	1
03/08/2017 03:57:16.524	3	64
03/08/2017 03:57:16.524	4	8823
03/08/2017 03:57:16.524	5	8000
03/08/2017 03:57:16.524	6	2000
03/08/2017 03:57:16.540	7	9000
03/08/2017 03:57:16.540	8	0
03/08/2017 03:57:16.540	9	0
03/08/2017 03:57:16.555	10	0
03/08/2017 03:57:16.618	1	0
03/08/2017 03:57:16.618	2	1
03/08/2017 03:57:16.634	3	64
03/08/2017 03:57:16.634	4	8829
03/08/2017 03:57:16.634	5	8000
03/08/2017 03:57:16.649	6	2000
03/08/2017 03:57:16.649	7	9000
03/08/2017 03:57:16.649	8	0
03/08/2017 03:57:16.665	9	0
03/08/2017 03:57:16.665	10	0
03/08/2017 03:57:16.727	1	0
03/08/2017 03:57:16.727	2	1
03/08/2017 03:57:16.743	3	64
03/08/2017 03:57:16.743	4	8831
03/08/2017 03:57:16.743	5	8000
03/08/2017 03:57:16.759	6	2000
03/08/2017 03:57:16.759	7	9000
03/08/2017 03:57:16.759	8	0
03/08/2017 03:57:16.774	9	0
03/08/2017 03:57:16.774	10	0
03/08/2017 03:57:16.837	1	0
03/08/2017 03:57:16.837	2	1
03/08/2017 03:57:16.852	3	64
03/08/2017 03:57:16.852	4	8827
03/08/2017 03:57:16.852	5	8000
03/08/2017 03:57:16.868	6	2000
03/08/2017 03:57:16.868	7	9000
03/08/2017 03:57:16.868	8	0
03/08/2017 03:57:16.868	9	0
03/08/2017 03:57:16.884	10	0
03/08/2017 03:57:16.946	1	0
03/08/2017 03:57:16.946	2	1
03/08/2017 03:57:16.962	3	64
03/08/2017 03:57:16.962	4	8830
03/08/2017 03:57:16.962	5	8000
03/08/2017 03:57:16.977	6	2000
03/08/2017 03:57:16.977	7	9000
03/08/2017 03:57:16.977	8	0
03/08/2017 03:57:16.977	9	0
03/08/2017 03:57:16.993	10	0
03/08/2017 03:57:17.055	1	0
03/08/2017 03:57:17.055	2	1
03/08/2017 03:57:17.071	3	64
03/08/2017 03:57:17.071	4	8827
03/08/2017 03:57:17.071	5	8000
03/08/2017 03:57:17.087	6	2000
03/08/2017 03:57:17.087	7	9000
03/08/2017 03:57:17.087	8	0
03/08/2017 03:57:17.102	9	0
03/08/2017 03:57:17.102	10	0
03/08/2017 03:57:17.165	1	0
03/08/2017 03:57:17.180	2	1
03/08/2017 03:57:17.180	3	64
03/08/2017 03:57:17.180	4	8831
03/08/2017 03:57:17.180	5	8000
03/08/2017 03:57:17.196	6	2000
03/08/2017 03:57:17.196	7	9000
03/08/2017 03:57:17.196	8	0
03/08/2017 03:57:17.212	9	0
03/08/2017 03:57:17.212	10	0
03/08/2017 03:57:17.274	1	0
03/08/2017 03:57:17.274	2	1
03/08/2017 03:57:17.290	3	64
03/08/2017 03:57:17.290	4	8832
03/08/2017 03:57:17.290	5	8000
03/08/2017 03:57:17.305	6	2000
03/08/2017 03:57:17.305	7	9000
03/08/2017 03:57:17.305	8	0
03/08/2017 03:57:17.321	9	0
03/08/2017 03:57:17.321	10	0
03/08/2017 03:57:17.384	1	0
03/08/2017 03:57:17.384	2	1
03/08/2017 03:57:17.399	3	64
03/08/2017 03:57:17.399	4	8832
03/08/2017 03:57:17.399	5	8000
03/08/2017 03:57:17.415	6	2000
03/08/2017 03:57:17.415	7	9000
03/08/2017 03:57:17.415	8	0
03/08/2017 03:57:17.430	9	0
03/08/2017 03:57:17.430	10	0
03/08/2017 03:57:17.493	1	0
03/08/2017 03:57:17.493	2	1
03/08/2017 03:57:17.509	3	64
03/08/2017 03:57:17.509	4	8838
03/08/2017 03:57:17.509	5	8000
03/08/2017 03:57:17.525	6	2000
03/08/2017 03:57:17.525	7	9000
03/08/2017 03:57:17.525	8	0
03/08/2017 03:57:17.525	9	0
03/08/2017 03:57:17.540	10	0
03/08/2017 03:57:17.603	1	0
03/08/2017 03:57:17.618	2	1
03/08/2017 03:57:17.618	3	64
03/08/2017 03:57:17.618	4	8831
03/08/2017 03:57:17.618	5	8000
03/08/2017 03:57:17.634	6	2000
03/08/2017 03:57:17.634	7	9000
03/08/2017 03:57:17.634	8	0
03/08/2017 03:57:17.650	9	0
03/08/2017 03:57:17.650	10	0
03/08/2017 03:57:17.712	1	0
03/08/2017 03:57:17.728	2	1
03/08/2017 03:57:17.728	3	64
03/08/2017 03:57:17.728	4	8841
03/08/2017 03:57:17.728	5	8000
03/08/2017 03:57:17.746	6	2000
03/08/2017 03:57:17.746	7	9000
03/08/2017 03:57:17.746	8	0
03/08/2017 03:57:17.746	9	0
03/08/2017 03:57:17.762	10	0
03/08/2017 03:57:17.825	1	0
03/08/2017 03:57:17.840	2	1
03/08/2017 03:57:17.840	3	64
03/08/2017 03:57:17.840	4	8836
03/08/2017 03:57:17.856	5	8000
03/08/2017 03:57:17.856	6	2000
03/08/2017 03:57:17.856	7	9000
03/08/2017 03:57:17.871	8	0
03/08/2017 03:57:17.871	9	0
03/08/2017 03:57:17.871	10	0
03/08/2017 03:57:17.934	1	0
03/08/2017 03:57:17.934	2	1
03/08/2017 03:57:17.950	3	64
03/08/2017 03:57:17.950	4	8845
03/08/2017 03:57:17.950	5	8000
03/08/2017 03:57:17.965	6	2000
03/08/2017 03:57:17.965	7	9000
03/08/2017 03:57:17.965	8	0
03/08/2017 03:57:17.981	9	0
03/08/2017 03:57:17.981	10	0
03/08/2017 03:57:18.043	1	0
03/08/2017 03:57:18.043	2	1
03/08/2017 03:57:18.059	3	64
03/08/2017 03:57:18.059	4	8834
03/08/2017 03:57:18.059	5	8000
03/08/2017 03:57:18.075	6	2000
03/08/2017 03:57:18.075	7	9000
03/08/2017 03:57:18.075	8	0
03/08/2017 03:57:18.090	9	0
03/08/2017 03:57:18.090	10	0
03/08/2017 03:57:18.153	1	0
03/08/2017 03:57:18.153	2	1
03/08/2017 03:57:18.168	3	64
03/08/2017 03:57:18.168	4	8838
03/08/2017 03:57:18.168	5	8000
03/08/2017 03:57:18.184	6	2000
03/08/2017 03:57:18.184	7	9000
03/08/2017 03:57:18.184	8	0
03/08/2017 03:57:18.200	9	0
03/08/2017 03:57:18.200	10	0
03/08/2017 03:57:18.262	1	0
03/08/2017 03:57:18.278	2	1
03/08/2017 03:57:18.278	3	64
03/08/2017 03:57:18.278	4	8841
03/08/2017 03:57:18.278	5	8000
03/08/2017 03:57:18.293	6	2000
03/08/2017 03:57:18.293	7	9000
03/08/2017 03:57:18.293	8	0
03/08/2017 03:57:18.309	9	0
03/08/2017 03:57:18.309	10	0
03/08/2017 03:57:18.372	1	0
03/08/2017 03:57:18.372	2	1
03/08/2017 03:57:18.387	3	64
03/08/2017 03:57:18.387	4	8841
03/08/2017 03:57:18.387	5	8000
03/08/2017 03:57:18.403	6	2000
03/08/2017 03:57:18.403	7	9000
03/08/2017 03:57:18.403	8	0
03/08/2017 03:57:18.418	9	0
03/08/2017 03:57:18.418	10	0
03/08/2017 03:57:18.481	1	0
03/08/2017 03:57:18.481	2	1
03/08/2017 03:57:18.496	3	64
03/08/2017 03:57:18.496	4	8841
03/08/2017 03:57:18.496	5	8000
03/08/2017 03:57:18.512	6	2000
03/08/2017 03:57:18.512	7	9000
03/08/2017 03:57:18.512	8	0
03/08/2017 03:57:18.528	9	0
03/08/2017 03:57:18.528	10	0
03/08/2017 03:57:18.590	1	0
03/08/2017 03:57:18.590	2	1
03/08/2017 03:57:18.606	3	64
03/08/2017 03:57:18.606	4	8846
03/08/2017 03:57:18.606	5	8000
03/08/2017 03:57:18.622	6	2000
03/08/2017 03:57:18.622	7	9000
03/08/2017 03:57:18.622	8	0
03/08/2017 03:57:18.637	9	0
03/08/2017 03:57:18.637	10	0
03/08/2017 03:57:18.700	1	0
03/08/2017 03:57:18.700	2	1
03/08/2017 03:57:18.715	3	64
03/08/2017 03:57:18.715	4	8841
03/08/2017 03:57:18.715	5	8000
03/08/2017 03:57:18.731	6	2000
03/08/2017 03:57:18.731	7	9000
03/08/2017 03:57:18.731	8	0
03/08/2017 03:57:18.747	9	0
03/08/2017 03:57:18.747	10	0
03/08/2017 03:57:18.809	1	0
03/08/2017 03:57:18.809	2	1
03/08/2017 03:57:18.825	3	64
03/08/2017 03:57:18.825	4	8843
03/08/2017 03:57:18.825	5	8000
03/08/2017 03:57:18.840	6	2000
03/08/2017 03:57:18.840	7	9000
03/08/2017 03:57:18.840	8	0
03/08/2017 03:57:18.840	9	0
03/08/2017 03:57:18.856	10	0
03/08/2017 03:57:18.918	1	0
03/08/2017 03:57:18.918	2	1
03/08/2017 03:57:18.934	3	64
03/08/2017 03:57:18.934	4	8841
03/08/2017 03:57:18.934	5	8000
03/08/2017 03:57:18.950	6	2000
03/08/2017 03:57:18.950	7	9000
03/08/2017 03:57:18.950	8	0
03/08/2017 03:57:18.950	9	0
03/08/2017 03:57:18.965	10	0
03/08/2017 03:57:19.028	1	0
03/08/2017 03:57:19.028	2	1
03/08/2017 03:57:19.043	3	64
03/08/2017 03:57:19.043	4	8852
03/08/2017 03:57:19.043	5	8000
03/08/2017 03:57:19.059	6	2000
03/08/2017 03:57:19.059	7	9000
03/08/2017 03:57:19.059	8	0
03/08/2017 03:57:19.075	9	0
03/08/2017 03:57:19.075	10	0
03/08/2017 03:57:19.137	1	0
03/08/2017 03:57:19.137	2	1
03/08/2017 03:57:19.153	3	64
03/08/2017 03:57:19.153	4	8841
03/08/2017 03:57:19.153	5	8000
03/08/2017 03:57:19.169	6	2000
03/08/2017 03:57:19.169	7	9000
03/08/2017 03:57:19.169	8	0
03/08/2017 03:57:19.184	9	0
03/08/2017 03:57:19.184	10	0
03/08/2017 03:57:19.247	1	0
03/08/2017 03:57:19.247	2	1
03/08/2017 03:57:19.262	3	64
03/08/2017 03:57:19.262	4	8854
03/08/2017 03:57:19.262	5	8000
03/08/2017 03:57:19.278	6	2000
03/08/2017 03:57:19.278	7	9000
03/08/2017 03:57:19.278	8	0
03/08/2017 03:57:19.294	9	0
03/08/2017 03:57:19.294	10	0
03/08/2017 03:57:19.356	1	0
03/08/2017 03:57:19.372	2	1
03/08/2017 03:57:19.372	3	64
03/08/2017 03:57:19.372	4	8851
03/08/2017 03:57:19.372	5	8000
03/08/2017 03:57:19.387	6	2000
03/08/2017 03:57:19.387	7	9000
03/08/2017 03:57:19.387	8	0
03/08/2017 03:57:19.403	9	0
03/08/2017 03:57:19.403	10	0
03/08/2017 03:57:19.466	1	0
03/08/2017 03:57:19.481	2	1
03/08/2017 03:57:19.481	3	64
03/08/2017 03:57:19.481	4	8841
03/08/2017 03:57:19.481	5	8000
03/08/2017 03:57:19.497	6	2000
03/08/2017 03:57:19.497	7	9000
03/08/2017 03:57:19.497	8	0
03/08/2017 03:57:19.512	9	0
03/08/2017 03:57:19.512	10	0
03/08/2017 03:57:19.575	1	0
03/08/2017 03:57:19.575	2	1
03/08/2017 03:57:19.591	3	64
03/08/2017 03:57:19.591	4	8851
03/08/2017 03:57:19.591	5	8000
03/08/2017 03:57:19.606	6	2000
03/08/2017 03:57:19.606	7	9000
03/08/2017 03:57:19.606	8	0
03/08/2017 03:57:19.622	9	0
03/08/2017 03:57:19.622	10	0
03/08/2017 03:57:19.684	1	0
03/08/2017 03:57:19.684	2	1
03/08/2017 03:57:19.700	3	64
03/08/2017 03:57:19.700	4	8852
03/08/2017 03:57:19.700	5	8000
03/08/2017 03:57:19.716	6	2000
03/08/2017 03:57:19.716	7	9000
03/08/2017 03:57:19.716	8	0
03/08/2017 03:57:19.731	9	0
03/08/2017 03:57:19.731	10	0
03/08/2017 03:57:19.794	1	0
03/08/2017 03:57:19.794	2	1
03/08/2017 03:57:19.809	3	64
03/08/2017 03:57:19.809	4	8856
03/08/2017 03:57:19.809	5	8000
03/08/2017 03:57:19.825	6	2000
03/08/2017 03:57:19.825	7	9000
03/08/2017 03:57:19.825	8	0
03/08/2017 03:57:19.841	9	0
03/08/2017 03:57:19.841	10	0
03/08/2017 03:57:19.903	1	0
03/08/2017 03:57:19.903	2	1
03/08/2017 03:57:19.919	3	64
03/08/2017 03:57:19.919	4	8851
03/08/2017 03:57:19.919	5	8000
03/08/2017 03:57:19.934	6	2000
03/08/2017 03:57:19.934	7	9000
03/08/2017 03:57:19.934	8	0
03/08/2017 03:57:19.950	9	0
03/08/2017 03:57:19.950	10	0
03/08/2017 03:57:20.012	1	0
03/08/2017 03:57:20.028	2	1
03/08/2017 03:57:20.028	3	64
03/08/2017 03:57:20.028	4	8842
03/08/2017 03:57:20.028	5	8000
03/08/2017 03:57:20.044	6	2000
03/08/2017 03:57:20.044	7	9000
03/08/2017 03:57:20.044	8	0
03/08/2017 03:57:20.059	9	0
03/08/2017 03:57:20.059	10	0
03/08/2017 03:57:20.122	1	0
03/08/2017 03:57:20.122	2	1
03/08/2017 03:57:20.137	3	64
03/08/2017 03:57:20.137	4	8856
03/08/2017 03:57:20.137	5	8000
03/08/2017 03:57:20.153	6	2000
03/08/2017 03:57:20.153	7	9000
03/08/2017 03:57:20.153	8	0
03/08/2017 03:57:20.169	9	0
03/08/2017 03:57:20.169	10	0
03/08/2017 03:57:20.231	1	0
03/08/2017 03:57:20.231	2	1
03/08/2017 03:57:20.247	3	64
03/08/2017 03:57:20.247	4	8860
03/08/2017 03:57:20.247	5	8000
03/08/2017 03:57:20.247	6	2000
03/08/2017 03:57:20.262	7	9000
03/08/2017 03:57:20.262	8	0
03/08/2017 03:57:20.262	9	0
03/08/2017 03:57:20.278	10	0
03/08/2017 03:57:20.341	1	0
03/08/2017 03:57:20.341	2	1
03/08/2017 03:57:20.356	3	64
03/08/2017 03:57:20.356	4	8860
03/08/2017 03:57:20.356	5	8000
03/08/2017 03:57:20.372	6	2000
03/08/2017 03:57:20.372	7	9000
03/08/2017 03:57:20.372	8	0
03/08/2017 03:57:20.387	9	0
03/08/2017 03:57:20.387	10	0
03/08/2017 03:57:20.450	1	0
03/08/2017 03:57:20.450	2	1
03/08/2017 03:57:20.466	3	64
03/08/2017 03:57:20.466	4	8860
03/08/2017 03:57:20.466	5	8000
03/08/2017 03:57:20.481	6	2000
03/08/2017 03:57:20.481	7	9000
03/08/2017 03:57:20.481	8	0
03/08/2017 03:57:20.497	9	0
03/08/2017 03:57:20.497	10	0
03/08/2017 03:57:20.559	1	0
03/08/2017 03:57:20.575	2	1
03/08/2017 03:57:20.575	3	64
03/08/2017 03:57:20.575	4	8858
03/08/2017 03:57:20.575	5	8000
03/08/2017 03:57:20.591	6	2000
03/08/2017 03:57:20.591	7	9000
03/08/2017 03:57:20.591	8	0
03/08/2017 03:57:20.606	9	0
03/08/2017 03:57:20.606	10	0
03/08/2017 03:57:20.669	1	0
03/08/2017 03:57:20.669	2	1
03/08/2017 03:57:20.684	3	64
03/08/2017 03:57:20.684	4	8863
03/08/2017 03:57:20.684	5	8000
03/08/2017 03:57:20.700	6	2000
03/08/2017 03:57:20.700	7	9000
03/08/2017 03:57:20.700	8	0
03/08/2017 03:57:20.716	9	0
03/08/2017 03:57:20.716	10	0
03/08/2017 03:57:20.778	1	0
03/08/2017 03:57:20.778	2	1
03/08/2017 03:57:20.794	3	64
03/08/2017 03:57:20.794	4	8854
03/08/2017 03:57:20.794	5	8000
03/08/2017 03:57:20.809	6	2000
03/08/2017 03:57:20.809	7	9000
03/08/2017 03:57:20.809	8	0
03/08/2017 03:57:20.825	9	0
03/08/2017 03:57:20.825	10	0
03/08/2017 03:57:20.887	1	0
03/08/2017 03:57:20.903	2	1
03/08/2017 03:57:20.903	3	64
03/08/2017 03:57:20.903	4	8860
03/08/2017 03:57:20.919	5	8000
03/08/2017 03:57:20.919	6	2000
03/08/2017 03:57:20.919	7	9000
03/08/2017 03:57:20.934	8	0
03/08/2017 03:57:20.934	9	0
03/08/2017 03:57:20.934	10	0
03/08/2017 03:57:20.997	1	0
03/08/2017 03:57:20.997	2	1
03/08/2017 03:57:21.012	3	64
03/08/2017 03:57:21.012	4	8864
03/08/2017 03:57:21.012	5	8000
03/08/2017 03:57:21.028	6	2000
03/08/2017 03:57:21.028	7	9000
03/08/2017 03:57:21.028	8	0
03/08/2017 03:57:21.044	9	0
03/08/2017 03:57:21.044	10	0
03/08/2017 03:57:21.106	1	0
03/08/2017 03:57:21.122	2	1
03/08/2017 03:57:21.122	3	64
03/08/2017 03:57:21.122	4	8854
03/08/2017 03:57:21.122	5	8000
03/08/2017 03:57:21.137	6	2000
03/08/2017 03:57:21.137	7	9000
03/08/2017 03:57:21.137	8	0
03/08/2017 03:57:21.153	9	0
03/08/2017 03:57:21.153	10	0
03/08/2017 03:57:21.216	1	0
03/08/2017 03:57:21.216	2	1
03/08/2017 03:57:21.231	3	64
03/08/2017 03:57:21.231	4	8862
03/08/2017 03:57:21.231	5	8000
03/08/2017 03:57:21.247	6	2000
03/08/2017 03:57:21.247	7	9000
03/08/2017 03:57:21.247	8	0
03/08/2017 03:57:21.247	9	0
03/08/2017 03:57:21.262	10	0
03/08/2017 03:57:21.325	1	0
03/08/2017 03:57:21.341	2	1
03/08/2017 03:57:21.341	3	64
03/08/2017 03:57:21.341	4	8859
03/08/2017 03:57:21.341	5	8000
03/08/2017 03:57:21.356	6	2000
03/08/2017 03:57:21.356	7	9000
03/08/2017 03:57:21.356	8	0
03/08/2017 03:57:21.372	9	0
03/08/2017 03:57:21.372	10	0
03/08/2017 03:57:21.435	1	0
03/08/2017 03:57:21.435	2	1
03/08/2017 03:57:21.450	3	64
03/08/2017 03:57:21.450	4	8867
03/08/2017 03:57:21.450	5	8000
03/08/2017 03:57:21.469	6	2000
03/08/2017 03:57:21.469	7	9000
03/08/2017 03:57:21.469	8	0
03/08/2017 03:57:21.469	9	0
03/08/2017 03:57:21.484	10	0
03/08/2017 03:57:21.547	1	0
03/08/2017 03:57:21.547	2	1
03/08/2017 03:57:21.562	3	64
03/08/2017 03:57:21.562	4	8874
03/08/2017 03:57:21.562	5	8000
03/08/2017 03:57:21.578	6	2000
03/08/2017 03:57:21.578	7	9000
03/08/2017 03:57:21.578	8	0
03/08/2017 03:57:21.594	9	0
03/08/2017 03:57:21.594	10	0
03/08/2017 03:57:21.656	1	0
03/08/2017 03:57:21.656	2	1
03/08/2017 03:57:21.672	3	64
03/08/2017 03:57:21.672	4	8870
03/08/2017 03:57:21.672	5	8000
03/08/2017 03:57:21.687	6	2000
03/08/2017 03:57:21.687	7	9000
03/08/2017 03:57:21.687	8	0
03/08/2017 03:57:21.703	9	0
03/08/2017 03:57:21.703	10	0
03/08/2017 03:57:21.766	1	0
03/08/2017 03:57:21.766	2	1
03/08/2017 03:57:21.781	3	64
03/08/2017 03:57:21.781	4	8870
03/08/2017 03:57:21.781	5	8000
03/08/2017 03:57:21.797	6	2000
03/08/2017 03:57:21.797	7	9000
03/08/2017 03:57:21.797	8	0
03/08/2017 03:57:21.812	9	0
03/08/2017 03:57:21.812	10	0
03/08/2017 03:57:21.875	1	0
03/08/2017 03:57:21.891	2	1
03/08/2017 03:57:21.891	3	64
03/08/2017 03:57:21.891	4	8860
03/08/2017 03:57:21.891	5	8000
03/08/2017 03:57:21.906	6	2000
03/08/2017 03:57:21.906	7	9000
03/08/2017 03:57:21.906	8	0
03/08/2017 03:57:21.922	9	0
03/08/2017 03:57:21.922	10	0
03/08/2017 03:57:21.984	1	0
03/08/2017 03:57:22.000	2	1
03/08/2017 03:57:22.000	3	64
03/08/2017 03:57:22.000	4	8875
03/08/2017 03:57:22.000	5	8000
03/08/2017 03:57:22.016	6	2000
03/08/2017 03:57:22.016	7	9000
03/08/2017 03:57:22.016	8	0
03/08/2017 03:57:22.031	9	0
03/08/2017 03:57:22.031	10	0
03/08/2017 03:57:22.094	1	0
03/08/2017 03:57:22.109	2	1
03/08/2017 03:57:22.109	3	64
03/08/2017 03:57:22.109	4	8869
03/08/2017 03:57:22.109	5	8000
03/08/2017 03:57:22.125	6	2000
03/08/2017 03:57:22.125	7	9000
03/08/2017 03:57:22.125	8	0
03/08/2017 03:57:22.141	9	0
03/08/2017 03:57:22.141	10	0
03/08/2017 03:57:22.203	1	0
03/08/2017 03:57:22.203	2	1
03/08/2017 03:57:22.219	3	64
03/08/2017 03:57:22.219	4	8870
03/08/2017 03:57:22.219	5	8000
03/08/2017 03:57:22.234	6	2000
03/08/2017 03:57:22.234	7	9000
03/08/2017 03:57:22.234	8	0
03/08/2017 03:57:22.250	9	0
03/08/2017 03:57:22.250	10	0
03/08/2017 03:57:22.312	1	0
03/08/2017 03:57:22.312	2	1
03/08/2017 03:57:22.328	3	64
03/08/2017 03:57:22.328	4	8870
03/08/2017 03:57:22.328	5	8000
03/08/2017 03:57:22.344	6	2000
03/08/2017 03:57:22.344	7	9000
03/08/2017 03:57:22.344	8	0
03/08/2017 03:57:22.359	9	0
03/08/2017 03:57:22.359	10	0
03/08/2017 03:57:22.422	1	0
03/08/2017 03:57:22.437	2	1
03/08/2017 03:57:22.437	3	64
03/08/2017 03:57:22.437	4	8874
03/08/2017 03:57:22.437	5	8000
03/08/2017 03:57:22.453	6	2000
03/08/2017 03:57:22.453	7	9000
03/08/2017 03:57:22.453	8	0
03/08/2017 03:57:22.469	9	0
03/08/2017 03:57:22.469	10	0
03/08/2017 03:57:22.531	1	0
03/08/2017 03:57:22.547	2	1
03/08/2017 03:57:22.547	3	64
03/08/2017 03:57:22.547	4	8871
03/08/2017 03:57:22.547	5	8000
03/08/2017 03:57:22.562	6	2000
03/08/2017 03:57:22.562	7	9000
03/08/2017 03:57:22.562	8	0
03/08/2017 03:57:22.578	9	0
03/08/2017 03:57:22.578	10	0
03/08/2017 03:57:22.641	1	0
03/08/2017 03:57:22.641	2	1
03/08/2017 03:57:22.656	3	64
03/08/2017 03:57:22.656	4	8870
03/08/2017 03:57:22.656	5	8000
03/08/2017 03:57:22.672	6	2000
03/08/2017 03:57:22.672	7	9000
03/08/2017 03:57:22.672	8	0
03/08/2017 03:57:22.687	9	0
03/08/2017 03:57:22.687	10	0
03/08/2017 03:57:22.750	1	0
03/08/2017 03:57:22.750	2	1
03/08/2017 03:57:22.766	3	64
03/08/2017 03:57:22.766	4	8871
03/08/2017 03:57:22.766	5	8000
03/08/2017 03:57:22.784	6	2000
03/08/2017 03:57:22.784	7	9000
03/08/2017 03:57:22.784	8	0
03/08/2017 03:57:22.784	9	0
03/08/2017 03:57:22.800	10	0
03/08/2017 03:57:22.862	1	0
03/08/2017 03:57:22.878	2	1
03/08/2017 03:57:22.878	3	64
03/08/2017 03:57:22.878	4	8875
03/08/2017 03:57:22.894	5	8000
03/08/2017 03:57:22.894	6	2000
03/08/2017 03:57:22.894	7	9000
03/08/2017 03:57:22.909	8	0
03/08/2017 03:57:22.909	9	0
03/08/2017 03:57:22.909	10	0
03/08/2017 03:57:22.972	1	0
03/08/2017 03:57:22.972	2	1
03/08/2017 03:57:22.987	3	64
03/08/2017 03:57:22.987	4	8881
03/08/2017 03:57:22.987	5	8000
03/08/2017 03:57:23.003	6	2000
03/08/2017 03:57:23.003	7	9000
03/08/2017 03:57:23.003	8	0
03/08/2017 03:57:23.019	9	0
03/08/2017 03:57:23.019	10	0
03/08/2017 03:57:23.081	1	0
03/08/2017 03:57:23.081	2	1
03/08/2017 03:57:23.097	3	64
03/08/2017 03:57:23.097	4	8874
03/08/2017 03:57:23.097	5	8000
03/08/2017 03:57:23.112	6	2000
03/08/2017 03:57:23.112	7	9000
03/08/2017 03:57:23.112	8	0
03/08/2017 03:57:23.128	9	0
03/08/2017 03:57:23.128	10	0
03/08/2017 03:57:23.190	1	0
03/08/2017 03:57:23.206	2	1
03/08/2017 03:57:23.206	3	64
03/08/2017 03:57:23.206	4	8871
03/08/2017 03:57:23.222	5	8000
03/08/2017 03:57:23.222	6	2000
03/08/2017 03:57:23.222	7	9000
03/08/2017 03:57:23.237	8	0
03/08/2017 03:57:23.237	9	0
03/08/2017 03:57:23.237	10	0
03/08/2017 03:57:23.300	1	0
03/08/2017 03:57:23.315	2	1
03/08/2017 03:57:23.315	3	64
03/08/2017 03:57:23.315	4	8878
03/08/2017 03:57:23.331	5	8000
03/08/2017 03:57:23.331	6	2000
03/08/2017 03:57:23.331	7	9000
03/08/2017 03:57:23.331	8	0
03/08/2017 03:57:23.347	9	0
03/08/2017 03:57:23.347	10	0
03/08/2017 03:57:23.409	1	0
03/08/2017 03:57:23.425	2	1
03/08/2017 03:57:23.425	3	64
03/08/2017 03:57:23.425	4	8881
03/08/2017 03:57:23.440	5	8000
03/08/2017 03:57:23.440	6	2000
03/08/2017 03:57:23.440	7	9000
03/08/2017 03:57:23.456	8	0
03/08/2017 03:57:23.456	9	0
03/08/2017 03:57:23.456	10	0
03/08/2017 03:57:23.519	1	0
03/08/2017 03:57:23.534	2	1
03/08/2017 03:57:23.534	3	64
03/08/2017 03:57:23.534	4	8881
03/08/2017 03:57:23.534	5	8000
03/08/2017 03:57:23.550	6	2000
03/08/2017 03:57:23.550	7	9000
03/08/2017 03:57:23.550	8	0
03/08/2017 03:57:23.565	9	0
03/08/2017 03:57:23.565	10	0
03/08/2017 03:57:23.628	1	0
03/08/2017 03:57:23.628	2	1
03/08/2017 03:57:23.644	3	64
03/08/2017 03:57:23.644	4	8884
03/08/2017 03:57:23.644	5	8000
03/08/2017 03:57:23.660	6	2000
03/08/2017 03:57:23.660	7	9000
03/08/2017 03:57:23.660	8	0
03/08/2017 03:57:23.675	9	0
03/08/2017 03:57:23.675	10	0
03/08/2017 03:57:23.738	1	0
03/08/2017 03:57:23.738	2	1
03/08/2017 03:57:23.753	3	64
03/08/2017 03:57:23.753	4	8887
03/08/2017 03:57:23.753	5	8000
03/08/2017 03:57:23.769	6	2000
03/08/2017 03:57:23.769	7	9000
03/08/2017 03:57:23.769	8	0
03/08/2017 03:57:23.769	9	0
03/08/2017 03:57:23.785	10	0
03/08/2017 03:57:23.847	1	0
03/08/2017 03:57:23.863	2	1
03/08/2017 03:57:23.863	3	64
03/08/2017 03:57:23.863	4	8890
03/08/2017 03:57:23.863	5	8000
03/08/2017 03:57:23.878	6	2000
03/08/2017 03:57:23.878	7	9000
03/08/2017 03:57:23.878	8	0
03/08/2017 03:57:23.894	9	0
03/08/2017 03:57:23.894	10	0
03/08/2017 03:57:23.956	1	0
03/08/2017 03:57:23.972	2	1
03/08/2017 03:57:23.972	3	64
03/08/2017 03:57:23.972	4	8890
03/08/2017 03:57:23.988	5	8000
03/08/2017 03:57:23.988	6	2000
03/08/2017 03:57:23.988	7	9000
03/08/2017 03:57:24.003	8	0
03/08/2017 03:57:24.003	9	0
03/08/2017 03:57:24.003	10	0
03/08/2017 03:57:24.066	1	0
03/08/2017 03:57:24.066	2	1
03/08/2017 03:57:24.081	3	64
03/08/2017 03:57:24.081	4	8882
03/08/2017 03:57:24.081	5	8000
03/08/2017 03:57:24.097	6	2000
03/08/2017 03:57:24.097	7	9000
03/08/2017 03:57:24.097	8	0
03/08/2017 03:57:24.113	9	0
03/08/2017 03:57:24.113	10	0
03/08/2017 03:57:24.175	1	0
03/08/2017 03:57:24.175	2	1
03/08/2017 03:57:24.191	3	64
03/08/2017 03:57:24.191	4	8889
03/08/2017 03:57:24.191	5	8000
03/08/2017 03:57:24.207	6	2000
03/08/2017 03:57:24.207	7	9000
03/08/2017 03:57:24.207	8	0
03/08/2017 03:57:24.222	9	0
03/08/2017 03:57:24.222	10	0
03/08/2017 03:57:24.285	1	0
03/08/2017 03:57:24.285	2	1
03/08/2017 03:57:24.300	3	64
03/08/2017 03:57:24.300	4	8887
03/08/2017 03:57:24.300	5	8000
03/08/2017 03:57:24.316	6	2000
03/08/2017 03:57:24.316	7	9000
03/08/2017 03:57:24.316	8	0
03/08/2017 03:57:24.331	9	0
03/08/2017 03:57:24.331	10	0
03/08/2017 03:57:24.394	1	0
03/08/2017 03:57:24.410	2	1
03/08/2017 03:57:24.410	3	64
03/08/2017 03:57:24.410	4	8893
03/08/2017 03:57:24.410	5	8000
03/08/2017 03:57:24.425	6	2000
03/08/2017 03:57:24.425	7	9000
03/08/2017 03:57:24.425	8	0
03/08/2017 03:57:24.441	9	0
03/08/2017 03:57:24.441	10	0
03/08/2017 03:57:24.503	1	0
03/08/2017 03:57:24.503	2	1
03/08/2017 03:57:24.519	3	64
03/08/2017 03:57:24.519	4	8891
03/08/2017 03:57:24.519	5	8000
03/08/2017 03:57:24.535	6	2000
03/08/2017 03:57:24.535	7	9000
03/08/2017 03:57:24.535	8	0
03/08/2017 03:57:24.535	9	0
03/08/2017 03:57:24.550	10	0
03/08/2017 03:57:24.613	1	0
03/08/2017 03:57:24.613	2	1
03/08/2017 03:57:24.628	3	64
03/08/2017 03:57:24.628	4	8891
03/08/2017 03:57:24.628	5	8000
03/08/2017 03:57:24.644	6	2000
03/08/2017 03:57:24.644	7	9000
03/08/2017 03:57:24.644	8	0
03/08/2017 03:57:24.660	9	0
03/08/2017 03:57:24.660	10	0
03/08/2017 03:57:24.722	1	0
03/08/2017 03:57:24.722	2	1
03/08/2017 03:57:24.738	3	64
03/08/2017 03:57:24.738	4	8880
03/08/2017 03:57:24.738	5	8000
03/08/2017 03:57:24.755	6	2000
03/08/2017 03:57:24.755	7	9000
03/08/2017 03:57:24.755	8	0
03/08/2017 03:57:24.770	9	0
03/08/2017 03:57:24.770	10	0
03/08/2017 03:57:24.833	1	0
03/08/2017 03:57:24.849	2	1
03/08/2017 03:57:24.849	3	64
03/08/2017 03:57:24.849	4	8890
03/08/2017 03:57:24.849	5	8000
03/08/2017 03:57:24.864	6	2000
03/08/2017 03:57:24.864	7	9000
03/08/2017 03:57:24.864	8	0
03/08/2017 03:57:24.880	9	0
03/08/2017 03:57:24.880	10	0
03/08/2017 03:57:24.942	1	0
03/08/2017 03:57:24.958	2	1
03/08/2017 03:57:24.958	3	64
03/08/2017 03:57:24.958	4	8896
03/08/2017 03:57:24.974	5	8000
03/08/2017 03:57:24.974	6	2000
03/08/2017 03:57:24.974	7	9000
03/08/2017 03:57:24.989	8	0
03/08/2017 03:57:24.989	9	0
03/08/2017 03:57:24.989	10	0
03/08/2017 03:57:25.052	1	0
03/08/2017 03:57:25.052	2	1
03/08/2017 03:57:25.052	3	64
03/08/2017 03:57:25.067	4	8885
03/08/2017 03:57:25.067	5	8000
03/08/2017 03:57:25.067	6	2000
03/08/2017 03:57:25.083	7	9000
03/08/2017 03:57:25.083	8	0
03/08/2017 03:57:25.083	9	0
03/08/2017 03:57:25.099	10	0
03/08/2017 03:57:25.161	1	0
03/08/2017 03:57:25.161	2	1
03/08/2017 03:57:25.177	3	64
03/08/2017 03:57:25.177	4	8898
03/08/2017 03:57:25.177	5	8000
03/08/2017 03:57:25.192	6	2000
03/08/2017 03:57:25.192	7	9000
03/08/2017 03:57:25.192	8	0
03/08/2017 03:57:25.208	9	0
03/08/2017 03:57:25.208	10	0
03/08/2017 03:57:25.271	1	0
03/08/2017 03:57:25.271	2	1
03/08/2017 03:57:25.286	3	64
03/08/2017 03:57:25.286	4	8891
03/08/2017 03:57:25.286	5	8000
03/08/2017 03:57:25.302	6	2000
03/08/2017 03:57:25.302	7	9000
03/08/2017 03:57:25.302	8	0
03/08/2017 03:57:25.317	9	0
03/08/2017 03:57:25.317	10	0
03/08/2017 03:57:25.396	1	0
03/08/2017 03:57:25.396	2	1
03/08/2017 03:57:25.396	3	64
03/08/2017 03:57:25.396	4	8891
03/08/2017 03:57:25.411	5	8000
03/08/2017 03:57:25.411	6	2000
03/08/2017 03:57:25.411	7	9000
03/08/2017 03:57:25.427	8	0
03/08/2017 03:57:25.427	9	0
03/08/2017 03:57:25.427	10	0
03/08/2017 03:57:25.489	1	0
03/08/2017 03:57:25.505	2	1
03/08/2017 03:57:25.505	3	64
03/08/2017 03:57:25.505	4	8891
03/08/2017 03:57:25.505	5	8000
03/08/2017 03:57:25.521	6	2000
03/08/2017 03:57:25.521	7	9000
03/08/2017 03:57:25.521	8	0
03/08/2017 03:57:25.536	9	0
03/08/2017 03:57:25.536	10	0
03/08/2017 03:57:25.599	1	0
03/08/2017 03:57:25.599	2	1
03/08/2017 03:57:25.614	3	64
03/08/2017 03:57:25.614	4	8893
03/08/2017 03:57:25.614	5	8000
03/08/2017 03:57:25.630	6	2000
03/08/2017 03:57:25.630	7	9000
03/08/2017 03:57:25.630	8	0
03/08/2017 03:57:25.646	9	0
03/08/2017 03:57:25.646	10	0
03/08/2017 03:57:25.708	1	0
03/08/2017 03:57:25.708	2	1
03/08/2017 03:57:25.724	3	64
03/08/2017 03:57:25.724	4	8900
03/08/2017 03:57:25.724	5	8000
03/08/2017 03:57:25.739	6	2000
03/08/2017 03:57:25.739	7	9000
03/08/2017 03:57:25.739	8	0
03/08/2017 03:57:25.755	9	0
03/08/2017 03:57:25.755	10	0
03/08/2017 03:57:25.817	1	0
03/08/2017 03:57:25.817	2	1
03/08/2017 03:57:25.833	3	64
03/08/2017 03:57:25.833	4	8902
03/08/2017 03:57:25.833	5	8000
03/08/2017 03:57:25.849	6	2000
03/08/2017 03:57:25.849	7	9000
03/08/2017 03:57:25.849	8	0
03/08/2017 03:57:25.864	9	0
03/08/2017 03:57:25.864	10	0
03/08/2017 03:57:25.927	1	0
03/08/2017 03:57:25.942	2	1
03/08/2017 03:57:25.942	3	64
03/08/2017 03:57:25.942	4	8897
03/08/2017 03:57:25.942	5	8000
03/08/2017 03:57:25.958	6	2000
03/08/2017 03:57:25.958	7	9000
03/08/2017 03:57:25.958	8	0
03/08/2017 03:57:25.974	9	0
03/08/2017 03:57:25.974	10	0
03/08/2017 03:57:26.036	1	0
03/08/2017 03:57:26.036	2	1
03/08/2017 03:57:26.052	3	64
03/08/2017 03:57:26.052	4	8900
03/08/2017 03:57:26.052	5	8000
03/08/2017 03:57:26.067	6	2000
03/08/2017 03:57:26.067	7	9000
03/08/2017 03:57:26.067	8	0
03/08/2017 03:57:26.067	9	0
03/08/2017 03:57:26.083	10	0
03/08/2017 03:57:26.146	1	0
03/08/2017 03:57:26.146	2	1
03/08/2017 03:57:26.161	3	64
03/08/2017 03:57:26.161	4	8900
03/08/2017 03:57:26.161	5	8000
03/08/2017 03:57:26.177	6	2000
03/08/2017 03:57:26.177	7	9000
03/08/2017 03:57:26.177	8	0
03/08/2017 03:57:26.192	9	0
03/08/2017 03:57:26.192	10	0
03/08/2017 03:57:26.255	1	0
03/08/2017 03:57:26.255	2	1
03/08/2017 03:57:26.270	3	64
03/08/2017 03:57:26.270	4	8898
03/08/2017 03:57:26.270	5	8000
03/08/2017 03:57:26.286	6	2000
03/08/2017 03:57:26.286	7	9000
03/08/2017 03:57:26.286	8	0
03/08/2017 03:57:26.302	9	0
03/08/2017 03:57:26.302	10	0
03/08/2017 03:57:26.364	1	0
03/08/2017 03:57:26.364	2	1
03/08/2017 03:57:26.380	3	64
03/08/2017 03:57:26.380	4	8898
03/08/2017 03:57:26.380	5	8000
03/08/2017 03:57:26.396	6	2000
03/08/2017 03:57:26.396	7	9000
03/08/2017 03:57:26.396	8	0
03/08/2017 03:57:26.411	9	0
03/08/2017 03:57:26.411	10	0
03/08/2017 03:57:26.474	1	0
03/08/2017 03:57:26.489	2	1
03/08/2017 03:57:26.489	3	64
03/08/2017 03:57:26.489	4	8906
03/08/2017 03:57:26.505	5	8000
03/08/2017 03:57:26.505	6	2000
03/08/2017 03:57:26.505	7	9000
03/08/2017 03:57:26.505	8	0
03/08/2017 03:57:26.520	9	0
03/08/2017 03:57:26.520	10	0
03/08/2017 03:57:26.583	1	0
03/08/2017 03:57:26.599	2	1
03/08/2017 03:57:26.599	3	64
03/08/2017 03:57:26.599	4	8902
03/08/2017 03:57:26.599	5	8000
03/08/2017 03:57:26.614	6	2000
03/08/2017 03:57:26.614	7	9000
03/08/2017 03:57:26.614	8	0
03/08/2017 03:57:26.630	9	0
03/08/2017 03:57:26.630	10	0
03/08/2017 03:57:26.692	1	0
03/08/2017 03:57:26.708	2	1
03/08/2017 03:57:26.708	3	64
03/08/2017 03:57:26.708	4	8910
03/08/2017 03:57:26.708	5	8000
03/08/2017 03:57:26.724	6	2000
03/08/2017 03:57:26.724	7	9000
03/08/2017 03:57:26.724	8	0
03/08/2017 03:57:26.739	9	0
03/08/2017 03:57:26.739	10	0
03/08/2017 03:57:26.802	1	0
03/08/2017 03:57:26.817	2	1
03/08/2017 03:57:26.817	3	64
03/08/2017 03:57:26.817	4	8901
03/08/2017 03:57:26.817	5	8000
03/08/2017 03:57:26.833	6	2000
03/08/2017 03:57:26.833	7	9000
03/08/2017 03:57:26.833	8	0
03/08/2017 03:57:26.849	9	0
03/08/2017 03:57:26.849	10	0
03/08/2017 03:57:26.927	1	0
03/08/2017 03:57:26.927	2	1
03/08/2017 03:57:26.927	3	64
03/08/2017 03:57:26.942	4	8901
03/08/2017 03:57:26.942	5	8000
03/08/2017 03:57:26.942	6	2000
03/08/2017 03:57:26.942	7	9000
03/08/2017 03:57:26.958	8	0
03/08/2017 03:57:26.958	9	0
[truncated: 55,112 more rows]
