# Supplementary material for: Dataset of anomalies and malicious acts in a cyber-physical subsystem
Source: Data Brief. 2017 Jul 20;14:186–91. doi: 10.1016/j.dib.2017.07.038 (PMC5536820; doi:10.1016/j.dib.2017.07.038)
Supplement: Supplementary file 2 [file mmc2.zip › dataset/logs/high_blocked.csv]

Time Stamp	Register	Value
03/08/2017 03:34:56.491	1	0
03/08/2017 03:34:56.507	2	3
03/08/2017 03:34:56.507	3	192
03/08/2017 03:34:56.507	4	9957
03/08/2017 03:34:56.507	5	8000
03/08/2017 03:34:56.522	6	2000
03/08/2017 03:34:56.522	7	9000
03/08/2017 03:34:56.522	8	0
03/08/2017 03:34:56.538	9	0
03/08/2017 03:34:56.538	10	0
03/08/2017 03:34:56.585	1	0
03/08/2017 03:34:56.585	2	3
03/08/2017 03:34:56.585	3	192
03/08/2017 03:34:56.600	4	9976
03/08/2017 03:34:56.600	5	8000
03/08/2017 03:34:56.600	6	2000
03/08/2017 03:34:56.616	7	9000
03/08/2017 03:34:56.616	8	0
03/08/2017 03:34:56.616	9	0
03/08/2017 03:34:56.632	10	0
03/08/2017 03:34:56.694	1	0
03/08/2017 03:34:56.694	2	3
03/08/2017 03:34:56.710	3	192
03/08/2017 03:34:56.710	4	9965
03/08/2017 03:34:56.710	5	8000
03/08/2017 03:34:56.725	6	2000
03/08/2017 03:34:56.725	7	9000
03/08/2017 03:34:56.725	8	0
03/08/2017 03:34:56.741	9	0
03/08/2017 03:34:56.741	10	0
03/08/2017 03:34:56.803	1	0
03/08/2017 03:34:56.803	2	3
03/08/2017 03:34:56.819	3	192
03/08/2017 03:34:56.819	4	9945
03/08/2017 03:34:56.819	5	8000
03/08/2017 03:34:56.835	6	2000
03/08/2017 03:34:56.835	7	9000
03/08/2017 03:34:56.835	8	0
03/08/2017 03:34:56.835	9	0
03/08/2017 03:34:56.850	10	0
03/08/2017 03:34:56.913	1	0
03/08/2017 03:34:56.913	2	3
03/08/2017 03:34:56.928	3	192
03/08/2017 03:34:56.928	4	9967
03/08/2017 03:34:56.928	5	8000
03/08/2017 03:34:56.928	6	2000
03/08/2017 03:34:56.944	7	9000
03/08/2017 03:34:56.944	8	0
03/08/2017 03:34:56.944	9	0
03/08/2017 03:34:56.960	10	0
03/08/2017 03:34:57.022	1	0
03/08/2017 03:34:57.022	2	3
03/08/2017 03:34:57.038	3	192
03/08/2017 03:34:57.038	4	9960
03/08/2017 03:34:57.038	5	8000
03/08/2017 03:34:57.038	6	2000
03/08/2017 03:34:57.053	7	9000
03/08/2017 03:34:57.053	8	0
03/08/2017 03:34:57.053	9	0
03/08/2017 03:34:57.069	10	0
03/08/2017 03:34:57.132	1	0
03/08/2017 03:34:57.132	2	3
03/08/2017 03:34:57.132	3	192
03/08/2017 03:34:57.147	4	9942
03/08/2017 03:34:57.147	5	8000
03/08/2017 03:34:57.147	6	2000
03/08/2017 03:34:57.163	7	9000
03/08/2017 03:34:57.163	8	0
03/08/2017 03:34:57.163	9	0
03/08/2017 03:34:57.178	10	0
03/08/2017 03:34:57.241	1	0
03/08/2017 03:34:57.241	2	3
03/08/2017 03:34:57.257	3	192
03/08/2017 03:34:57.257	4	9971
03/08/2017 03:34:57.257	5	8000
03/08/2017 03:34:57.273	6	2000
03/08/2017 03:34:57.273	7	9000
03/08/2017 03:34:57.273	8	0
03/08/2017 03:34:57.288	9	0
03/08/2017 03:34:57.288	10	0
03/08/2017 03:34:57.351	1	0
03/08/2017 03:34:57.351	2	3
03/08/2017 03:34:57.366	3	192
03/08/2017 03:34:57.366	4	9916
03/08/2017 03:34:57.366	5	8000
03/08/2017 03:34:57.382	6	2000
03/08/2017 03:34:57.382	7	9000
03/08/2017 03:34:57.382	8	0
03/08/2017 03:34:57.382	9	0
03/08/2017 03:34:57.398	10	0
03/08/2017 03:34:57.460	1	0
03/08/2017 03:34:57.460	2	3
03/08/2017 03:34:57.476	3	192
03/08/2017 03:34:57.476	4	9882
03/08/2017 03:34:57.476	5	8000
03/08/2017 03:34:57.491	6	2000
03/08/2017 03:34:57.491	7	9000
03/08/2017 03:34:57.491	8	0
03/08/2017 03:34:57.491	9	0
03/08/2017 03:34:57.507	10	0
03/08/2017 03:34:57.570	1	0
03/08/2017 03:34:57.570	2	3
03/08/2017 03:34:57.585	3	192
03/08/2017 03:34:57.585	4	9849
03/08/2017 03:34:57.585	5	8000
03/08/2017 03:34:57.585	6	2000
03/08/2017 03:34:57.601	7	9000
03/08/2017 03:34:57.601	8	0
03/08/2017 03:34:57.601	9	0
03/08/2017 03:34:57.616	10	0
03/08/2017 03:34:57.679	1	0
03/08/2017 03:34:57.679	2	3
03/08/2017 03:34:57.679	3	192
03/08/2017 03:34:57.694	4	9838
03/08/2017 03:34:57.694	5	8000
03/08/2017 03:34:57.694	6	2000
03/08/2017 03:34:57.710	7	9000
03/08/2017 03:34:57.710	8	0
03/08/2017 03:34:57.710	9	0
03/08/2017 03:34:57.726	10	0
03/08/2017 03:34:57.788	1	0
03/08/2017 03:34:57.788	2	3
03/08/2017 03:34:57.788	3	192
03/08/2017 03:34:57.804	4	9869
03/08/2017 03:34:57.804	5	8000
03/08/2017 03:34:57.804	6	2000
03/08/2017 03:34:57.820	7	9000
03/08/2017 03:34:57.820	8	0
03/08/2017 03:34:57.820	9	0
03/08/2017 03:34:57.835	10	0
03/08/2017 03:34:57.898	1	0
03/08/2017 03:34:57.898	2	3
03/08/2017 03:34:57.913	3	192
03/08/2017 03:34:57.913	4	9847
03/08/2017 03:34:57.913	5	8000
03/08/2017 03:34:57.929	6	2000
03/08/2017 03:34:57.929	7	9000
03/08/2017 03:34:57.929	8	0
03/08/2017 03:34:57.944	9	0
03/08/2017 03:34:57.944	10	0
03/08/2017 03:34:58.007	1	0
03/08/2017 03:34:58.007	2	3
03/08/2017 03:34:58.023	3	192
03/08/2017 03:34:58.023	4	9849
03/08/2017 03:34:58.038	5	8000
03/08/2017 03:34:58.038	6	2000
03/08/2017 03:34:58.038	7	9000
03/08/2017 03:34:58.038	8	0
03/08/2017 03:34:58.054	9	0
03/08/2017 03:34:58.054	10	0
03/08/2017 03:34:58.116	1	0
03/08/2017 03:34:58.116	2	3
03/08/2017 03:34:58.132	3	192
03/08/2017 03:34:58.132	4	9822
03/08/2017 03:34:58.132	5	8000
03/08/2017 03:34:58.132	6	2000
03/08/2017 03:34:58.148	7	9000
03/08/2017 03:34:58.148	8	0
03/08/2017 03:34:58.148	9	0
03/08/2017 03:34:58.163	10	0
03/08/2017 03:34:58.226	1	0
03/08/2017 03:34:58.226	2	3
03/08/2017 03:34:58.241	3	192
03/08/2017 03:34:58.241	4	9879
03/08/2017 03:34:58.241	5	8000
03/08/2017 03:34:58.241	6	2000
03/08/2017 03:34:58.257	7	9000
03/08/2017 03:34:58.257	8	0
03/08/2017 03:34:58.257	9	0
03/08/2017 03:34:58.273	10	0
03/08/2017 03:34:58.335	1	0
03/08/2017 03:34:58.335	2	3
03/08/2017 03:34:58.335	3	192
03/08/2017 03:34:58.351	4	9829
03/08/2017 03:34:58.351	5	8000
03/08/2017 03:34:58.351	6	2000
03/08/2017 03:34:58.366	7	9000
03/08/2017 03:34:58.366	8	0
03/08/2017 03:34:58.366	9	0
03/08/2017 03:34:58.382	10	0
03/08/2017 03:34:58.445	1	0
03/08/2017 03:34:58.445	2	3
03/08/2017 03:34:58.460	3	192
03/08/2017 03:34:58.460	4	9809
03/08/2017 03:34:58.460	5	8000
03/08/2017 03:34:58.476	6	2000
03/08/2017 03:34:58.476	7	9000
03/08/2017 03:34:58.476	8	0
03/08/2017 03:34:58.491	9	0
03/08/2017 03:34:58.491	10	0
03/08/2017 03:34:58.554	1	0
03/08/2017 03:34:58.554	2	3
03/08/2017 03:34:58.570	3	192
03/08/2017 03:34:58.570	4	9811
03/08/2017 03:34:58.570	5	8000
03/08/2017 03:34:58.585	6	2000
03/08/2017 03:34:58.585	7	9000
03/08/2017 03:34:58.585	8	0
03/08/2017 03:34:58.585	9	0
03/08/2017 03:34:58.601	10	0
03/08/2017 03:34:58.663	1	0
03/08/2017 03:34:58.663	2	3
03/08/2017 03:34:58.679	3	192
03/08/2017 03:34:58.679	4	9794
03/08/2017 03:34:58.679	5	8000
03/08/2017 03:34:58.679	6	2000
03/08/2017 03:34:58.695	7	9000
03/08/2017 03:34:58.695	8	0
03/08/2017 03:34:58.695	9	0
03/08/2017 03:34:58.710	10	0
03/08/2017 03:34:58.773	1	0
03/08/2017 03:34:58.773	2	3
03/08/2017 03:34:58.788	3	192
03/08/2017 03:34:58.788	4	9793
03/08/2017 03:34:58.788	5	8000
03/08/2017 03:34:58.804	6	2000
03/08/2017 03:34:58.804	7	9000
03/08/2017 03:34:58.804	8	0
03/08/2017 03:34:58.804	9	0
03/08/2017 03:34:58.820	10	0
03/08/2017 03:34:58.882	1	0
03/08/2017 03:34:58.882	2	3
03/08/2017 03:34:58.898	3	192
03/08/2017 03:34:58.898	4	9791
03/08/2017 03:34:58.898	5	8000
03/08/2017 03:34:58.898	6	2000
03/08/2017 03:34:58.913	7	9000
03/08/2017 03:34:58.913	8	0
03/08/2017 03:34:58.913	9	0
03/08/2017 03:34:58.929	10	0
03/08/2017 03:34:58.991	1	0
03/08/2017 03:34:58.991	2	3
03/08/2017 03:34:58.991	3	192
03/08/2017 03:34:59.007	4	9765
03/08/2017 03:34:59.007	5	8000
03/08/2017 03:34:59.007	6	2000
03/08/2017 03:34:59.026	7	9000
03/08/2017 03:34:59.026	8	0
03/08/2017 03:34:59.026	9	0
03/08/2017 03:34:59.026	10	0
03/08/2017 03:34:59.104	1	0
03/08/2017 03:34:59.104	2	3
03/08/2017 03:34:59.104	3	192
03/08/2017 03:34:59.120	4	9781
03/08/2017 03:34:59.120	5	8000
03/08/2017 03:34:59.120	6	2000
03/08/2017 03:34:59.136	7	9000
03/08/2017 03:34:59.136	8	0
03/08/2017 03:34:59.136	9	0
03/08/2017 03:34:59.151	10	0
03/08/2017 03:34:59.214	1	0
03/08/2017 03:34:59.214	2	3
03/08/2017 03:34:59.229	3	192
03/08/2017 03:34:59.229	4	9742
03/08/2017 03:34:59.229	5	8000
03/08/2017 03:34:59.245	6	2000
03/08/2017 03:34:59.245	7	9000
03/08/2017 03:34:59.245	8	0
03/08/2017 03:34:59.261	9	0
03/08/2017 03:34:59.261	10	0
03/08/2017 03:34:59.323	1	0
03/08/2017 03:34:59.323	2	3
03/08/2017 03:34:59.339	3	192
03/08/2017 03:34:59.339	4	9765
03/08/2017 03:34:59.339	5	8000
03/08/2017 03:34:59.354	6	2000
03/08/2017 03:34:59.354	7	9000
03/08/2017 03:34:59.354	8	0
03/08/2017 03:34:59.354	9	0
03/08/2017 03:34:59.370	10	0
03/08/2017 03:34:59.432	1	0
03/08/2017 03:34:59.432	2	3
03/08/2017 03:34:59.448	3	192
03/08/2017 03:34:59.448	4	9749
03/08/2017 03:34:59.448	5	8000
03/08/2017 03:34:59.448	6	2000
03/08/2017 03:34:59.464	7	9000
03/08/2017 03:34:59.464	8	0
03/08/2017 03:34:59.464	9	0
03/08/2017 03:34:59.479	10	0
03/08/2017 03:34:59.542	1	0
03/08/2017 03:34:59.542	2	3
03/08/2017 03:34:59.557	3	192
03/08/2017 03:34:59.557	4	9742
03/08/2017 03:34:59.557	5	8000
03/08/2017 03:34:59.557	6	2000
03/08/2017 03:34:59.573	7	9000
03/08/2017 03:34:59.573	8	0
03/08/2017 03:34:59.573	9	0
03/08/2017 03:34:59.589	10	0
03/08/2017 03:34:59.651	1	0
03/08/2017 03:34:59.651	2	3
03/08/2017 03:34:59.651	3	192
03/08/2017 03:34:59.667	4	9726
03/08/2017 03:34:59.667	5	8000
03/08/2017 03:34:59.667	6	2000
03/08/2017 03:34:59.682	7	9000
03/08/2017 03:34:59.682	8	0
03/08/2017 03:34:59.682	9	0
03/08/2017 03:34:59.698	10	0
03/08/2017 03:34:59.761	1	0
03/08/2017 03:34:59.761	2	3
03/08/2017 03:34:59.776	3	192
03/08/2017 03:34:59.776	4	9747
03/08/2017 03:34:59.776	5	8000
03/08/2017 03:34:59.776	6	2000
03/08/2017 03:34:59.792	7	9000
03/08/2017 03:34:59.792	8	0
03/08/2017 03:34:59.792	9	0
03/08/2017 03:34:59.807	10	0
03/08/2017 03:34:59.870	1	0
03/08/2017 03:34:59.870	2	3
03/08/2017 03:34:59.886	3	192
03/08/2017 03:34:59.886	4	9711
03/08/2017 03:34:59.886	5	8000
03/08/2017 03:34:59.901	6	2000
03/08/2017 03:34:59.901	7	9000
03/08/2017 03:34:59.901	8	0
03/08/2017 03:34:59.917	9	0
03/08/2017 03:34:59.917	10	0
03/08/2017 03:34:59.979	1	0
03/08/2017 03:34:59.979	2	3
03/08/2017 03:34:59.995	3	192
03/08/2017 03:34:59.995	4	9726
03/08/2017 03:34:59.995	5	8000
03/08/2017 03:35:00.011	6	2000
03/08/2017 03:35:00.011	7	9000
03/08/2017 03:35:00.011	8	0
03/08/2017 03:35:00.011	9	0
03/08/2017 03:35:00.026	10	0
03/08/2017 03:35:00.089	1	0
03/08/2017 03:35:00.089	2	3
03/08/2017 03:35:00.104	3	192
03/08/2017 03:35:00.104	4	9708
03/08/2017 03:35:00.104	5	8000
03/08/2017 03:35:00.120	6	2000
03/08/2017 03:35:00.120	7	9000
03/08/2017 03:35:00.120	8	0
03/08/2017 03:35:00.120	9	0
03/08/2017 03:35:00.136	10	0
03/08/2017 03:35:00.199	1	0
03/08/2017 03:35:00.199	2	3
03/08/2017 03:35:00.214	3	192
03/08/2017 03:35:00.214	4	9697
03/08/2017 03:35:00.214	5	8000
03/08/2017 03:35:00.214	6	2000
03/08/2017 03:35:00.230	7	9000
03/08/2017 03:35:00.230	8	0
03/08/2017 03:35:00.230	9	0
03/08/2017 03:35:00.245	10	0
03/08/2017 03:35:00.308	1	0
03/08/2017 03:35:00.308	2	3
03/08/2017 03:35:00.324	3	192
03/08/2017 03:35:00.324	4	9683
03/08/2017 03:35:00.324	5	8000
03/08/2017 03:35:00.324	6	2000
03/08/2017 03:35:00.342	7	9000
03/08/2017 03:35:00.342	8	0
03/08/2017 03:35:00.342	9	0
03/08/2017 03:35:00.342	10	0
03/08/2017 03:35:00.421	1	0
03/08/2017 03:35:00.421	2	3
03/08/2017 03:35:00.436	3	192
03/08/2017 03:35:00.436	4	9682
03/08/2017 03:35:00.436	5	8000
03/08/2017 03:35:00.436	6	2000
03/08/2017 03:35:00.452	7	9000
03/08/2017 03:35:00.452	8	0
03/08/2017 03:35:00.452	9	0
03/08/2017 03:35:00.467	10	0
03/08/2017 03:35:00.530	1	0
03/08/2017 03:35:00.530	2	3
03/08/2017 03:35:00.546	3	192
03/08/2017 03:35:00.546	4	9674
03/08/2017 03:35:00.546	5	8000
03/08/2017 03:35:00.561	6	2000
03/08/2017 03:35:00.561	7	9000
03/08/2017 03:35:00.561	8	0
03/08/2017 03:35:00.577	9	0
03/08/2017 03:35:00.577	10	0
03/08/2017 03:35:00.640	1	0
03/08/2017 03:35:00.640	2	3
03/08/2017 03:35:00.655	3	192
03/08/2017 03:35:00.655	4	9634
03/08/2017 03:35:00.655	5	8000
03/08/2017 03:35:00.671	6	2000
03/08/2017 03:35:00.671	7	9000
03/08/2017 03:35:00.671	8	0
03/08/2017 03:35:00.671	9	0
03/08/2017 03:35:00.686	10	0
03/08/2017 03:35:00.749	1	0
03/08/2017 03:35:00.749	2	3
03/08/2017 03:35:00.765	3	192
03/08/2017 03:35:00.765	4	9617
03/08/2017 03:35:00.765	5	8000
03/08/2017 03:35:00.780	6	2000
03/08/2017 03:35:00.780	7	9000
03/08/2017 03:35:00.780	8	0
03/08/2017 03:35:00.796	9	0
03/08/2017 03:35:00.796	10	0
03/08/2017 03:35:00.858	1	0
03/08/2017 03:35:00.858	2	3
03/08/2017 03:35:00.874	3	192
03/08/2017 03:35:00.874	4	9648
03/08/2017 03:35:00.874	5	8000
03/08/2017 03:35:00.890	6	2000
03/08/2017 03:35:00.890	7	9000
03/08/2017 03:35:00.890	8	0
03/08/2017 03:35:00.890	9	0
03/08/2017 03:35:00.905	10	0
03/08/2017 03:35:00.968	1	0
03/08/2017 03:35:00.968	2	3
03/08/2017 03:35:00.983	3	192
03/08/2017 03:35:00.983	4	9634
03/08/2017 03:35:00.983	5	8000
03/08/2017 03:35:00.983	6	2000
03/08/2017 03:35:00.999	7	9000
03/08/2017 03:35:00.999	8	0
03/08/2017 03:35:00.999	9	0
03/08/2017 03:35:01.015	10	0
03/08/2017 03:35:01.077	1	0
03/08/2017 03:35:01.077	2	3
03/08/2017 03:35:01.093	3	192
03/08/2017 03:35:01.093	4	9626
03/08/2017 03:35:01.093	5	8000
03/08/2017 03:35:01.093	6	2000
03/08/2017 03:35:01.108	7	9000
03/08/2017 03:35:01.108	8	0
03/08/2017 03:35:01.108	9	0
03/08/2017 03:35:01.124	10	0
03/08/2017 03:35:01.186	1	0
03/08/2017 03:35:01.186	2	3
03/08/2017 03:35:01.202	3	192
03/08/2017 03:35:01.202	4	9599
03/08/2017 03:35:01.202	5	8000
03/08/2017 03:35:01.218	6	2000
03/08/2017 03:35:01.218	7	9000
03/08/2017 03:35:01.218	8	0
03/08/2017 03:35:01.233	9	0
03/08/2017 03:35:01.233	10	0
03/08/2017 03:35:01.296	1	0
03/08/2017 03:35:01.296	2	3
03/08/2017 03:35:01.311	3	192
03/08/2017 03:35:01.311	4	9606
03/08/2017 03:35:01.311	5	8000
03/08/2017 03:35:01.327	6	2000
03/08/2017 03:35:01.327	7	9000
03/08/2017 03:35:01.327	8	0
03/08/2017 03:35:01.343	9	0
03/08/2017 03:35:01.343	10	0
03/08/2017 03:35:01.405	1	0
03/08/2017 03:35:01.405	2	3
03/08/2017 03:35:01.421	3	192
03/08/2017 03:35:01.421	4	9634
03/08/2017 03:35:01.421	5	8000
03/08/2017 03:35:01.437	6	2000
03/08/2017 03:35:01.437	7	9000
03/08/2017 03:35:01.437	8	0
03/08/2017 03:35:01.437	9	0
03/08/2017 03:35:01.452	10	0
03/08/2017 03:35:01.515	1	0
03/08/2017 03:35:01.515	2	3
03/08/2017 03:35:01.530	3	192
03/08/2017 03:35:01.530	4	9586
03/08/2017 03:35:01.530	5	8000
03/08/2017 03:35:01.530	6	2000
03/08/2017 03:35:01.546	7	9000
03/08/2017 03:35:01.546	8	0
03/08/2017 03:35:01.546	9	0
03/08/2017 03:35:01.562	10	0
03/08/2017 03:35:01.624	1	0
03/08/2017 03:35:01.624	2	3
03/08/2017 03:35:01.640	3	192
03/08/2017 03:35:01.640	4	9581
03/08/2017 03:35:01.640	5	8000
03/08/2017 03:35:01.640	6	2000
03/08/2017 03:35:01.655	7	9000
03/08/2017 03:35:01.655	8	0
03/08/2017 03:35:01.655	9	0
03/08/2017 03:35:01.671	10	0
03/08/2017 03:35:01.734	1	0
03/08/2017 03:35:01.734	2	3
03/08/2017 03:35:01.734	3	192
03/08/2017 03:35:01.749	4	9576
03/08/2017 03:35:01.749	5	8000
03/08/2017 03:35:01.749	6	2000
03/08/2017 03:35:01.765	7	9000
03/08/2017 03:35:01.765	8	0
03/08/2017 03:35:01.765	9	0
03/08/2017 03:35:01.780	10	0
03/08/2017 03:35:01.843	1	0
03/08/2017 03:35:01.843	2	3
03/08/2017 03:35:01.859	3	192
03/08/2017 03:35:01.859	4	9555
03/08/2017 03:35:01.859	5	8000
03/08/2017 03:35:01.874	6	2000
03/08/2017 03:35:01.874	7	9000
03/08/2017 03:35:01.874	8	0
03/08/2017 03:35:01.890	9	0
03/08/2017 03:35:01.890	10	0
03/08/2017 03:35:01.952	1	0
03/08/2017 03:35:01.952	2	3
03/08/2017 03:35:01.968	3	192
03/08/2017 03:35:01.968	4	9537
03/08/2017 03:35:01.968	5	8000
03/08/2017 03:35:01.984	6	2000
03/08/2017 03:35:01.984	7	9000
03/08/2017 03:35:01.984	8	0
03/08/2017 03:35:01.984	9	0
03/08/2017 03:35:02.003	10	0
03/08/2017 03:35:02.065	1	0
03/08/2017 03:35:02.065	2	3
03/08/2017 03:35:02.081	3	192
03/08/2017 03:35:02.081	4	9542
03/08/2017 03:35:02.081	5	8000
03/08/2017 03:35:02.097	6	2000
03/08/2017 03:35:02.097	7	9000
03/08/2017 03:35:02.097	8	0
03/08/2017 03:35:02.112	9	0
03/08/2017 03:35:02.112	10	0
03/08/2017 03:35:02.175	1	0
03/08/2017 03:35:02.175	2	3
03/08/2017 03:35:02.190	3	192
03/08/2017 03:35:02.190	4	9526
03/08/2017 03:35:02.190	5	8000
03/08/2017 03:35:02.206	6	2000
03/08/2017 03:35:02.206	7	9000
03/08/2017 03:35:02.206	8	0
03/08/2017 03:35:02.206	9	0
03/08/2017 03:35:02.222	10	0
03/08/2017 03:35:02.284	1	0
03/08/2017 03:35:02.284	2	3
03/08/2017 03:35:02.300	3	192
03/08/2017 03:35:02.300	4	9528
03/08/2017 03:35:02.300	5	8000
03/08/2017 03:35:02.300	6	2000
03/08/2017 03:35:02.315	7	9000
03/08/2017 03:35:02.315	8	0
03/08/2017 03:35:02.315	9	0
03/08/2017 03:35:02.331	10	0
03/08/2017 03:35:02.394	1	0
03/08/2017 03:35:02.394	2	3
03/08/2017 03:35:02.409	3	192
03/08/2017 03:35:02.409	4	9517
03/08/2017 03:35:02.409	5	8000
03/08/2017 03:35:02.409	6	2000
03/08/2017 03:35:02.425	7	9000
03/08/2017 03:35:02.425	8	0
03/08/2017 03:35:02.425	9	0
03/08/2017 03:35:02.440	10	0
03/08/2017 03:35:02.503	1	0
03/08/2017 03:35:02.503	2	3
03/08/2017 03:35:02.503	3	192
03/08/2017 03:35:02.519	4	9506
03/08/2017 03:35:02.519	5	8000
03/08/2017 03:35:02.519	6	2000
03/08/2017 03:35:02.534	7	9000
03/08/2017 03:35:02.534	8	0
03/08/2017 03:35:02.534	9	0
03/08/2017 03:35:02.550	10	0
03/08/2017 03:35:02.612	1	0
03/08/2017 03:35:02.612	2	3
03/08/2017 03:35:02.628	3	192
03/08/2017 03:35:02.628	4	9532
03/08/2017 03:35:02.628	5	8000
03/08/2017 03:35:02.644	6	2000
03/08/2017 03:35:02.644	7	9000
03/08/2017 03:35:02.644	8	0
03/08/2017 03:35:02.659	9	0
03/08/2017 03:35:02.659	10	0
03/08/2017 03:35:02.722	1	0
03/08/2017 03:35:02.722	2	3
03/08/2017 03:35:02.737	3	192
03/08/2017 03:35:02.737	4	9510
03/08/2017 03:35:02.737	5	8000
03/08/2017 03:35:02.753	6	2000
03/08/2017 03:35:02.753	7	9000
03/08/2017 03:35:02.753	8	0
03/08/2017 03:35:02.769	9	0
03/08/2017 03:35:02.769	10	0
03/08/2017 03:35:02.847	1	0
03/08/2017 03:35:02.862	2	3
03/08/2017 03:35:02.862	3	192
03/08/2017 03:35:02.862	4	9521
03/08/2017 03:35:02.878	5	8000
03/08/2017 03:35:02.878	6	2000
03/08/2017 03:35:02.878	7	9000
03/08/2017 03:35:02.894	8	0
03/08/2017 03:35:02.894	9	0
03/08/2017 03:35:02.894	10	0
03/08/2017 03:35:02.972	1	0
03/08/2017 03:35:02.972	2	3
03/08/2017 03:35:02.972	3	192
03/08/2017 03:35:02.987	4	9501
03/08/2017 03:35:02.987	5	8000
03/08/2017 03:35:02.987	6	2000
03/08/2017 03:35:02.987	7	9000
03/08/2017 03:35:03.003	8	0
03/08/2017 03:35:03.003	9	0
03/08/2017 03:35:03.003	10	0
03/08/2017 03:35:03.081	1	0
03/08/2017 03:35:03.081	2	3
03/08/2017 03:35:03.097	3	192
03/08/2017 03:35:03.097	4	9457
03/08/2017 03:35:03.097	5	8000
03/08/2017 03:35:03.112	6	2000
03/08/2017 03:35:03.112	7	9000
03/08/2017 03:35:03.112	8	0
03/08/2017 03:35:03.128	9	0
03/08/2017 03:35:03.128	10	0
03/08/2017 03:35:03.190	1	0
03/08/2017 03:35:03.190	2	3
03/08/2017 03:35:03.206	3	192
03/08/2017 03:35:03.206	4	9497
03/08/2017 03:35:03.206	5	8000
03/08/2017 03:35:03.222	6	2000
03/08/2017 03:35:03.222	7	9000
03/08/2017 03:35:03.222	8	0
03/08/2017 03:35:03.237	9	0
03/08/2017 03:35:03.237	10	0
03/08/2017 03:35:03.300	1	0
03/08/2017 03:35:03.300	2	3
03/08/2017 03:35:03.315	3	192
03/08/2017 03:35:03.315	4	9482
03/08/2017 03:35:03.315	5	8000
03/08/2017 03:35:03.331	6	2000
03/08/2017 03:35:03.331	7	9000
03/08/2017 03:35:03.331	8	0
03/08/2017 03:35:03.331	9	0
03/08/2017 03:35:03.347	10	0
03/08/2017 03:35:03.409	1	0
03/08/2017 03:35:03.409	2	3
03/08/2017 03:35:03.425	3	192
03/08/2017 03:35:03.425	4	9467
03/08/2017 03:35:03.425	5	8000
03/08/2017 03:35:03.425	6	2000
03/08/2017 03:35:03.441	7	9000
03/08/2017 03:35:03.441	8	0
03/08/2017 03:35:03.441	9	0
03/08/2017 03:35:03.456	10	0
03/08/2017 03:35:03.519	1	0
03/08/2017 03:35:03.519	2	3
03/08/2017 03:35:03.534	3	192
03/08/2017 03:35:03.534	4	9466
03/08/2017 03:35:03.534	5	8000
03/08/2017 03:35:03.550	6	2000
03/08/2017 03:35:03.550	7	9000
03/08/2017 03:35:03.550	8	0
03/08/2017 03:35:03.566	9	0
03/08/2017 03:35:03.566	10	0
03/08/2017 03:35:03.628	1	0
03/08/2017 03:35:03.628	2	3
03/08/2017 03:35:03.644	3	192
03/08/2017 03:35:03.644	4	9438
03/08/2017 03:35:03.644	5	8000
03/08/2017 03:35:03.659	6	2000
03/08/2017 03:35:03.659	7	9000
03/08/2017 03:35:03.659	8	0
03/08/2017 03:35:03.675	9	0
03/08/2017 03:35:03.675	10	0
03/08/2017 03:35:03.738	1	0
03/08/2017 03:35:03.738	2	3
03/08/2017 03:35:03.753	3	192
03/08/2017 03:35:03.753	4	9448
03/08/2017 03:35:03.753	5	8000
03/08/2017 03:35:03.769	6	2000
03/08/2017 03:35:03.769	7	9000
03/08/2017 03:35:03.769	8	0
03/08/2017 03:35:03.784	9	0
03/08/2017 03:35:03.784	10	0
03/08/2017 03:35:03.847	1	0
03/08/2017 03:35:03.847	2	3
03/08/2017 03:35:03.863	3	192
03/08/2017 03:35:03.863	4	9455
03/08/2017 03:35:03.863	5	8000
03/08/2017 03:35:03.878	6	2000
03/08/2017 03:35:03.878	7	9000
03/08/2017 03:35:03.878	8	0
03/08/2017 03:35:03.894	9	0
03/08/2017 03:35:03.894	10	0
03/08/2017 03:35:03.956	1	0
03/08/2017 03:35:03.956	2	3
03/08/2017 03:35:03.972	3	192
03/08/2017 03:35:03.972	4	9449
03/08/2017 03:35:03.972	5	8000
03/08/2017 03:35:03.988	6	2000
03/08/2017 03:35:03.988	7	9000
03/08/2017 03:35:03.988	8	0
03/08/2017 03:35:03.988	9	0
03/08/2017 03:35:04.003	10	0
03/08/2017 03:35:04.066	1	0
03/08/2017 03:35:04.066	2	3
03/08/2017 03:35:04.081	3	192
03/08/2017 03:35:04.081	4	9413
03/08/2017 03:35:04.081	5	8000
03/08/2017 03:35:04.097	6	2000
03/08/2017 03:35:04.097	7	9000
03/08/2017 03:35:04.097	8	0
03/08/2017 03:35:04.097	9	0
03/08/2017 03:35:04.113	10	0
03/08/2017 03:35:04.175	1	0
03/08/2017 03:35:04.175	2	3
03/08/2017 03:35:04.191	3	192
03/08/2017 03:35:04.196	4	9424
03/08/2017 03:35:04.196	5	8000
03/08/2017 03:35:04.196	6	2000
03/08/2017 03:35:04.196	7	9000
03/08/2017 03:35:04.211	8	0
03/08/2017 03:35:04.211	9	0
03/08/2017 03:35:04.211	10	0
03/08/2017 03:35:04.289	1	0
03/08/2017 03:35:04.289	2	3
03/08/2017 03:35:04.304	3	192
03/08/2017 03:35:04.304	4	9424
03/08/2017 03:35:04.304	5	8000
03/08/2017 03:35:04.320	6	2000
03/08/2017 03:35:04.320	7	9000
03/08/2017 03:35:04.320	8	0
03/08/2017 03:35:04.336	9	0
03/08/2017 03:35:04.336	10	0
03/08/2017 03:35:04.398	1	0
03/08/2017 03:35:04.398	2	3
03/08/2017 03:35:04.414	3	192
03/08/2017 03:35:04.414	4	9390
03/08/2017 03:35:04.414	5	8000
03/08/2017 03:35:04.430	6	2000
03/08/2017 03:35:04.430	7	9000
03/08/2017 03:35:04.430	8	0
03/08/2017 03:35:04.445	9	0
03/08/2017 03:35:04.445	10	0
03/08/2017 03:35:04.508	1	0
03/08/2017 03:35:04.508	2	3
03/08/2017 03:35:04.523	3	192
03/08/2017 03:35:04.523	4	9417
03/08/2017 03:35:04.523	5	8000
03/08/2017 03:35:04.539	6	2000
03/08/2017 03:35:04.539	7	9000
03/08/2017 03:35:04.539	8	0
03/08/2017 03:35:04.539	9	0
03/08/2017 03:35:04.554	10	0
03/08/2017 03:35:04.617	1	0
03/08/2017 03:35:04.617	2	3
03/08/2017 03:35:04.633	3	192
03/08/2017 03:35:04.633	4	9385
03/08/2017 03:35:04.633	5	8000
03/08/2017 03:35:04.648	6	2000
03/08/2017 03:35:04.648	7	9000
03/08/2017 03:35:04.648	8	0
03/08/2017 03:35:04.648	9	0
03/08/2017 03:35:04.664	10	0
03/08/2017 03:35:04.726	1	0
03/08/2017 03:35:04.726	2	3
03/08/2017 03:35:04.742	3	192
03/08/2017 03:35:04.742	4	9403
03/08/2017 03:35:04.742	5	8000
03/08/2017 03:35:04.742	6	2000
03/08/2017 03:35:04.758	7	9000
03/08/2017 03:35:04.758	8	0
03/08/2017 03:35:04.758	9	0
03/08/2017 03:35:04.773	10	0
03/08/2017 03:35:04.836	1	0
03/08/2017 03:35:04.851	2	3
03/08/2017 03:35:04.851	3	192
03/08/2017 03:35:04.851	4	9361
03/08/2017 03:35:04.867	5	8000
03/08/2017 03:35:04.867	6	2000
03/08/2017 03:35:04.867	7	9000
03/08/2017 03:35:04.883	8	0
03/08/2017 03:35:04.883	9	0
03/08/2017 03:35:04.883	10	0
03/08/2017 03:35:04.945	1	0
03/08/2017 03:35:04.945	2	3
03/08/2017 03:35:04.961	3	192
03/08/2017 03:35:04.961	4	9330
03/08/2017 03:35:04.961	5	8000
03/08/2017 03:35:04.976	6	2000
03/08/2017 03:35:04.976	7	9000
03/08/2017 03:35:04.976	8	0
03/08/2017 03:35:04.992	9	0
03/08/2017 03:35:04.992	10	0
03/08/2017 03:35:05.055	1	0
03/08/2017 03:35:05.055	2	3
03/08/2017 03:35:05.070	3	192
03/08/2017 03:35:05.070	4	9379
03/08/2017 03:35:05.070	5	8000
03/08/2017 03:35:05.086	6	2000
03/08/2017 03:35:05.086	7	9000
03/08/2017 03:35:05.086	8	0
03/08/2017 03:35:05.101	9	0
03/08/2017 03:35:05.101	10	0
03/08/2017 03:35:05.164	1	0
03/08/2017 03:35:05.164	2	3
03/08/2017 03:35:05.180	3	192
03/08/2017 03:35:05.180	4	9417
03/08/2017 03:35:05.180	5	8000
03/08/2017 03:35:05.195	6	2000
03/08/2017 03:35:05.195	7	9000
03/08/2017 03:35:05.195	8	0
03/08/2017 03:35:05.195	9	0
03/08/2017 03:35:05.211	10	0
03/08/2017 03:35:05.273	1	0
03/08/2017 03:35:05.273	2	3
03/08/2017 03:35:05.289	3	192
03/08/2017 03:35:05.289	4	9366
03/08/2017 03:35:05.289	5	8000
03/08/2017 03:35:05.289	6	2000
03/08/2017 03:35:05.304	7	9000
03/08/2017 03:35:05.304	8	0
03/08/2017 03:35:05.304	9	0
03/08/2017 03:35:05.320	10	0
03/08/2017 03:35:05.383	1	0
03/08/2017 03:35:05.383	2	3
03/08/2017 03:35:05.398	3	192
03/08/2017 03:35:05.398	4	9324
03/08/2017 03:35:05.398	5	8000
03/08/2017 03:35:05.398	6	2000
03/08/2017 03:35:05.414	7	9000
03/08/2017 03:35:05.414	8	0
03/08/2017 03:35:05.414	9	0
03/08/2017 03:35:05.430	10	0
03/08/2017 03:35:05.492	1	0
03/08/2017 03:35:05.492	2	3
03/08/2017 03:35:05.508	3	192
03/08/2017 03:35:05.508	4	9305
03/08/2017 03:35:05.508	5	8000
03/08/2017 03:35:05.523	6	2000
03/08/2017 03:35:05.523	7	9000
03/08/2017 03:35:05.523	8	0
03/08/2017 03:35:05.539	9	0
03/08/2017 03:35:05.539	10	0
03/08/2017 03:35:05.617	1	0
03/08/2017 03:35:05.617	2	3
03/08/2017 03:35:05.617	3	192
03/08/2017 03:35:05.633	4	9316
03/08/2017 03:35:05.633	5	8000
03/08/2017 03:35:05.633	6	2000
03/08/2017 03:35:05.648	7	9000
03/08/2017 03:35:05.648	8	0
03/08/2017 03:35:05.648	9	0
03/08/2017 03:35:05.648	10	0
03/08/2017 03:35:05.726	1	0
03/08/2017 03:35:05.726	2	3
03/08/2017 03:35:05.742	3	192
03/08/2017 03:35:05.742	4	9316
03/08/2017 03:35:05.742	5	8000
03/08/2017 03:35:05.742	6	2000
03/08/2017 03:35:05.758	7	9000
03/08/2017 03:35:05.758	8	0
03/08/2017 03:35:05.758	9	0
03/08/2017 03:35:05.773	10	0
03/08/2017 03:35:05.836	1	0
03/08/2017 03:35:05.836	2	3
03/08/2017 03:35:05.851	3	192
03/08/2017 03:35:05.851	4	9335
03/08/2017 03:35:05.851	5	8000
03/08/2017 03:35:05.867	6	2000
03/08/2017 03:35:05.867	7	9000
03/08/2017 03:35:05.867	8	0
03/08/2017 03:35:05.883	9	0
03/08/2017 03:35:05.883	10	0
03/08/2017 03:35:05.945	1	0
03/08/2017 03:35:05.945	2	3
03/08/2017 03:35:05.945	3	192
03/08/2017 03:35:05.961	4	9293
03/08/2017 03:35:05.961	5	8000
03/08/2017 03:35:05.961	6	2000
03/08/2017 03:35:05.977	7	9000
03/08/2017 03:35:05.977	8	0
03/08/2017 03:35:05.977	9	0
03/08/2017 03:35:05.992	10	0
03/08/2017 03:35:06.055	1	0
03/08/2017 03:35:06.055	2	3
03/08/2017 03:35:06.070	3	192
03/08/2017 03:35:06.070	4	9249
03/08/2017 03:35:06.070	5	8000
03/08/2017 03:35:06.086	6	2000
03/08/2017 03:35:06.086	7	9000
03/08/2017 03:35:06.086	8	0
03/08/2017 03:35:06.086	9	0
03/08/2017 03:35:06.101	10	0
03/08/2017 03:35:06.164	1	0
03/08/2017 03:35:06.164	2	3
03/08/2017 03:35:06.180	3	192
03/08/2017 03:35:06.180	4	9218
03/08/2017 03:35:06.180	5	8000
03/08/2017 03:35:06.195	6	2000
03/08/2017 03:35:06.195	7	9000
03/08/2017 03:35:06.195	8	0
03/08/2017 03:35:06.195	9	0
03/08/2017 03:35:06.211	10	0
03/08/2017 03:35:06.273	1	0
03/08/2017 03:35:06.273	2	3
03/08/2017 03:35:06.289	3	192
03/08/2017 03:35:06.289	4	9252
03/08/2017 03:35:06.289	5	8000
03/08/2017 03:35:06.289	6	2000
03/08/2017 03:35:06.305	7	9000
03/08/2017 03:35:06.305	8	0
03/08/2017 03:35:06.305	9	0
03/08/2017 03:35:06.321	10	0
03/08/2017 03:35:06.383	1	0
03/08/2017 03:35:06.383	2	3
03/08/2017 03:35:06.399	3	192
03/08/2017 03:35:06.399	4	9238
03/08/2017 03:35:06.399	5	8000
03/08/2017 03:35:06.414	6	2000
03/08/2017 03:35:06.414	7	9000
03/08/2017 03:35:06.414	8	0
03/08/2017 03:35:06.430	9	0
03/08/2017 03:35:06.430	10	0
03/08/2017 03:35:06.493	1	0
03/08/2017 03:35:06.493	2	3
03/08/2017 03:35:06.508	3	192
03/08/2017 03:35:06.508	4	9258
03/08/2017 03:35:06.508	5	8000
03/08/2017 03:35:06.524	6	2000
03/08/2017 03:35:06.524	7	9000
03/08/2017 03:35:06.524	8	0
03/08/2017 03:35:06.539	9	0
03/08/2017 03:35:06.539	10	0
03/08/2017 03:35:06.602	1	0
03/08/2017 03:35:06.602	2	3
03/08/2017 03:35:06.618	3	192
03/08/2017 03:35:06.618	4	9263
03/08/2017 03:35:06.618	5	8000
03/08/2017 03:35:06.633	6	2000
03/08/2017 03:35:06.633	7	9000
03/08/2017 03:35:06.633	8	0
03/08/2017 03:35:06.649	9	0
03/08/2017 03:35:06.649	10	0
03/08/2017 03:35:06.711	1	0
03/08/2017 03:35:06.711	2	3
03/08/2017 03:35:06.727	3	192
03/08/2017 03:35:06.727	4	9262
03/08/2017 03:35:06.727	5	8000
03/08/2017 03:35:06.743	6	2000
03/08/2017 03:35:06.743	7	9000
03/08/2017 03:35:06.743	8	0
03/08/2017 03:35:06.743	9	0
03/08/2017 03:35:06.758	10	0
03/08/2017 03:35:06.821	1	0
03/08/2017 03:35:06.821	2	3
03/08/2017 03:35:06.836	3	192
03/08/2017 03:35:06.836	4	9222
03/08/2017 03:35:06.836	5	8000
03/08/2017 03:35:06.852	6	2000
03/08/2017 03:35:06.852	7	9000
03/08/2017 03:35:06.852	8	0
03/08/2017 03:35:06.852	9	0
03/08/2017 03:35:06.868	10	0
03/08/2017 03:35:06.930	1	0
03/08/2017 03:35:06.930	2	3
03/08/2017 03:35:06.946	3	192
03/08/2017 03:35:06.946	4	9241
03/08/2017 03:35:06.946	5	8000
03/08/2017 03:35:06.946	6	2000
03/08/2017 03:35:06.961	7	9000
03/08/2017 03:35:06.961	8	0
03/08/2017 03:35:06.961	9	0
03/08/2017 03:35:06.977	10	0
03/08/2017 03:35:07.039	1	0
03/08/2017 03:35:07.039	2	3
03/08/2017 03:35:07.055	3	192
03/08/2017 03:35:07.055	4	9214
03/08/2017 03:35:07.055	5	8000
03/08/2017 03:35:07.071	6	2000
03/08/2017 03:35:07.071	7	9000
03/08/2017 03:35:07.071	8	0
03/08/2017 03:35:07.086	9	0
03/08/2017 03:35:07.086	10	0
03/08/2017 03:35:07.149	1	0
03/08/2017 03:35:07.149	2	3
03/08/2017 03:35:07.164	3	192
03/08/2017 03:35:07.164	4	9224
03/08/2017 03:35:07.164	5	8000
03/08/2017 03:35:07.180	6	2000
03/08/2017 03:35:07.180	7	9000
03/08/2017 03:35:07.180	8	0
03/08/2017 03:35:07.196	9	0
03/08/2017 03:35:07.196	10	0
03/08/2017 03:35:07.258	1	0
03/08/2017 03:35:07.258	2	3
03/08/2017 03:35:07.274	3	192
03/08/2017 03:35:07.274	4	9278
03/08/2017 03:35:07.274	5	8000
03/08/2017 03:35:07.289	6	2000
03/08/2017 03:35:07.289	7	9000
03/08/2017 03:35:07.289	8	0
03/08/2017 03:35:07.289	9	0
03/08/2017 03:35:07.305	10	0
03/08/2017 03:35:07.368	1	0
03/08/2017 03:35:07.368	2	3
03/08/2017 03:35:07.383	3	192
03/08/2017 03:35:07.383	4	9219
03/08/2017 03:35:07.383	5	8000
03/08/2017 03:35:07.399	6	2000
03/08/2017 03:35:07.399	7	9000
03/08/2017 03:35:07.399	8	0
03/08/2017 03:35:07.399	9	0
03/08/2017 03:35:07.414	10	0
03/08/2017 03:35:07.477	1	0
03/08/2017 03:35:07.477	2	3
03/08/2017 03:35:07.493	3	192
03/08/2017 03:35:07.493	4	9179
03/08/2017 03:35:07.493	5	8000
03/08/2017 03:35:07.493	6	2000
03/08/2017 03:35:07.508	7	9000
03/08/2017 03:35:07.508	8	0
03/08/2017 03:35:07.508	9	0
03/08/2017 03:35:07.524	10	0
03/08/2017 03:35:07.586	1	0
03/08/2017 03:35:07.586	2	3
03/08/2017 03:35:07.602	3	192
03/08/2017 03:35:07.602	4	9112
03/08/2017 03:35:07.602	5	8000
03/08/2017 03:35:07.618	6	2000
03/08/2017 03:35:07.618	7	9000
03/08/2017 03:35:07.618	8	0
03/08/2017 03:35:07.633	9	0
03/08/2017 03:35:07.633	10	0
03/08/2017 03:35:07.696	1	0
03/08/2017 03:35:07.696	2	3
03/08/2017 03:35:07.711	3	192
03/08/2017 03:35:07.711	4	9127
03/08/2017 03:35:07.711	5	8000
03/08/2017 03:35:07.727	6	2000
03/08/2017 03:35:07.727	7	9000
03/08/2017 03:35:07.727	8	0
03/08/2017 03:35:07.743	9	0
03/08/2017 03:35:07.743	10	0
03/08/2017 03:35:07.805	1	0
03/08/2017 03:35:07.821	2	3
03/08/2017 03:35:07.821	3	192
03/08/2017 03:35:07.821	4	9152
03/08/2017 03:35:07.836	5	8000
03/08/2017 03:35:07.836	6	2000
03/08/2017 03:35:07.836	7	9000
03/08/2017 03:35:07.852	8	0
03/08/2017 03:35:07.852	9	0
03/08/2017 03:35:07.852	10	0
03/08/2017 03:35:07.946	1	0
03/08/2017 03:35:07.946	2	3
03/08/2017 03:35:07.946	3	192
03/08/2017 03:35:07.961	4	9178
03/08/2017 03:35:07.961	5	8000
03/08/2017 03:35:07.961	6	2000
03/08/2017 03:35:07.977	7	9000
03/08/2017 03:35:07.977	8	0
03/08/2017 03:35:07.977	9	0
03/08/2017 03:35:07.977	10	0
03/08/2017 03:35:08.071	1	0
03/08/2017 03:35:08.071	2	3
03/08/2017 03:35:08.086	3	192
03/08/2017 03:35:08.086	4	9090
03/08/2017 03:35:08.086	5	8000
03/08/2017 03:35:08.102	6	2000
03/08/2017 03:35:08.102	7	9000
03/08/2017 03:35:08.102	8	0
03/08/2017 03:35:08.118	9	0
03/08/2017 03:35:08.118	10	0
03/08/2017 03:35:08.180	1	0
03/08/2017 03:35:08.180	2	3
03/08/2017 03:35:08.196	3	192
03/08/2017 03:35:08.196	4	9112
03/08/2017 03:35:08.196	5	8000
03/08/2017 03:35:08.211	6	2000
03/08/2017 03:35:08.211	7	9000
03/08/2017 03:35:08.211	8	0
03/08/2017 03:35:08.211	9	0
03/08/2017 03:35:08.227	10	0
03/08/2017 03:35:08.289	1	0
03/08/2017 03:35:08.289	2	3
03/08/2017 03:35:08.305	3	192
03/08/2017 03:35:08.305	4	9088
03/08/2017 03:35:08.305	5	8000
03/08/2017 03:35:08.305	6	2000
03/08/2017 03:35:08.325	7	9000
03/08/2017 03:35:08.325	8	0
03/08/2017 03:35:08.325	9	0
03/08/2017 03:35:08.339	10	0
03/08/2017 03:35:08.402	1	0
03/08/2017 03:35:08.402	2	3
03/08/2017 03:35:08.417	3	192
03/08/2017 03:35:08.417	4	9109
03/08/2017 03:35:08.417	5	8000
03/08/2017 03:35:08.433	6	2000
03/08/2017 03:35:08.433	7	9000
03/08/2017 03:35:08.433	8	0
03/08/2017 03:35:08.433	9	0
03/08/2017 03:35:08.449	10	0
03/08/2017 03:35:08.511	1	0
03/08/2017 03:35:08.527	2	3
03/08/2017 03:35:08.527	3	192
03/08/2017 03:35:08.527	4	9092
03/08/2017 03:35:08.527	5	8000
03/08/2017 03:35:08.542	6	2000
03/08/2017 03:35:08.542	7	9000
03/08/2017 03:35:08.542	8	0
03/08/2017 03:35:08.558	9	0
03/08/2017 03:35:08.558	10	0
03/08/2017 03:35:08.620	1	0
03/08/2017 03:35:08.620	2	3
03/08/2017 03:35:08.636	3	192
03/08/2017 03:35:08.636	4	9127
03/08/2017 03:35:08.636	5	8000
03/08/2017 03:35:08.652	6	2000
03/08/2017 03:35:08.652	7	9000
03/08/2017 03:35:08.652	8	0
03/08/2017 03:35:08.667	9	0
03/08/2017 03:35:08.667	10	0
03/08/2017 03:35:08.730	1	0
03/08/2017 03:35:08.730	2	3
03/08/2017 03:35:08.745	3	192
03/08/2017 03:35:08.745	4	9158
03/08/2017 03:35:08.745	5	8000
03/08/2017 03:35:08.763	6	2000
03/08/2017 03:35:08.768	7	9000
03/08/2017 03:35:08.768	8	0
03/08/2017 03:35:08.768	9	0
03/08/2017 03:35:08.781	10	0
03/08/2017 03:35:08.844	1	0
03/08/2017 03:35:08.844	2	3
03/08/2017 03:35:08.859	3	192
03/08/2017 03:35:08.859	4	9068
03/08/2017 03:35:08.859	5	8000
03/08/2017 03:35:08.875	6	2000
03/08/2017 03:35:08.875	7	9000
03/08/2017 03:35:08.875	8	0
03/08/2017 03:35:08.890	9	0
03/08/2017 03:35:08.890	10	0
03/08/2017 03:35:08.953	1	0
03/08/2017 03:35:08.969	2	3
03/08/2017 03:35:08.969	3	192
03/08/2017 03:35:08.969	4	9067
03/08/2017 03:35:08.984	5	8000
03/08/2017 03:35:08.984	6	2000
03/08/2017 03:35:08.984	7	9000
03/08/2017 03:35:08.984	8	0
03/08/2017 03:35:09.000	9	0
03/08/2017 03:35:09.000	10	0
03/08/2017 03:35:09.062	1	0
03/08/2017 03:35:09.078	2	3
03/08/2017 03:35:09.078	3	192
03/08/2017 03:35:09.078	4	9112
03/08/2017 03:35:09.078	5	8000
03/08/2017 03:35:09.094	6	2000
03/08/2017 03:35:09.094	7	9000
03/08/2017 03:35:09.094	8	0
03/08/2017 03:35:09.109	9	0
03/08/2017 03:35:09.109	10	0
03/08/2017 03:35:09.172	1	0
03/08/2017 03:35:09.187	2	3
03/08/2017 03:35:09.187	3	192
03/08/2017 03:35:09.187	4	9092
03/08/2017 03:35:09.187	5	8000
03/08/2017 03:35:09.203	6	2000
03/08/2017 03:35:09.203	7	9000
03/08/2017 03:35:09.203	8	0
03/08/2017 03:35:09.219	9	0
03/08/2017 03:35:09.219	10	0
03/08/2017 03:35:09.281	1	0
03/08/2017 03:35:09.281	2	3
03/08/2017 03:35:09.297	3	192
03/08/2017 03:35:09.297	4	9039
03/08/2017 03:35:09.297	5	8000
03/08/2017 03:35:09.314	6	2000
03/08/2017 03:35:09.314	7	9000
03/08/2017 03:35:09.314	8	0
03/08/2017 03:35:09.314	9	0
03/08/2017 03:35:09.330	10	0
03/08/2017 03:35:09.393	1	0
03/08/2017 03:35:09.408	2	3
03/08/2017 03:35:09.408	3	192
03/08/2017 03:35:09.408	4	9055
03/08/2017 03:35:09.408	5	8000
03/08/2017 03:35:09.424	6	2000
03/08/2017 03:35:09.424	7	9000
03/08/2017 03:35:09.424	8	0
03/08/2017 03:35:09.440	9	0
03/08/2017 03:35:09.440	10	0
03/08/2017 03:35:09.502	1	0
03/08/2017 03:35:09.502	2	3
03/08/2017 03:35:09.518	3	192
03/08/2017 03:35:09.518	4	9092
03/08/2017 03:35:09.518	5	8000
03/08/2017 03:35:09.536	6	2000
03/08/2017 03:35:09.541	7	9000
03/08/2017 03:35:09.541	8	0
03/08/2017 03:35:09.541	9	0
03/08/2017 03:35:09.553	10	0
03/08/2017 03:35:09.616	1	0
03/08/2017 03:35:09.616	2	3
03/08/2017 03:35:09.631	3	192
03/08/2017 03:35:09.631	4	9057
03/08/2017 03:35:09.631	5	8000
03/08/2017 03:35:09.647	6	2000
03/08/2017 03:35:09.647	7	9000
03/08/2017 03:35:09.647	8	0
03/08/2017 03:35:09.663	9	0
03/08/2017 03:35:09.663	10	0
03/08/2017 03:35:09.725	1	0
03/08/2017 03:35:09.725	2	3
03/08/2017 03:35:09.741	3	192
03/08/2017 03:35:09.741	4	9019
03/08/2017 03:35:09.741	5	8000
03/08/2017 03:35:09.756	6	2000
03/08/2017 03:35:09.756	7	9000
03/08/2017 03:35:09.756	8	0
03/08/2017 03:35:09.772	9	0
03/08/2017 03:35:09.772	10	0
03/08/2017 03:35:09.835	1	0
03/08/2017 03:35:09.835	2	3
03/08/2017 03:35:09.850	3	192
03/08/2017 03:35:09.850	4	9051
03/08/2017 03:35:09.850	5	8000
03/08/2017 03:35:09.866	6	2000
03/08/2017 03:35:09.866	7	9000
03/08/2017 03:35:09.866	8	0
03/08/2017 03:35:09.866	9	0
03/08/2017 03:35:09.882	10	0
03/08/2017 03:35:09.944	1	0
03/08/2017 03:35:09.960	2	3
03/08/2017 03:35:09.960	3	192
03/08/2017 03:35:09.960	4	8998
03/08/2017 03:35:09.960	5	8000
03/08/2017 03:35:09.975	6	2000
03/08/2017 03:35:09.975	7	9000
03/08/2017 03:35:09.975	8	0
03/08/2017 03:35:09.991	9	0
03/08/2017 03:35:09.991	10	0
03/08/2017 03:35:10.053	1	0
03/08/2017 03:35:10.053	2	3
03/08/2017 03:35:10.069	3	192
03/08/2017 03:35:10.069	4	9029
03/08/2017 03:35:10.069	5	8000
03/08/2017 03:35:10.085	6	2000
03/08/2017 03:35:10.085	7	9000
03/08/2017 03:35:10.085	8	0
03/08/2017 03:35:10.100	9	0
03/08/2017 03:35:10.100	10	0
03/08/2017 03:35:10.163	1	0
03/08/2017 03:35:10.163	2	3
03/08/2017 03:35:10.178	3	192
03/08/2017 03:35:10.178	4	9009
03/08/2017 03:35:10.178	5	8000
03/08/2017 03:35:10.194	6	2000
03/08/2017 03:35:10.194	7	9000
03/08/2017 03:35:10.194	8	0
03/08/2017 03:35:10.210	9	0
03/08/2017 03:35:10.210	10	0
03/08/2017 03:35:10.272	1	0
03/08/2017 03:35:10.272	2	3
03/08/2017 03:35:10.288	3	192
03/08/2017 03:35:10.288	4	9033
03/08/2017 03:35:10.288	5	8000
03/08/2017 03:35:10.305	6	2000
03/08/2017 03:35:10.306	7	9000
03/08/2017 03:35:10.306	8	0
03/08/2017 03:35:10.306	9	0
03/08/2017 03:35:10.322	10	0
03/08/2017 03:35:10.385	1	0
03/08/2017 03:35:10.385	2	3
03/08/2017 03:35:10.400	3	192
03/08/2017 03:35:10.400	4	9003
03/08/2017 03:35:10.400	5	8000
03/08/2017 03:35:10.416	6	2000
03/08/2017 03:35:10.416	7	9000
03/08/2017 03:35:10.416	8	0
03/08/2017 03:35:10.431	9	0
03/08/2017 03:35:10.431	10	0
03/08/2017 03:35:10.494	1	0
03/08/2017 03:35:10.494	2	3
03/08/2017 03:35:10.510	3	192
03/08/2017 03:35:10.510	4	8975
03/08/2017 03:35:10.510	5	8000
03/08/2017 03:35:10.526	6	2000
03/08/2017 03:35:10.526	7	9000
03/08/2017 03:35:10.526	8	0
03/08/2017 03:35:10.526	9	0
03/08/2017 03:35:10.542	10	0
03/08/2017 03:35:10.604	1	0
03/08/2017 03:35:10.620	2	3
03/08/2017 03:35:10.620	3	192
03/08/2017 03:35:10.620	4	8965
03/08/2017 03:35:10.620	5	8000
03/08/2017 03:35:10.635	6	2000
03/08/2017 03:35:10.635	7	9000
03/08/2017 03:35:10.635	8	0
03/08/2017 03:35:10.651	9	0
03/08/2017 03:35:10.651	10	0
03/08/2017 03:35:10.713	1	0
03/08/2017 03:35:10.729	2	3
03/08/2017 03:35:10.729	3	192
03/08/2017 03:35:10.729	4	8979
03/08/2017 03:35:10.729	5	8000
03/08/2017 03:35:10.745	6	2000
03/08/2017 03:35:10.745	7	9000
03/08/2017 03:35:10.745	8	0
03/08/2017 03:35:10.760	9	0
03/08/2017 03:35:10.760	10	0
03/08/2017 03:35:10.823	1	0
03/08/2017 03:35:10.823	2	3
03/08/2017 03:35:10.838	3	192
03/08/2017 03:35:10.838	4	8934
03/08/2017 03:35:10.838	5	8000
03/08/2017 03:35:10.854	6	2000
03/08/2017 03:35:10.854	7	9000
03/08/2017 03:35:10.854	8	0
03/08/2017 03:35:10.870	9	0
03/08/2017 03:35:10.870	10	0
03/08/2017 03:35:10.932	1	0
03/08/2017 03:35:10.932	2	3
03/08/2017 03:35:10.948	3	192
03/08/2017 03:35:10.948	4	8959
03/08/2017 03:35:10.948	5	8000
03/08/2017 03:35:10.963	6	2000
03/08/2017 03:35:10.963	7	9000
03/08/2017 03:35:10.963	8	0
03/08/2017 03:35:10.979	9	0
03/08/2017 03:35:10.979	10	0
03/08/2017 03:35:11.042	1	0
03/08/2017 03:35:11.042	2	3
03/08/2017 03:35:11.057	3	192
03/08/2017 03:35:11.057	4	8954
03/08/2017 03:35:11.057	5	8000
03/08/2017 03:35:11.073	6	2000
03/08/2017 03:35:11.073	7	9000
03/08/2017 03:35:11.073	8	0
03/08/2017 03:35:11.073	9	0
03/08/2017 03:35:11.088	10	0
03/08/2017 03:35:11.151	1	0
03/08/2017 03:35:11.167	2	3
03/08/2017 03:35:11.167	3	192
03/08/2017 03:35:11.167	4	8947
03/08/2017 03:35:11.167	5	8000
03/08/2017 03:35:11.185	6	2000
03/08/2017 03:35:11.185	7	9000
03/08/2017 03:35:11.185	8	0
03/08/2017 03:35:11.198	9	0
03/08/2017 03:35:11.198	10	0
03/08/2017 03:35:11.261	1	0
03/08/2017 03:35:11.261	2	3
03/08/2017 03:35:11.276	3	192
03/08/2017 03:35:11.276	4	8954
03/08/2017 03:35:11.276	5	8000
03/08/2017 03:35:11.276	6	2000
03/08/2017 03:35:11.292	7	9000
03/08/2017 03:35:11.292	8	0
03/08/2017 03:35:11.292	9	0
03/08/2017 03:35:11.307	10	0
03/08/2017 03:35:11.370	1	0
03/08/2017 03:35:11.370	2	3
03/08/2017 03:35:11.386	3	192
03/08/2017 03:35:11.386	4	8889
03/08/2017 03:35:11.386	5	8000
03/08/2017 03:35:11.401	6	2000
03/08/2017 03:35:11.401	7	9000
03/08/2017 03:35:11.401	8	0
03/08/2017 03:35:11.417	9	0
03/08/2017 03:35:11.417	10	0
03/08/2017 03:35:11.479	1	0
03/08/2017 03:35:11.479	2	3
03/08/2017 03:35:11.495	3	192
03/08/2017 03:35:11.495	4	8934
03/08/2017 03:35:11.495	5	8000
03/08/2017 03:35:11.511	6	2000
03/08/2017 03:35:11.511	7	9000
03/08/2017 03:35:11.511	8	0
03/08/2017 03:35:11.526	9	0
03/08/2017 03:35:11.526	10	0
03/08/2017 03:35:11.589	1	0
03/08/2017 03:35:11.589	2	3
03/08/2017 03:35:11.604	3	192
03/08/2017 03:35:11.604	4	8930
03/08/2017 03:35:11.604	5	8000
03/08/2017 03:35:11.620	6	2000
03/08/2017 03:35:11.620	7	9000
03/08/2017 03:35:11.620	8	0
03/08/2017 03:35:11.620	9	0
03/08/2017 03:35:11.636	10	0
03/08/2017 03:35:11.698	1	0
03/08/2017 03:35:11.714	2	3
03/08/2017 03:35:11.714	3	192
03/08/2017 03:35:11.714	4	8902
03/08/2017 03:35:11.714	5	8000
03/08/2017 03:35:11.730	6	2000
03/08/2017 03:35:11.730	7	9000
03/08/2017 03:35:11.730	8	0
03/08/2017 03:35:11.745	9	0
03/08/2017 03:35:11.745	10	0
03/08/2017 03:35:11.808	1	0
03/08/2017 03:35:11.823	2	3
03/08/2017 03:35:11.823	3	192
03/08/2017 03:35:11.823	4	8910
03/08/2017 03:35:11.823	5	8000
03/08/2017 03:35:11.842	6	2000
03/08/2017 03:35:11.843	7	9000
03/08/2017 03:35:11.843	8	0
03/08/2017 03:35:11.843	9	0
03/08/2017 03:35:11.859	10	0
03/08/2017 03:35:11.921	1	0
03/08/2017 03:35:11.921	2	3
03/08/2017 03:35:11.937	3	192
03/08/2017 03:35:11.937	4	8918
03/08/2017 03:35:11.937	5	8000
03/08/2017 03:35:11.953	6	2000
03/08/2017 03:35:11.953	7	9000
03/08/2017 03:35:11.953	8	0
03/08/2017 03:35:11.968	9	0
03/08/2017 03:35:11.968	10	0
03/08/2017 03:35:12.031	1	0
03/08/2017 03:35:12.031	2	3
03/08/2017 03:35:12.046	3	192
03/08/2017 03:35:12.046	4	8885
03/08/2017 03:35:12.046	5	8000
03/08/2017 03:35:12.062	6	2000
03/08/2017 03:35:12.062	7	9000
03/08/2017 03:35:12.062	8	0
03/08/2017 03:35:12.078	9	0
03/08/2017 03:35:12.078	10	0
03/08/2017 03:35:12.140	1	0
03/08/2017 03:35:12.156	2	3
03/08/2017 03:35:12.156	3	192
03/08/2017 03:35:12.156	4	8904
03/08/2017 03:35:12.171	5	8000
03/08/2017 03:35:12.171	6	2000
03/08/2017 03:35:12.171	7	9000
03/08/2017 03:35:12.171	8	0
03/08/2017 03:35:12.187	9	0
03/08/2017 03:35:12.187	10	0
03/08/2017 03:35:12.250	1	0
03/08/2017 03:35:12.265	2	3
03/08/2017 03:35:12.265	3	192
03/08/2017 03:35:12.265	4	8873
03/08/2017 03:35:12.265	5	8000
03/08/2017 03:35:12.281	6	2000
03/08/2017 03:35:12.281	7	9000
03/08/2017 03:35:12.281	8	0
03/08/2017 03:35:12.296	9	0
03/08/2017 03:35:12.296	10	0
03/08/2017 03:35:12.359	1	0
03/08/2017 03:35:12.359	2	3
03/08/2017 03:35:12.374	3	192
03/08/2017 03:35:12.374	4	8854
03/08/2017 03:35:12.374	5	8000
03/08/2017 03:35:12.390	6	2000
03/08/2017 03:35:12.390	7	9000
03/08/2017 03:35:12.390	8	0
03/08/2017 03:35:12.406	9	0
03/08/2017 03:35:12.406	10	0
03/08/2017 03:35:12.468	1	0
03/08/2017 03:35:12.468	2	3
03/08/2017 03:35:12.484	3	192
03/08/2017 03:35:12.484	4	8903
03/08/2017 03:35:12.484	5	8000
03/08/2017 03:35:12.500	6	2000
03/08/2017 03:35:12.500	7	9000
03/08/2017 03:35:12.500	8	0
03/08/2017 03:35:12.515	9	0
03/08/2017 03:35:12.515	10	0
03/08/2017 03:35:12.578	1	0
03/08/2017 03:35:12.578	2	3
03/08/2017 03:35:12.596	3	192
03/08/2017 03:35:12.596	4	8847
03/08/2017 03:35:12.596	5	8000
03/08/2017 03:35:12.596	6	2000
03/08/2017 03:35:12.612	7	9000
03/08/2017 03:35:12.612	8	0
03/08/2017 03:35:12.612	9	0
03/08/2017 03:35:12.628	10	0
03/08/2017 03:35:12.690	1	0
03/08/2017 03:35:12.690	2	3
03/08/2017 03:35:12.706	3	192
03/08/2017 03:35:12.706	4	8832
03/08/2017 03:35:12.706	5	8000
03/08/2017 03:35:12.721	6	2000
03/08/2017 03:35:12.721	7	9000
03/08/2017 03:35:12.721	8	0
03/08/2017 03:35:12.737	9	0
03/08/2017 03:35:12.737	10	0
03/08/2017 03:35:12.800	1	0
03/08/2017 03:35:12.800	2	3
03/08/2017 03:35:12.815	3	192
03/08/2017 03:35:12.815	4	8843
03/08/2017 03:35:12.815	5	8000
03/08/2017 03:35:12.831	6	2000
03/08/2017 03:35:12.831	7	9000
03/08/2017 03:35:12.831	8	0
03/08/2017 03:35:12.846	9	0
03/08/2017 03:35:12.846	10	0
03/08/2017 03:35:12.909	1	0
03/08/2017 03:35:12.925	2	3
03/08/2017 03:35:12.925	3	192
03/08/2017 03:35:12.925	4	8832
03/08/2017 03:35:12.940	5	8000
03/08/2017 03:35:12.940	6	2000
03/08/2017 03:35:12.940	7	9000
03/08/2017 03:35:12.940	8	0
03/08/2017 03:35:12.956	9	0
03/08/2017 03:35:12.956	10	0
03/08/2017 03:35:13.018	1	0
03/08/2017 03:35:13.034	2	3
03/08/2017 03:35:13.034	3	192
03/08/2017 03:35:13.034	4	8862
03/08/2017 03:35:13.034	5	8000
03/08/2017 03:35:13.050	6	2000
03/08/2017 03:35:13.050	7	9000
03/08/2017 03:35:13.050	8	0
03/08/2017 03:35:13.065	9	0
03/08/2017 03:35:13.065	10	0
03/08/2017 03:35:13.128	1	0
03/08/2017 03:35:13.128	2	3
03/08/2017 03:35:13.143	3	192
03/08/2017 03:35:13.143	4	8803
03/08/2017 03:35:13.143	5	8000
03/08/2017 03:35:13.159	6	2000
03/08/2017 03:35:13.159	7	9000
03/08/2017 03:35:13.159	8	0
03/08/2017 03:35:13.175	9	0
03/08/2017 03:35:13.175	10	0
03/08/2017 03:35:13.237	1	0
03/08/2017 03:35:13.237	2	3
03/08/2017 03:35:13.253	3	192
03/08/2017 03:35:13.253	4	8809
03/08/2017 03:35:13.253	5	8000
03/08/2017 03:35:13.268	6	2000
03/08/2017 03:35:13.268	7	9000
03/08/2017 03:35:13.268	8	0
03/08/2017 03:35:13.284	9	0
03/08/2017 03:35:13.284	10	0
03/08/2017 03:35:13.347	1	0
03/08/2017 03:35:13.347	2	3
03/08/2017 03:35:13.362	3	192
03/08/2017 03:35:13.362	4	8816
03/08/2017 03:35:13.362	5	8000
03/08/2017 03:35:13.378	6	2000
03/08/2017 03:35:13.378	7	9000
03/08/2017 03:35:13.378	8	0
03/08/2017 03:35:13.393	9	0
03/08/2017 03:35:13.393	10	0
03/08/2017 03:35:13.456	1	0
03/08/2017 03:35:13.456	2	3
03/08/2017 03:35:13.472	3	192
03/08/2017 03:35:13.472	4	8809
03/08/2017 03:35:13.472	5	8000
03/08/2017 03:35:13.487	6	2000
03/08/2017 03:35:13.487	7	9000
03/08/2017 03:35:13.487	8	0
03/08/2017 03:35:13.503	9	0
03/08/2017 03:35:13.503	10	0
03/08/2017 03:35:13.565	1	0
03/08/2017 03:35:13.581	2	3
03/08/2017 03:35:13.581	3	192
03/08/2017 03:35:13.581	4	8785
03/08/2017 03:35:13.581	5	8000
03/08/2017 03:35:13.596	6	2000
03/08/2017 03:35:13.596	7	9000
03/08/2017 03:35:13.596	8	0
03/08/2017 03:35:13.612	9	0
03/08/2017 03:35:13.612	10	0
03/08/2017 03:35:13.675	1	0
03/08/2017 03:35:13.690	2	3
03/08/2017 03:35:13.690	3	192
03/08/2017 03:35:13.690	4	8804
03/08/2017 03:35:13.706	5	8000
03/08/2017 03:35:13.706	6	2000
03/08/2017 03:35:13.706	7	9000
03/08/2017 03:35:13.721	8	0
03/08/2017 03:35:13.721	9	0
03/08/2017 03:35:13.721	10	0
03/08/2017 03:35:13.784	1	0
03/08/2017 03:35:13.784	2	3
03/08/2017 03:35:13.784	3	192
03/08/2017 03:35:13.800	4	8795
03/08/2017 03:35:13.800	5	8000
03/08/2017 03:35:13.800	6	2000
03/08/2017 03:35:13.818	7	9000
03/08/2017 03:35:13.823	8	0
03/08/2017 03:35:13.823	9	0
03/08/2017 03:35:13.823	10	0
03/08/2017 03:35:13.898	1	0
03/08/2017 03:35:13.898	2	3
03/08/2017 03:35:13.913	3	192
03/08/2017 03:35:13.913	4	8793
03/08/2017 03:35:13.913	5	8000
03/08/2017 03:35:13.929	6	2000
03/08/2017 03:35:13.929	7	9000
03/08/2017 03:35:13.929	8	0
03/08/2017 03:35:13.945	9	0
03/08/2017 03:35:13.945	10	0
03/08/2017 03:35:14.007	1	0
03/08/2017 03:35:14.007	2	3
03/08/2017 03:35:14.023	3	192
03/08/2017 03:35:14.023	4	8746
03/08/2017 03:35:14.023	5	8000
03/08/2017 03:35:14.038	6	2000
03/08/2017 03:35:14.038	7	9000
03/08/2017 03:35:14.038	8	0
03/08/2017 03:35:14.038	9	0
03/08/2017 03:35:14.054	10	0
03/08/2017 03:35:14.117	1	0
03/08/2017 03:35:14.117	2	3
03/08/2017 03:35:14.132	3	192
03/08/2017 03:35:14.132	4	8760
03/08/2017 03:35:14.132	5	8000
03/08/2017 03:35:14.132	6	2000
03/08/2017 03:35:14.152	7	9000
03/08/2017 03:35:14.152	8	0
03/08/2017 03:35:14.152	9	0
03/08/2017 03:35:14.152	10	0
03/08/2017 03:35:14.230	1	0
03/08/2017 03:35:14.246	2	3
03/08/2017 03:35:14.246	3	192
03/08/2017 03:35:14.246	4	8751
03/08/2017 03:35:14.246	5	8000
03/08/2017 03:35:14.262	6	2000
03/08/2017 03:35:14.262	7	9000
03/08/2017 03:35:14.262	8	0
03/08/2017 03:35:14.277	9	0
03/08/2017 03:35:14.277	10	0
03/08/2017 03:35:14.340	1	0
03/08/2017 03:35:14.340	2	3
03/08/2017 03:35:14.359	3	192
03/08/2017 03:35:14.359	4	8792
03/08/2017 03:35:14.359	5	8000
03/08/2017 03:35:14.359	6	2000
03/08/2017 03:35:14.374	7	9000
03/08/2017 03:35:14.374	8	0
03/08/2017 03:35:14.374	9	0
03/08/2017 03:35:14.390	10	0
03/08/2017 03:35:14.452	1	0
03/08/2017 03:35:14.452	2	3
03/08/2017 03:35:14.468	3	192
03/08/2017 03:35:14.468	4	8736
03/08/2017 03:35:14.468	5	8000
03/08/2017 03:35:14.484	6	2000
03/08/2017 03:35:14.484	7	9000
03/08/2017 03:35:14.484	8	0
03/08/2017 03:35:14.499	9	0
03/08/2017 03:35:14.499	10	0
03/08/2017 03:35:14.562	1	0
03/08/2017 03:35:14.562	2	3
03/08/2017 03:35:14.577	3	192
03/08/2017 03:35:14.577	4	8746
03/08/2017 03:35:14.577	5	8000
03/08/2017 03:35:14.593	6	2000
03/08/2017 03:35:14.593	7	9000
03/08/2017 03:35:14.593	8	0
03/08/2017 03:35:14.609	9	0
03/08/2017 03:35:14.609	10	0
03/08/2017 03:35:14.671	1	0
03/08/2017 03:35:14.687	2	3
03/08/2017 03:35:14.687	3	192
03/08/2017 03:35:14.687	4	8730
03/08/2017 03:35:14.702	5	8000
03/08/2017 03:35:14.702	6	2000
03/08/2017 03:35:14.702	7	9000
03/08/2017 03:35:14.702	8	0
03/08/2017 03:35:14.718	9	0
03/08/2017 03:35:14.718	10	0
03/08/2017 03:35:14.780	1	0
03/08/2017 03:35:14.796	2	3
03/08/2017 03:35:14.796	3	192
03/08/2017 03:35:14.796	4	8714
03/08/2017 03:35:14.812	5	8000
03/08/2017 03:35:14.812	6	2000
03/08/2017 03:35:14.812	7	9000
03/08/2017 03:35:14.812	8	0
03/08/2017 03:35:14.827	9	0
03/08/2017 03:35:14.827	10	0
03/08/2017 03:35:14.905	1	0
03/08/2017 03:35:14.921	2	3
03/08/2017 03:35:14.921	3	192
03/08/2017 03:35:14.921	4	8738
03/08/2017 03:35:14.937	5	8000
03/08/2017 03:35:14.937	6	2000
03/08/2017 03:35:14.937	7	9000
03/08/2017 03:35:14.937	8	0
03/08/2017 03:35:14.952	9	0
03/08/2017 03:35:14.952	10	0
03/08/2017 03:35:15.015	1	0
03/08/2017 03:35:15.030	2	3
03/08/2017 03:35:15.030	3	192
03/08/2017 03:35:15.030	4	8716
03/08/2017 03:35:15.046	5	8000
03/08/2017 03:35:15.046	6	2000
03/08/2017 03:35:15.046	7	9000
03/08/2017 03:35:15.046	8	0
03/08/2017 03:35:15.062	9	0
03/08/2017 03:35:15.062	10	0
03/08/2017 03:35:15.124	1	0
03/08/2017 03:35:15.140	2	3
03/08/2017 03:35:15.140	3	192
03/08/2017 03:35:15.140	4	8793
03/08/2017 03:35:15.140	5	8000
03/08/2017 03:35:15.163	6	2000
03/08/2017 03:35:15.163	7	9000
03/08/2017 03:35:15.163	8	0
03/08/2017 03:35:15.175	9	0
03/08/2017 03:35:15.175	10	0
03/08/2017 03:35:15.238	1	0
03/08/2017 03:35:15.254	2	3
03/08/2017 03:35:15.254	3	192
03/08/2017 03:35:15.254	4	8680
03/08/2017 03:35:15.254	5	8000
03/08/2017 03:35:15.273	6	2000
03/08/2017 03:35:15.273	7	9000
03/08/2017 03:35:15.273	8	0
03/08/2017 03:35:15.273	9	0
03/08/2017 03:35:15.288	10	0
03/08/2017 03:35:15.351	1	0
03/08/2017 03:35:15.351	2	3
03/08/2017 03:35:15.366	3	192
03/08/2017 03:35:15.366	4	8698
03/08/2017 03:35:15.366	5	8000
03/08/2017 03:35:15.382	6	2000
03/08/2017 03:35:15.382	7	9000
03/08/2017 03:35:15.382	8	0
03/08/2017 03:35:15.398	9	0
03/08/2017 03:35:15.398	10	0
03/08/2017 03:35:15.460	1	0
03/08/2017 03:35:15.460	2	3
03/08/2017 03:35:15.476	3	192
03/08/2017 03:35:15.476	4	8666
03/08/2017 03:35:15.476	5	8000
03/08/2017 03:35:15.491	6	2000
03/08/2017 03:35:15.491	7	9000
03/08/2017 03:35:15.491	8	0
03/08/2017 03:35:15.507	9	0
03/08/2017 03:35:15.507	10	0
03/08/2017 03:35:15.569	1	0
03/08/2017 03:35:15.569	2	3
03/08/2017 03:35:15.585	3	192
03/08/2017 03:35:15.585	4	8681
03/08/2017 03:35:15.585	5	8000
03/08/2017 03:35:15.601	6	2000
03/08/2017 03:35:15.601	7	9000
03/08/2017 03:35:15.601	8	0
03/08/2017 03:35:15.616	9	0
03/08/2017 03:35:15.616	10	0
03/08/2017 03:35:15.679	1	0
03/08/2017 03:35:15.694	2	3
03/08/2017 03:35:15.694	3	192
03/08/2017 03:35:15.694	4	8658
03/08/2017 03:35:15.710	5	8000
03/08/2017 03:35:15.710	6	2000
03/08/2017 03:35:15.710	7	9000
03/08/2017 03:35:15.710	8	0
03/08/2017 03:35:15.726	9	0
03/08/2017 03:35:15.726	10	0
03/08/2017 03:35:15.788	1	0
03/08/2017 03:35:15.788	2	3
03/08/2017 03:35:15.804	3	192
03/08/2017 03:35:15.804	4	8719
03/08/2017 03:35:15.804	5	8000
03/08/2017 03:35:15.819	6	2000
03/08/2017 03:35:15.819	7	9000
03/08/2017 03:35:15.819	8	0
03/08/2017 03:35:15.819	9	0
03/08/2017 03:35:15.835	10	0
03/08/2017 03:35:15.898	1	0
03/08/2017 03:35:15.898	2	3
03/08/2017 03:35:15.913	3	192
03/08/2017 03:35:15.913	4	8647
03/08/2017 03:35:15.913	5	8000
03/08/2017 03:35:15.929	6	2000
03/08/2017 03:35:15.929	7	9000
03/08/2017 03:35:15.929	8	0
03/08/2017 03:35:15.945	9	0
03/08/2017 03:35:15.945	10	0
03/08/2017 03:35:16.007	1	0
03/08/2017 03:35:16.023	2	3
03/08/2017 03:35:16.023	3	192
03/08/2017 03:35:16.023	4	8630
03/08/2017 03:35:16.038	5	8000
03/08/2017 03:35:16.038	6	2000
03/08/2017 03:35:16.038	7	9000
03/08/2017 03:35:16.054	8	0
03/08/2017 03:35:16.054	9	0
03/08/2017 03:35:16.054	10	0
03/08/2017 03:35:16.116	1	0
03/08/2017 03:35:16.116	2	3
03/08/2017 03:35:16.132	3	192
03/08/2017 03:35:16.132	4	8637
03/08/2017 03:35:16.132	5	8000
03/08/2017 03:35:16.148	6	2000
03/08/2017 03:35:16.148	7	9000
03/08/2017 03:35:16.148	8	0
03/08/2017 03:35:16.163	9	0
03/08/2017 03:35:16.163	10	0
03/08/2017 03:35:16.226	1	0
03/08/2017 03:35:16.242	2	3
03/08/2017 03:35:16.242	3	192
03/08/2017 03:35:16.242	4	8628
03/08/2017 03:35:16.258	5	8000
03/08/2017 03:35:16.258	6	2000
03/08/2017 03:35:16.258	7	9000
03/08/2017 03:35:16.258	8	0
03/08/2017 03:35:16.274	9	0
03/08/2017 03:35:16.274	10	0
03/08/2017 03:35:16.336	1	0
03/08/2017 03:35:16.352	2	3
03/08/2017 03:35:16.352	3	192
03/08/2017 03:35:16.352	4	8658
03/08/2017 03:35:16.352	5	8000
03/08/2017 03:35:16.371	6	2000
03/08/2017 03:35:16.371	7	9000
03/08/2017 03:35:16.371	8	0
03/08/2017 03:35:16.371	9	0
03/08/2017 03:35:16.386	10	0
03/08/2017 03:35:16.449	1	0
03/08/2017 03:35:16.449	2	3
03/08/2017 03:35:16.464	3	192
03/08/2017 03:35:16.464	4	8628
03/08/2017 03:35:16.464	5	8000
03/08/2017 03:35:16.464	6	2000
03/08/2017 03:35:16.480	7	9000
03/08/2017 03:35:16.480	8	0
03/08/2017 03:35:16.480	9	0
03/08/2017 03:35:16.496	10	0
03/08/2017 03:35:16.558	1	0
03/08/2017 03:35:16.558	2	3
03/08/2017 03:35:16.574	3	192
03/08/2017 03:35:16.574	4	8620
03/08/2017 03:35:16.574	5	8000
03/08/2017 03:35:16.589	6	2000
03/08/2017 03:35:16.589	7	9000
03/08/2017 03:35:16.589	8	0
03/08/2017 03:35:16.605	9	0
03/08/2017 03:35:16.605	10	0
03/08/2017 03:35:16.668	1	0
03/08/2017 03:35:16.668	2	3
03/08/2017 03:35:16.683	3	192
03/08/2017 03:35:16.683	4	8619
03/08/2017 03:35:16.683	5	8000
03/08/2017 03:35:16.699	6	2000
03/08/2017 03:35:16.699	7	9000
03/08/2017 03:35:16.699	8	0
03/08/2017 03:35:16.714	9	0
03/08/2017 03:35:16.714	10	0
03/08/2017 03:35:16.777	1	0
03/08/2017 03:35:16.777	2	3
03/08/2017 03:35:16.793	3	192
03/08/2017 03:35:16.793	4	8617
03/08/2017 03:35:16.793	5	8000
03/08/2017 03:35:16.810	6	2000
03/08/2017 03:35:16.813	7	9000
03/08/2017 03:35:16.813	8	0
03/08/2017 03:35:16.813	9	0
03/08/2017 03:35:16.828	10	0
03/08/2017 03:35:16.891	1	0
03/08/2017 03:35:16.906	2	3
03/08/2017 03:35:16.906	3	192
03/08/2017 03:35:16.906	4	8589
03/08/2017 03:35:16.906	5	8000
03/08/2017 03:35:16.926	6	2000
03/08/2017 03:35:16.926	7	9000
03/08/2017 03:35:16.926	8	0
03/08/2017 03:35:16.926	9	0
03/08/2017 03:35:16.942	10	0
03/08/2017 03:35:17.004	1	0
03/08/2017 03:35:17.004	2	3
03/08/2017 03:35:17.020	3	192
03/08/2017 03:35:17.020	4	8589
03/08/2017 03:35:17.020	5	8000
03/08/2017 03:35:17.020	6	2000
03/08/2017 03:35:17.036	7	9000
03/08/2017 03:35:17.036	8	0
03/08/2017 03:35:17.036	9	0
03/08/2017 03:35:17.051	10	0
03/08/2017 03:35:17.114	1	0
03/08/2017 03:35:17.114	2	3
03/08/2017 03:35:17.129	3	192
03/08/2017 03:35:17.129	4	8569
03/08/2017 03:35:17.129	5	8000
03/08/2017 03:35:17.145	6	2000
03/08/2017 03:35:17.145	7	9000
03/08/2017 03:35:17.145	8	0
03/08/2017 03:35:17.161	9	0
03/08/2017 03:35:17.161	10	0
03/08/2017 03:35:17.223	1	0
03/08/2017 03:35:17.223	2	3
03/08/2017 03:35:17.239	3	192
03/08/2017 03:35:17.239	4	8580
03/08/2017 03:35:17.239	5	8000
03/08/2017 03:35:17.254	6	2000
03/08/2017 03:35:17.254	7	9000
03/08/2017 03:35:17.254	8	0
03/08/2017 03:35:17.270	9	0
03/08/2017 03:35:17.270	10	0
03/08/2017 03:35:17.333	1	0
03/08/2017 03:35:17.348	2	3
03/08/2017 03:35:17.348	3	192
03/08/2017 03:35:17.348	4	8559
03/08/2017 03:35:17.364	5	8000
03/08/2017 03:35:17.369	6	2000
03/08/2017 03:35:17.369	7	9000
03/08/2017 03:35:17.369	8	0
03/08/2017 03:35:17.384	9	0
03/08/2017 03:35:17.384	10	0
03/08/2017 03:35:17.446	1	0
03/08/2017 03:35:17.462	2	3
03/08/2017 03:35:17.462	3	192
03/08/2017 03:35:17.462	4	8539
03/08/2017 03:35:17.462	5	8000
03/08/2017 03:35:17.478	6	2000
03/08/2017 03:35:17.478	7	9000
03/08/2017 03:35:17.478	8	0
03/08/2017 03:35:17.494	9	0
03/08/2017 03:35:17.494	10	0
03/08/2017 03:35:17.556	1	0
03/08/2017 03:35:17.572	2	3
03/08/2017 03:35:17.572	3	192
03/08/2017 03:35:17.572	4	8511
03/08/2017 03:35:17.572	5	8000
03/08/2017 03:35:17.587	6	2000
03/08/2017 03:35:17.587	7	9000
03/08/2017 03:35:17.587	8	0
03/08/2017 03:35:17.603	9	0
03/08/2017 03:35:17.603	10	0
03/08/2017 03:35:17.665	1	0
03/08/2017 03:35:17.665	2	3
03/08/2017 03:35:17.681	3	192
03/08/2017 03:35:17.681	4	8521
03/08/2017 03:35:17.681	5	8000
03/08/2017 03:35:17.697	6	2000
03/08/2017 03:35:17.697	7	9000
03/08/2017 03:35:17.697	8	0
03/08/2017 03:35:17.712	9	0
03/08/2017 03:35:17.712	10	0
03/08/2017 03:35:17.775	1	0
03/08/2017 03:35:17.775	2	3
03/08/2017 03:35:17.791	3	192
03/08/2017 03:35:17.791	4	8515
03/08/2017 03:35:17.791	5	8000
03/08/2017 03:35:17.807	6	2000
03/08/2017 03:35:17.807	7	9000
03/08/2017 03:35:17.807	8	0
03/08/2017 03:35:17.823	9	0
03/08/2017 03:35:17.823	10	0
03/08/2017 03:35:17.885	1	0
03/08/2017 03:35:17.901	2	3
03/08/2017 03:35:17.901	3	192
03/08/2017 03:35:17.901	4	8503
03/08/2017 03:35:17.901	5	8000
03/08/2017 03:35:17.921	6	2000
03/08/2017 03:35:17.921	7	9000
03/08/2017 03:35:17.921	8	0
03/08/2017 03:35:17.921	9	0
03/08/2017 03:35:17.936	10	0
03/08/2017 03:35:17.999	1	0
03/08/2017 03:35:18.014	2	3
03/08/2017 03:35:18.014	3	192
03/08/2017 03:35:18.014	4	8517
03/08/2017 03:35:18.014	5	8000
03/08/2017 03:35:18.030	6	2000
03/08/2017 03:35:18.030	7	9000
03/08/2017 03:35:18.030	8	0
03/08/2017 03:35:18.046	9	0
03/08/2017 03:35:18.046	10	0
03/08/2017 03:35:18.108	1	0
03/08/2017 03:35:18.108	2	3
03/08/2017 03:35:18.124	3	192
03/08/2017 03:35:18.124	4	8483
03/08/2017 03:35:18.124	5	8000
03/08/2017 03:35:18.139	6	2000
03/08/2017 03:35:18.139	7	9000
03/08/2017 03:35:18.139	8	0
03/08/2017 03:35:18.155	9	0
03/08/2017 03:35:18.155	10	0
03/08/2017 03:35:18.217	1	0
03/08/2017 03:35:18.217	2	3
03/08/2017 03:35:18.233	3	192
03/08/2017 03:35:18.233	4	8482
03/08/2017 03:35:18.233	5	8000
03/08/2017 03:35:18.249	6	2000
03/08/2017 03:35:18.249	7	9000
03/08/2017 03:35:18.249	8	0
03/08/2017 03:35:18.264	9	0
03/08/2017 03:35:18.264	10	0
03/08/2017 03:35:18.327	1	0
03/08/2017 03:35:18.342	2	3
03/08/2017 03:35:18.342	3	192
03/08/2017 03:35:18.342	4	8482
03/08/2017 03:35:18.358	5	8000
03/08/2017 03:35:18.358	6	2000
03/08/2017 03:35:18.358	7	9000
03/08/2017 03:35:18.358	8	0
03/08/2017 03:35:18.374	9	0
03/08/2017 03:35:18.374	10	0
03/08/2017 03:35:18.436	1	0
03/08/2017 03:35:18.452	2	3
03/08/2017 03:35:18.452	3	192
03/08/2017 03:35:18.452	4	8467
03/08/2017 03:35:18.452	5	8000
03/08/2017 03:35:18.467	6	2000
03/08/2017 03:35:18.467	7	9000
03/08/2017 03:35:18.467	8	0
03/08/2017 03:35:18.483	9	0
[truncated: 17,301 more rows]
