# Supplementary material for: Dataset of anomalies and malicious acts in a cyber-physical subsystem
Source: Data Brief. 2017 Jul 20;14:186–91. doi: 10.1016/j.dib.2017.07.038 (PMC5536820; doi:10.1016/j.dib.2017.07.038)
Supplement: Supplementary file 2 [file mmc2.zip › dataset/logs/plastic_bag.csv]

Time Stamp	Register	Value
02/08/2017 12:26:39.401	1	0
02/08/2017 12:26:39.417	2	7
02/08/2017 12:26:39.417	3	0
02/08/2017 12:26:39.417	4	9857
02/08/2017 12:26:39.433	5	8000
02/08/2017 12:26:39.433	6	2000
02/08/2017 12:26:39.433	7	9000
02/08/2017 12:26:39.448	8	0
02/08/2017 12:26:39.448	9	0
02/08/2017 12:26:39.448	10	0
02/08/2017 12:26:39.511	1	0
02/08/2017 12:26:39.511	2	7
02/08/2017 12:26:39.511	3	0
02/08/2017 12:26:39.526	4	9857
02/08/2017 12:26:39.526	5	8000
02/08/2017 12:26:39.526	6	2000
02/08/2017 12:26:39.542	7	9000
02/08/2017 12:26:39.542	8	0
02/08/2017 12:26:39.542	9	0
02/08/2017 12:26:39.558	10	0
02/08/2017 12:26:39.620	1	0
02/08/2017 12:26:39.620	2	7
02/08/2017 12:26:39.620	3	0
02/08/2017 12:26:39.636	4	9851
02/08/2017 12:26:39.636	5	8000
02/08/2017 12:26:39.636	6	2000
02/08/2017 12:26:39.651	7	9000
02/08/2017 12:26:39.651	8	0
02/08/2017 12:26:39.651	9	0
02/08/2017 12:26:39.667	10	0
02/08/2017 12:26:39.729	1	0
02/08/2017 12:26:39.729	2	7
02/08/2017 12:26:39.729	3	0
02/08/2017 12:26:39.745	4	9857
02/08/2017 12:26:39.745	5	8000
02/08/2017 12:26:39.745	6	2000
02/08/2017 12:26:39.761	7	9000
02/08/2017 12:26:39.761	8	0
02/08/2017 12:26:39.761	9	0
02/08/2017 12:26:39.776	10	0
02/08/2017 12:26:39.839	1	0
02/08/2017 12:26:39.839	2	7
02/08/2017 12:26:39.855	3	0
02/08/2017 12:26:39.855	4	9857
02/08/2017 12:26:39.855	5	8000
02/08/2017 12:26:39.870	6	2000
02/08/2017 12:26:39.870	7	9000
02/08/2017 12:26:39.870	8	0
02/08/2017 12:26:39.870	9	0
02/08/2017 12:26:39.886	10	0
02/08/2017 12:26:39.948	1	0
02/08/2017 12:26:39.948	2	7
02/08/2017 12:26:39.964	3	0
02/08/2017 12:26:39.964	4	9857
02/08/2017 12:26:39.964	5	8000
02/08/2017 12:26:39.980	6	2000
02/08/2017 12:26:39.980	7	9000
02/08/2017 12:26:39.980	8	0
02/08/2017 12:26:39.980	9	0
02/08/2017 12:26:39.995	10	0
02/08/2017 12:26:40.058	1	0
02/08/2017 12:26:40.058	2	7
02/08/2017 12:26:40.073	3	0
02/08/2017 12:26:40.073	4	9855
02/08/2017 12:26:40.073	5	8000
02/08/2017 12:26:40.073	6	2000
02/08/2017 12:26:40.089	7	9000
02/08/2017 12:26:40.089	8	0
02/08/2017 12:26:40.089	9	0
02/08/2017 12:26:40.105	10	0
02/08/2017 12:26:40.167	1	0
02/08/2017 12:26:40.167	2	7
02/08/2017 12:26:40.183	3	0
02/08/2017 12:26:40.183	4	9858
02/08/2017 12:26:40.183	5	8000
02/08/2017 12:26:40.183	6	2000
02/08/2017 12:26:40.198	7	9000
02/08/2017 12:26:40.198	8	0
02/08/2017 12:26:40.198	9	0
02/08/2017 12:26:40.214	10	0
02/08/2017 12:26:40.276	1	0
02/08/2017 12:26:40.276	2	7
02/08/2017 12:26:40.276	3	0
02/08/2017 12:26:40.292	4	9859
02/08/2017 12:26:40.292	5	8000
02/08/2017 12:26:40.292	6	2000
02/08/2017 12:26:40.308	7	9000
02/08/2017 12:26:40.308	8	0
02/08/2017 12:26:40.308	9	0
02/08/2017 12:26:40.323	10	0
02/08/2017 12:26:40.386	1	0
02/08/2017 12:26:40.386	2	7
02/08/2017 12:26:40.401	3	0
02/08/2017 12:26:40.401	4	9857
02/08/2017 12:26:40.401	5	8000
02/08/2017 12:26:40.417	6	2000
02/08/2017 12:26:40.417	7	9000
02/08/2017 12:26:40.417	8	0
02/08/2017 12:26:40.433	9	0
02/08/2017 12:26:40.433	10	0
02/08/2017 12:26:40.495	1	0
02/08/2017 12:26:40.495	2	7
02/08/2017 12:26:40.495	3	0
02/08/2017 12:26:40.511	4	9855
02/08/2017 12:26:40.511	5	8000
02/08/2017 12:26:40.511	6	2000
02/08/2017 12:26:40.526	7	9000
02/08/2017 12:26:40.526	8	0
02/08/2017 12:26:40.526	9	0
02/08/2017 12:26:40.542	10	0
02/08/2017 12:26:40.605	1	0
02/08/2017 12:26:40.605	2	7
02/08/2017 12:26:40.620	3	0
02/08/2017 12:26:40.620	4	9857
02/08/2017 12:26:40.620	5	8000
02/08/2017 12:26:40.620	6	2000
02/08/2017 12:26:40.636	7	9000
02/08/2017 12:26:40.636	8	0
02/08/2017 12:26:40.636	9	0
02/08/2017 12:26:40.651	10	0
02/08/2017 12:26:40.714	1	0
02/08/2017 12:26:40.714	2	7
02/08/2017 12:26:40.730	3	0
02/08/2017 12:26:40.730	4	9855
02/08/2017 12:26:40.730	5	8000
02/08/2017 12:26:40.745	6	2000
02/08/2017 12:26:40.745	7	9000
02/08/2017 12:26:40.745	8	0
02/08/2017 12:26:40.745	9	0
02/08/2017 12:26:40.764	10	0
02/08/2017 12:26:40.827	1	0
02/08/2017 12:26:40.827	2	7
02/08/2017 12:26:40.842	3	0
02/08/2017 12:26:40.842	4	9857
02/08/2017 12:26:40.842	5	8000
02/08/2017 12:26:40.858	6	2000
02/08/2017 12:26:40.858	7	9000
02/08/2017 12:26:40.858	8	0
02/08/2017 12:26:40.858	9	0
02/08/2017 12:26:40.874	10	0
02/08/2017 12:26:40.936	1	0
02/08/2017 12:26:40.936	2	7
02/08/2017 12:26:40.952	3	0
02/08/2017 12:26:40.952	4	9855
02/08/2017 12:26:40.952	5	8000
02/08/2017 12:26:40.952	6	2000
02/08/2017 12:26:40.967	7	9000
02/08/2017 12:26:40.967	8	0
02/08/2017 12:26:40.967	9	0
02/08/2017 12:26:40.983	10	0
02/08/2017 12:26:41.045	1	0
02/08/2017 12:26:41.045	2	7
02/08/2017 12:26:41.045	3	0
02/08/2017 12:26:41.061	4	9858
02/08/2017 12:26:41.061	5	8000
02/08/2017 12:26:41.061	6	2000
02/08/2017 12:26:41.077	7	9000
02/08/2017 12:26:41.077	8	0
02/08/2017 12:26:41.077	9	0
02/08/2017 12:26:41.092	10	0
02/08/2017 12:26:41.155	1	0
02/08/2017 12:26:41.155	2	7
02/08/2017 12:26:41.155	3	0
02/08/2017 12:26:41.170	4	9858
02/08/2017 12:26:41.170	5	8000
02/08/2017 12:26:41.170	6	2000
02/08/2017 12:26:41.186	7	9000
02/08/2017 12:26:41.186	8	0
02/08/2017 12:26:41.186	9	0
02/08/2017 12:26:41.202	10	0
02/08/2017 12:26:41.264	1	0
02/08/2017 12:26:41.264	2	7
02/08/2017 12:26:41.264	3	0
02/08/2017 12:26:41.280	4	9852
02/08/2017 12:26:41.280	5	8000
02/08/2017 12:26:41.280	6	2000
02/08/2017 12:26:41.295	7	9000
02/08/2017 12:26:41.295	8	0
02/08/2017 12:26:41.295	9	0
02/08/2017 12:26:41.311	10	0
02/08/2017 12:26:41.374	1	0
02/08/2017 12:26:41.374	2	7
02/08/2017 12:26:41.374	3	0
02/08/2017 12:26:41.389	4	9855
02/08/2017 12:26:41.389	5	8000
02/08/2017 12:26:41.389	6	2000
02/08/2017 12:26:41.405	7	9000
02/08/2017 12:26:41.405	8	0
02/08/2017 12:26:41.405	9	0
02/08/2017 12:26:41.420	10	0
02/08/2017 12:26:41.483	1	0
02/08/2017 12:26:41.483	2	7
02/08/2017 12:26:41.483	3	0
02/08/2017 12:26:41.499	4	9855
02/08/2017 12:26:41.499	5	8000
02/08/2017 12:26:41.499	6	2000
02/08/2017 12:26:41.514	7	9000
02/08/2017 12:26:41.514	8	0
02/08/2017 12:26:41.514	9	0
02/08/2017 12:26:41.530	10	0
02/08/2017 12:26:41.592	1	0
02/08/2017 12:26:41.592	2	7
02/08/2017 12:26:41.609	3	0
02/08/2017 12:26:41.613	4	9853
02/08/2017 12:26:41.613	5	8000
02/08/2017 12:26:41.613	6	2000
02/08/2017 12:26:41.613	7	9000
02/08/2017 12:26:41.628	8	0
02/08/2017 12:26:41.628	9	0
02/08/2017 12:26:41.628	10	0
02/08/2017 12:26:41.706	1	0
02/08/2017 12:26:41.706	2	7
02/08/2017 12:26:41.722	3	0
02/08/2017 12:26:41.722	4	9857
02/08/2017 12:26:41.722	5	8000
02/08/2017 12:26:41.722	6	2000
02/08/2017 12:26:41.737	7	9000
02/08/2017 12:26:41.737	8	0
02/08/2017 12:26:41.737	9	0
02/08/2017 12:26:41.756	10	0
02/08/2017 12:26:41.818	1	0
02/08/2017 12:26:41.818	2	7
02/08/2017 12:26:41.834	3	0
02/08/2017 12:26:41.834	4	9855
02/08/2017 12:26:41.834	5	8000
02/08/2017 12:26:41.834	6	2000
02/08/2017 12:26:41.850	7	9000
02/08/2017 12:26:41.850	8	0
02/08/2017 12:26:41.850	9	0
02/08/2017 12:26:41.865	10	0
02/08/2017 12:26:41.928	1	0
02/08/2017 12:26:41.928	2	7
02/08/2017 12:26:41.943	3	0
02/08/2017 12:26:41.943	4	9855
02/08/2017 12:26:41.943	5	8000
02/08/2017 12:26:41.943	6	2000
02/08/2017 12:26:41.959	7	9000
02/08/2017 12:26:41.959	8	0
02/08/2017 12:26:41.959	9	0
02/08/2017 12:26:41.975	10	0
02/08/2017 12:26:42.037	1	0
02/08/2017 12:26:42.037	2	7
02/08/2017 12:26:42.037	3	0
02/08/2017 12:26:42.053	4	9858
02/08/2017 12:26:42.053	5	8000
02/08/2017 12:26:42.053	6	2000
02/08/2017 12:26:42.068	7	9000
02/08/2017 12:26:42.068	8	0
02/08/2017 12:26:42.068	9	0
02/08/2017 12:26:42.084	10	0
02/08/2017 12:26:42.147	1	0
02/08/2017 12:26:42.147	2	7
02/08/2017 12:26:42.147	3	0
02/08/2017 12:26:42.162	4	9857
02/08/2017 12:26:42.162	5	8000
02/08/2017 12:26:42.162	6	2000
02/08/2017 12:26:42.178	7	9000
02/08/2017 12:26:42.178	8	0
02/08/2017 12:26:42.178	9	0
02/08/2017 12:26:42.193	10	0
02/08/2017 12:26:42.256	1	0
02/08/2017 12:26:42.256	2	7
02/08/2017 12:26:42.256	3	0
02/08/2017 12:26:42.272	4	9855
02/08/2017 12:26:42.272	5	8000
02/08/2017 12:26:42.272	6	2000
02/08/2017 12:26:42.287	7	9000
02/08/2017 12:26:42.287	8	0
02/08/2017 12:26:42.287	9	0
02/08/2017 12:26:42.303	10	0
02/08/2017 12:26:42.365	1	0
02/08/2017 12:26:42.365	2	7
02/08/2017 12:26:42.365	3	0
02/08/2017 12:26:42.381	4	9855
02/08/2017 12:26:42.381	5	8000
02/08/2017 12:26:42.381	6	2000
02/08/2017 12:26:42.397	7	9000
02/08/2017 12:26:42.397	8	0
02/08/2017 12:26:42.397	9	0
02/08/2017 12:26:42.412	10	0
02/08/2017 12:26:42.475	1	0
02/08/2017 12:26:42.475	2	7
02/08/2017 12:26:42.491	3	0
02/08/2017 12:26:42.491	4	9857
02/08/2017 12:26:42.491	5	8000
02/08/2017 12:26:42.506	6	2000
02/08/2017 12:26:42.506	7	9000
02/08/2017 12:26:42.506	8	0
02/08/2017 12:26:42.506	9	0
02/08/2017 12:26:42.522	10	0
02/08/2017 12:26:42.585	1	0
02/08/2017 12:26:42.585	2	7
02/08/2017 12:26:42.600	3	0
02/08/2017 12:26:42.600	4	9858
02/08/2017 12:26:42.600	5	8000
02/08/2017 12:26:42.600	6	2000
02/08/2017 12:26:42.616	7	9000
02/08/2017 12:26:42.616	8	0
02/08/2017 12:26:42.616	9	0
02/08/2017 12:26:42.631	10	0
02/08/2017 12:26:42.694	1	0
02/08/2017 12:26:42.694	2	7
02/08/2017 12:26:42.710	3	0
02/08/2017 12:26:42.710	4	9857
02/08/2017 12:26:42.710	5	8000
02/08/2017 12:26:42.710	6	2000
02/08/2017 12:26:42.725	7	9000
02/08/2017 12:26:42.725	8	0
02/08/2017 12:26:42.725	9	0
02/08/2017 12:26:42.741	10	0
02/08/2017 12:26:42.803	1	0
02/08/2017 12:26:42.803	2	7
02/08/2017 12:26:42.803	3	0
02/08/2017 12:26:42.819	4	9855
02/08/2017 12:26:42.819	5	8000
02/08/2017 12:26:42.819	6	2000
02/08/2017 12:26:42.835	7	9000
02/08/2017 12:26:42.835	8	0
02/08/2017 12:26:42.835	9	0
02/08/2017 12:26:42.850	10	0
02/08/2017 12:26:42.913	1	0
02/08/2017 12:26:42.913	2	7
02/08/2017 12:26:42.928	3	0
02/08/2017 12:26:42.928	4	9858
02/08/2017 12:26:42.928	5	8000
02/08/2017 12:26:42.944	6	2000
02/08/2017 12:26:42.944	7	9000
02/08/2017 12:26:42.944	8	0
02/08/2017 12:26:42.960	9	0
02/08/2017 12:26:42.960	10	0
02/08/2017 12:26:43.022	1	0
02/08/2017 12:26:43.022	2	7
02/08/2017 12:26:43.022	3	0
02/08/2017 12:26:43.038	4	9858
02/08/2017 12:26:43.038	5	8000
02/08/2017 12:26:43.038	6	2000
02/08/2017 12:26:43.053	7	9000
02/08/2017 12:26:43.053	8	0
02/08/2017 12:26:43.053	9	0
02/08/2017 12:26:43.069	10	0
02/08/2017 12:26:43.131	1	0
02/08/2017 12:26:43.131	2	7
02/08/2017 12:26:43.147	3	0
02/08/2017 12:26:43.147	4	9857
02/08/2017 12:26:43.147	5	8000
02/08/2017 12:26:43.163	6	2000
02/08/2017 12:26:43.163	7	9000
02/08/2017 12:26:43.163	8	0
02/08/2017 12:26:43.163	9	0
02/08/2017 12:26:43.178	10	0
02/08/2017 12:26:43.241	1	0
02/08/2017 12:26:43.241	2	7
02/08/2017 12:26:43.256	3	0
02/08/2017 12:26:43.256	4	9855
02/08/2017 12:26:43.256	5	8000
02/08/2017 12:26:43.272	6	2000
02/08/2017 12:26:43.272	7	9000
02/08/2017 12:26:43.272	8	0
02/08/2017 12:26:43.272	9	0
02/08/2017 12:26:43.288	10	0
02/08/2017 12:26:43.350	1	0
02/08/2017 12:26:43.350	2	7
02/08/2017 12:26:43.366	3	0
02/08/2017 12:26:43.366	4	9855
02/08/2017 12:26:43.366	5	8000
02/08/2017 12:26:43.366	6	2000
02/08/2017 12:26:43.381	7	9000
02/08/2017 12:26:43.381	8	0
02/08/2017 12:26:43.381	9	0
02/08/2017 12:26:43.397	10	0
02/08/2017 12:26:43.460	1	0
02/08/2017 12:26:43.460	2	7
02/08/2017 12:26:43.475	3	0
02/08/2017 12:26:43.475	4	9855
02/08/2017 12:26:43.475	5	8000
02/08/2017 12:26:43.491	6	2000
02/08/2017 12:26:43.491	7	9000
02/08/2017 12:26:43.491	8	0
02/08/2017 12:26:43.506	9	0
02/08/2017 12:26:43.506	10	0
02/08/2017 12:26:43.569	1	0
02/08/2017 12:26:43.569	2	7
02/08/2017 12:26:43.569	3	0
02/08/2017 12:26:43.585	4	9855
02/08/2017 12:26:43.585	5	8000
02/08/2017 12:26:43.585	6	2000
02/08/2017 12:26:43.600	7	9000
02/08/2017 12:26:43.600	8	0
02/08/2017 12:26:43.600	9	0
02/08/2017 12:26:43.616	10	0
02/08/2017 12:26:43.678	1	0
02/08/2017 12:26:43.678	2	7
02/08/2017 12:26:43.694	3	0
02/08/2017 12:26:43.694	4	9855
02/08/2017 12:26:43.694	5	8000
02/08/2017 12:26:43.710	6	2000
02/08/2017 12:26:43.710	7	9000
02/08/2017 12:26:43.710	8	0
02/08/2017 12:26:43.725	9	0
02/08/2017 12:26:43.725	10	0
02/08/2017 12:26:43.788	1	0
02/08/2017 12:26:43.788	2	7
02/08/2017 12:26:43.803	3	0
02/08/2017 12:26:43.803	4	9857
02/08/2017 12:26:43.803	5	8000
02/08/2017 12:26:43.819	6	2000
02/08/2017 12:26:43.819	7	9000
02/08/2017 12:26:43.819	8	0
02/08/2017 12:26:43.819	9	0
02/08/2017 12:26:43.835	10	0
02/08/2017 12:26:43.897	1	0
02/08/2017 12:26:43.897	2	7
02/08/2017 12:26:43.913	3	0
02/08/2017 12:26:43.913	4	9857
02/08/2017 12:26:43.913	5	8000
02/08/2017 12:26:43.913	6	2000
02/08/2017 12:26:43.928	7	9000
02/08/2017 12:26:43.928	8	0
02/08/2017 12:26:43.928	9	0
02/08/2017 12:26:43.944	10	0
02/08/2017 12:26:44.007	1	0
02/08/2017 12:26:44.007	2	7
02/08/2017 12:26:44.022	3	0
02/08/2017 12:26:44.022	4	9855
02/08/2017 12:26:44.022	5	8000
02/08/2017 12:26:44.022	6	2000
02/08/2017 12:26:44.038	7	9000
02/08/2017 12:26:44.038	8	0
02/08/2017 12:26:44.038	9	0
02/08/2017 12:26:44.053	10	0
02/08/2017 12:26:44.116	1	0
02/08/2017 12:26:44.116	2	7
02/08/2017 12:26:44.116	3	0
02/08/2017 12:26:44.131	4	9855
02/08/2017 12:26:44.131	5	8000
02/08/2017 12:26:44.131	6	2000
02/08/2017 12:26:44.147	7	9000
02/08/2017 12:26:44.147	8	0
02/08/2017 12:26:44.147	9	0
02/08/2017 12:26:44.163	10	0
02/08/2017 12:26:44.225	1	0
02/08/2017 12:26:44.225	2	7
02/08/2017 12:26:44.225	3	0
02/08/2017 12:26:44.241	4	9858
02/08/2017 12:26:44.241	5	8000
02/08/2017 12:26:44.241	6	2000
02/08/2017 12:26:44.257	7	9000
02/08/2017 12:26:44.257	8	0
02/08/2017 12:26:44.257	9	0
02/08/2017 12:26:44.272	10	0
02/08/2017 12:26:44.335	1	0
02/08/2017 12:26:44.335	2	7
02/08/2017 12:26:44.350	3	0
02/08/2017 12:26:44.350	4	9858
02/08/2017 12:26:44.350	5	8000
02/08/2017 12:26:44.366	6	2000
02/08/2017 12:26:44.366	7	9000
02/08/2017 12:26:44.366	8	0
02/08/2017 12:26:44.366	9	0
02/08/2017 12:26:44.382	10	0
02/08/2017 12:26:44.444	1	0
02/08/2017 12:26:44.444	2	7
02/08/2017 12:26:44.460	3	0
02/08/2017 12:26:44.460	4	9855
02/08/2017 12:26:44.460	5	8000
02/08/2017 12:26:44.475	6	2000
02/08/2017 12:26:44.475	7	9000
02/08/2017 12:26:44.475	8	0
02/08/2017 12:26:44.475	9	0
02/08/2017 12:26:44.491	10	0
02/08/2017 12:26:44.553	1	0
02/08/2017 12:26:44.553	2	7
02/08/2017 12:26:44.569	3	0
02/08/2017 12:26:44.569	4	9855
02/08/2017 12:26:44.569	5	8000
02/08/2017 12:26:44.569	6	2000
02/08/2017 12:26:44.585	7	9000
02/08/2017 12:26:44.585	8	0
02/08/2017 12:26:44.585	9	0
02/08/2017 12:26:44.600	10	0
02/08/2017 12:26:44.663	1	0
02/08/2017 12:26:44.663	2	7
02/08/2017 12:26:44.663	3	0
02/08/2017 12:26:44.678	4	9858
02/08/2017 12:26:44.678	5	8000
02/08/2017 12:26:44.678	6	2000
02/08/2017 12:26:44.694	7	9000
02/08/2017 12:26:44.694	8	0
02/08/2017 12:26:44.694	9	0
02/08/2017 12:26:44.710	10	0
02/08/2017 12:26:44.772	1	0
02/08/2017 12:26:44.772	2	7
02/08/2017 12:26:44.772	3	0
02/08/2017 12:26:44.788	4	9857
02/08/2017 12:26:44.788	5	8000
02/08/2017 12:26:44.788	6	2000
02/08/2017 12:26:44.803	7	9000
02/08/2017 12:26:44.803	8	0
02/08/2017 12:26:44.803	9	0
02/08/2017 12:26:44.819	10	0
02/08/2017 12:26:44.882	1	0
02/08/2017 12:26:44.882	2	7
02/08/2017 12:26:44.897	3	0
02/08/2017 12:26:44.897	4	9857
02/08/2017 12:26:44.897	5	8000
02/08/2017 12:26:44.913	6	2000
02/08/2017 12:26:44.913	7	9000
02/08/2017 12:26:44.913	8	0
02/08/2017 12:26:44.913	9	0
02/08/2017 12:26:44.928	10	0
02/08/2017 12:26:44.991	1	0
02/08/2017 12:26:44.991	2	7
02/08/2017 12:26:45.007	3	0
02/08/2017 12:26:45.007	4	9855
02/08/2017 12:26:45.007	5	8000
02/08/2017 12:26:45.022	6	2000
02/08/2017 12:26:45.022	7	9000
02/08/2017 12:26:45.022	8	0
02/08/2017 12:26:45.038	9	0
02/08/2017 12:26:45.038	10	0
02/08/2017 12:26:45.100	1	0
02/08/2017 12:26:45.100	2	7
02/08/2017 12:26:45.116	3	0
02/08/2017 12:26:45.116	4	9857
02/08/2017 12:26:45.116	5	8000
02/08/2017 12:26:45.116	6	2000
02/08/2017 12:26:45.131	7	9000
02/08/2017 12:26:45.131	8	0
02/08/2017 12:26:45.131	9	0
02/08/2017 12:26:45.147	10	0
02/08/2017 12:26:45.210	1	0
02/08/2017 12:26:45.210	2	7
02/08/2017 12:26:45.225	3	0
02/08/2017 12:26:45.225	4	9857
02/08/2017 12:26:45.225	5	8000
02/08/2017 12:26:45.241	6	2000
02/08/2017 12:26:45.241	7	9000
02/08/2017 12:26:45.241	8	0
02/08/2017 12:26:45.241	9	0
02/08/2017 12:26:45.257	10	0
02/08/2017 12:26:45.319	1	0
02/08/2017 12:26:45.319	2	7
02/08/2017 12:26:45.335	3	0
02/08/2017 12:26:45.335	4	9855
02/08/2017 12:26:45.335	5	8000
02/08/2017 12:26:45.335	6	2000
02/08/2017 12:26:45.350	7	9000
02/08/2017 12:26:45.350	8	0
02/08/2017 12:26:45.350	9	0
02/08/2017 12:26:45.366	10	0
02/08/2017 12:26:45.428	1	0
02/08/2017 12:26:45.428	2	7
02/08/2017 12:26:45.444	3	0
02/08/2017 12:26:45.444	4	9857
02/08/2017 12:26:45.444	5	8000
02/08/2017 12:26:45.444	6	2000
02/08/2017 12:26:45.460	7	9000
02/08/2017 12:26:45.460	8	0
02/08/2017 12:26:45.460	9	0
02/08/2017 12:26:45.475	10	0
02/08/2017 12:26:45.538	1	0
02/08/2017 12:26:45.538	2	7
02/08/2017 12:26:45.553	3	0
02/08/2017 12:26:45.553	4	9855
02/08/2017 12:26:45.553	5	8000
02/08/2017 12:26:45.553	6	2000
02/08/2017 12:26:45.569	7	9000
02/08/2017 12:26:45.569	8	0
02/08/2017 12:26:45.569	9	0
02/08/2017 12:26:45.585	10	0
02/08/2017 12:26:45.647	1	0
02/08/2017 12:26:45.647	2	7
02/08/2017 12:26:45.663	3	0
02/08/2017 12:26:45.663	4	9857
02/08/2017 12:26:45.663	5	8000
02/08/2017 12:26:45.678	6	2000
02/08/2017 12:26:45.678	7	9000
02/08/2017 12:26:45.678	8	0
02/08/2017 12:26:45.694	9	0
02/08/2017 12:26:45.694	10	0
02/08/2017 12:26:45.757	1	0
02/08/2017 12:26:45.757	2	7
02/08/2017 12:26:45.772	3	0
02/08/2017 12:26:45.772	4	9855
02/08/2017 12:26:45.772	5	8000
02/08/2017 12:26:45.788	6	2000
02/08/2017 12:26:45.788	7	9000
02/08/2017 12:26:45.788	8	0
02/08/2017 12:26:45.803	9	0
02/08/2017 12:26:45.803	10	0
02/08/2017 12:26:45.866	1	0
02/08/2017 12:26:45.866	2	7
02/08/2017 12:26:45.882	3	0
02/08/2017 12:26:45.882	4	9857
02/08/2017 12:26:45.882	5	8000
02/08/2017 12:26:45.897	6	2000
02/08/2017 12:26:45.897	7	9000
02/08/2017 12:26:45.897	8	0
02/08/2017 12:26:45.897	9	0
02/08/2017 12:26:45.913	10	0
02/08/2017 12:26:45.975	1	0
02/08/2017 12:26:45.975	2	7
02/08/2017 12:26:45.991	3	0
02/08/2017 12:26:45.991	4	9857
02/08/2017 12:26:45.991	5	8000
02/08/2017 12:26:46.007	6	2000
02/08/2017 12:26:46.007	7	9000
02/08/2017 12:26:46.007	8	0
02/08/2017 12:26:46.007	9	0
02/08/2017 12:26:46.022	10	0
02/08/2017 12:26:46.085	1	0
02/08/2017 12:26:46.085	2	7
02/08/2017 12:26:46.100	3	0
02/08/2017 12:26:46.100	4	9857
02/08/2017 12:26:46.100	5	8000
02/08/2017 12:26:46.100	6	2000
02/08/2017 12:26:46.116	7	9000
02/08/2017 12:26:46.116	8	0
02/08/2017 12:26:46.116	9	0
02/08/2017 12:26:46.132	10	0
02/08/2017 12:26:46.194	1	0
02/08/2017 12:26:46.194	2	7
02/08/2017 12:26:46.210	3	0
02/08/2017 12:26:46.210	4	9857
02/08/2017 12:26:46.210	5	8000
02/08/2017 12:26:46.210	6	2000
02/08/2017 12:26:46.225	7	9000
02/08/2017 12:26:46.225	8	0
02/08/2017 12:26:46.225	9	0
02/08/2017 12:26:46.241	10	0
02/08/2017 12:26:46.303	1	0
02/08/2017 12:26:46.303	2	7
02/08/2017 12:26:46.303	3	0
02/08/2017 12:26:46.319	4	9857
02/08/2017 12:26:46.319	5	8000
02/08/2017 12:26:46.319	6	2000
02/08/2017 12:26:46.335	7	9000
02/08/2017 12:26:46.335	8	0
02/08/2017 12:26:46.335	9	0
02/08/2017 12:26:46.350	10	0
02/08/2017 12:26:46.413	1	0
02/08/2017 12:26:46.413	2	7
02/08/2017 12:26:46.428	3	0
02/08/2017 12:26:46.428	4	9858
02/08/2017 12:26:46.428	5	8000
02/08/2017 12:26:46.444	6	2000
02/08/2017 12:26:46.444	7	9000
02/08/2017 12:26:46.444	8	0
02/08/2017 12:26:46.460	9	0
02/08/2017 12:26:46.460	10	0
02/08/2017 12:26:46.522	1	0
02/08/2017 12:26:46.522	2	7
02/08/2017 12:26:46.538	3	0
02/08/2017 12:26:46.538	4	9857
02/08/2017 12:26:46.538	5	8000
02/08/2017 12:26:46.553	6	2000
02/08/2017 12:26:46.553	7	9000
02/08/2017 12:26:46.553	8	0
02/08/2017 12:26:46.553	9	0
02/08/2017 12:26:46.569	10	0
02/08/2017 12:26:46.632	1	0
02/08/2017 12:26:46.632	2	7
02/08/2017 12:26:46.647	3	0
02/08/2017 12:26:46.647	4	9857
02/08/2017 12:26:46.647	5	8000
02/08/2017 12:26:46.647	6	2000
02/08/2017 12:26:46.663	7	9000
02/08/2017 12:26:46.663	8	0
02/08/2017 12:26:46.663	9	0
02/08/2017 12:26:46.678	10	0
02/08/2017 12:26:46.741	1	0
02/08/2017 12:26:46.741	2	7
02/08/2017 12:26:46.757	3	0
02/08/2017 12:26:46.762	4	9857
02/08/2017 12:26:46.762	5	8000
02/08/2017 12:26:46.762	6	2000
02/08/2017 12:26:46.777	7	9000
02/08/2017 12:26:46.777	8	0
02/08/2017 12:26:46.777	9	0
02/08/2017 12:26:46.777	10	0
02/08/2017 12:26:46.855	1	0
02/08/2017 12:26:46.855	2	7
02/08/2017 12:26:46.855	3	0
02/08/2017 12:26:46.870	4	9857
02/08/2017 12:26:46.870	5	8000
02/08/2017 12:26:46.870	6	2000
02/08/2017 12:26:46.886	7	9000
02/08/2017 12:26:46.886	8	0
02/08/2017 12:26:46.886	9	0
02/08/2017 12:26:46.902	10	0
02/08/2017 12:26:46.964	1	0
02/08/2017 12:26:46.964	2	7
02/08/2017 12:26:46.964	3	0
02/08/2017 12:26:46.980	4	9857
02/08/2017 12:26:46.980	5	8000
02/08/2017 12:26:46.980	6	2000
02/08/2017 12:26:46.995	7	9000
02/08/2017 12:26:46.995	8	0
02/08/2017 12:26:46.995	9	0
02/08/2017 12:26:47.011	10	0
02/08/2017 12:26:47.073	1	0
02/08/2017 12:26:47.073	2	7
02/08/2017 12:26:47.089	3	0
02/08/2017 12:26:47.089	4	9858
02/08/2017 12:26:47.089	5	8000
02/08/2017 12:26:47.105	6	2000
02/08/2017 12:26:47.105	7	9000
02/08/2017 12:26:47.105	8	0
02/08/2017 12:26:47.105	9	0
02/08/2017 12:26:47.120	10	0
02/08/2017 12:26:47.183	1	0
02/08/2017 12:26:47.183	2	7
02/08/2017 12:26:47.198	3	0
02/08/2017 12:26:47.198	4	9855
02/08/2017 12:26:47.198	5	8000
02/08/2017 12:26:47.214	6	2000
02/08/2017 12:26:47.214	7	9000
02/08/2017 12:26:47.214	8	0
02/08/2017 12:26:47.230	9	0
02/08/2017 12:26:47.230	10	0
02/08/2017 12:26:47.292	1	0
02/08/2017 12:26:47.292	2	7
02/08/2017 12:26:47.308	3	0
02/08/2017 12:26:47.308	4	9857
02/08/2017 12:26:47.308	5	8000
02/08/2017 12:26:47.308	6	2000
02/08/2017 12:26:47.323	7	9000
02/08/2017 12:26:47.323	8	0
02/08/2017 12:26:47.323	9	0
02/08/2017 12:26:47.342	10	0
02/08/2017 12:26:47.405	1	0
02/08/2017 12:26:47.405	2	7
02/08/2017 12:26:47.420	3	0
02/08/2017 12:26:47.420	4	9852
02/08/2017 12:26:47.420	5	8000
02/08/2017 12:26:47.420	6	2000
02/08/2017 12:26:47.436	7	9000
02/08/2017 12:26:47.436	8	0
02/08/2017 12:26:47.436	9	0
02/08/2017 12:26:47.452	10	0
02/08/2017 12:26:47.514	1	0
02/08/2017 12:26:47.514	2	7
02/08/2017 12:26:47.530	3	0
02/08/2017 12:26:47.530	4	9857
02/08/2017 12:26:47.530	5	8000
02/08/2017 12:26:47.530	6	2000
02/08/2017 12:26:47.545	7	9000
02/08/2017 12:26:47.545	8	0
02/08/2017 12:26:47.545	9	0
02/08/2017 12:26:47.561	10	0
02/08/2017 12:26:47.624	1	0
02/08/2017 12:26:47.624	2	7
02/08/2017 12:26:47.624	3	0
02/08/2017 12:26:47.639	4	9852
02/08/2017 12:26:47.639	5	8000
02/08/2017 12:26:47.639	6	2000
02/08/2017 12:26:47.655	7	9000
02/08/2017 12:26:47.655	8	0
02/08/2017 12:26:47.655	9	0
02/08/2017 12:26:47.670	10	0
02/08/2017 12:26:47.733	1	0
02/08/2017 12:26:47.733	2	7
02/08/2017 12:26:47.749	3	0
02/08/2017 12:26:47.749	4	9852
02/08/2017 12:26:47.749	5	8000
02/08/2017 12:26:47.749	6	2000
02/08/2017 12:26:47.764	7	9000
02/08/2017 12:26:47.764	8	0
02/08/2017 12:26:47.764	9	0
02/08/2017 12:26:47.780	10	0
02/08/2017 12:26:47.842	1	0
02/08/2017 12:26:47.842	2	7
02/08/2017 12:26:47.842	3	0
02/08/2017 12:26:47.858	4	9852
02/08/2017 12:26:47.858	5	8000
02/08/2017 12:26:47.858	6	2000
02/08/2017 12:26:47.874	7	9000
02/08/2017 12:26:47.874	8	0
02/08/2017 12:26:47.874	9	0
02/08/2017 12:26:47.889	10	0
02/08/2017 12:26:47.952	1	0
02/08/2017 12:26:47.952	2	7
02/08/2017 12:26:47.967	3	0
02/08/2017 12:26:47.967	4	9857
02/08/2017 12:26:47.967	5	8000
02/08/2017 12:26:47.983	6	2000
02/08/2017 12:26:47.983	7	9000
02/08/2017 12:26:47.983	8	0
02/08/2017 12:26:47.999	9	0
02/08/2017 12:26:47.999	10	0
02/08/2017 12:26:48.061	1	0
02/08/2017 12:26:48.061	2	7
02/08/2017 12:26:48.077	3	0
02/08/2017 12:26:48.077	4	9857
02/08/2017 12:26:48.077	5	8000
02/08/2017 12:26:48.092	6	2000
02/08/2017 12:26:48.092	7	9000
02/08/2017 12:26:48.092	8	0
02/08/2017 12:26:48.108	9	0
02/08/2017 12:26:48.108	10	0
02/08/2017 12:26:48.170	1	0
02/08/2017 12:26:48.170	2	7
02/08/2017 12:26:48.186	3	0
02/08/2017 12:26:48.186	4	9855
02/08/2017 12:26:48.186	5	8000
02/08/2017 12:26:48.202	6	2000
02/08/2017 12:26:48.202	7	9000
02/08/2017 12:26:48.202	8	0
02/08/2017 12:26:48.202	9	0
02/08/2017 12:26:48.217	10	0
02/08/2017 12:26:48.280	1	0
02/08/2017 12:26:48.280	2	7
02/08/2017 12:26:48.295	3	0
02/08/2017 12:26:48.295	4	9855
02/08/2017 12:26:48.295	5	8000
02/08/2017 12:26:48.311	6	2000
02/08/2017 12:26:48.311	7	9000
02/08/2017 12:26:48.311	8	0
02/08/2017 12:26:48.311	9	0
02/08/2017 12:26:48.327	10	0
02/08/2017 12:26:48.389	1	0
02/08/2017 12:26:48.389	2	7
02/08/2017 12:26:48.405	3	0
02/08/2017 12:26:48.405	4	9855
02/08/2017 12:26:48.405	5	8000
02/08/2017 12:26:48.405	6	2000
02/08/2017 12:26:48.420	7	9000
02/08/2017 12:26:48.420	8	0
02/08/2017 12:26:48.420	9	0
02/08/2017 12:26:48.436	10	0
02/08/2017 12:26:48.499	1	0
02/08/2017 12:26:48.499	2	7
02/08/2017 12:26:48.514	3	0
02/08/2017 12:26:48.514	4	9848
02/08/2017 12:26:48.514	5	8000
02/08/2017 12:26:48.530	6	2000
02/08/2017 12:26:48.530	7	9000
02/08/2017 12:26:48.530	8	0
02/08/2017 12:26:48.545	9	0
02/08/2017 12:26:48.545	10	0
02/08/2017 12:26:48.608	1	0
02/08/2017 12:26:48.608	2	7
02/08/2017 12:26:48.624	3	0
02/08/2017 12:26:48.624	4	9852
02/08/2017 12:26:48.624	5	8000
02/08/2017 12:26:48.639	6	2000
02/08/2017 12:26:48.639	7	9000
02/08/2017 12:26:48.639	8	0
02/08/2017 12:26:48.655	9	0
02/08/2017 12:26:48.655	10	0
02/08/2017 12:26:48.717	1	0
02/08/2017 12:26:48.717	2	7
02/08/2017 12:26:48.733	3	0
02/08/2017 12:26:48.733	4	9857
02/08/2017 12:26:48.733	5	8000
02/08/2017 12:26:48.749	6	2000
02/08/2017 12:26:48.749	7	9000
02/08/2017 12:26:48.749	8	0
02/08/2017 12:26:48.764	9	0
02/08/2017 12:26:48.764	10	0
02/08/2017 12:26:48.827	1	0
02/08/2017 12:26:48.827	2	7
02/08/2017 12:26:48.842	3	0
02/08/2017 12:26:48.842	4	9847
02/08/2017 12:26:48.842	5	8000
02/08/2017 12:26:48.858	6	2000
02/08/2017 12:26:48.858	7	9000
02/08/2017 12:26:48.858	8	0
02/08/2017 12:26:48.858	9	0
02/08/2017 12:26:48.874	10	0
02/08/2017 12:26:48.936	1	0
02/08/2017 12:26:48.936	2	7
02/08/2017 12:26:48.952	3	0
02/08/2017 12:26:48.952	4	9846
02/08/2017 12:26:48.952	5	8000
02/08/2017 12:26:48.967	6	2000
02/08/2017 12:26:48.967	7	9000
02/08/2017 12:26:48.967	8	0
02/08/2017 12:26:48.967	9	0
02/08/2017 12:26:48.983	10	0
02/08/2017 12:26:49.046	1	0
02/08/2017 12:26:49.061	2	7
02/08/2017 12:26:49.061	3	0
02/08/2017 12:26:49.061	4	9852
02/08/2017 12:26:49.061	5	8000
02/08/2017 12:26:49.077	6	2000
02/08/2017 12:26:49.077	7	9000
02/08/2017 12:26:49.077	8	0
02/08/2017 12:26:49.092	9	0
02/08/2017 12:26:49.092	10	0
02/08/2017 12:26:49.155	1	0
02/08/2017 12:26:49.155	2	7
02/08/2017 12:26:49.171	3	0
02/08/2017 12:26:49.171	4	9846
02/08/2017 12:26:49.171	5	8000
02/08/2017 12:26:49.186	6	2000
02/08/2017 12:26:49.186	7	9000
02/08/2017 12:26:49.186	8	0
02/08/2017 12:26:49.202	9	0
02/08/2017 12:26:49.202	10	0
02/08/2017 12:26:49.264	1	0
02/08/2017 12:26:49.264	2	7
02/08/2017 12:26:49.280	3	0
02/08/2017 12:26:49.280	4	9847
02/08/2017 12:26:49.280	5	8000
02/08/2017 12:26:49.296	6	2000
02/08/2017 12:26:49.296	7	9000
02/08/2017 12:26:49.296	8	0
02/08/2017 12:26:49.311	9	0
02/08/2017 12:26:49.312	10	0
02/08/2017 12:26:49.375	1	0
02/08/2017 12:26:49.375	2	7
02/08/2017 12:26:49.390	3	0
02/08/2017 12:26:49.390	4	9847
02/08/2017 12:26:49.390	5	8000
02/08/2017 12:26:49.406	6	2000
02/08/2017 12:26:49.406	7	9000
02/08/2017 12:26:49.406	8	0
02/08/2017 12:26:49.406	9	0
02/08/2017 12:26:49.422	10	0
02/08/2017 12:26:49.484	1	0
02/08/2017 12:26:49.484	2	7
02/08/2017 12:26:49.500	3	0
02/08/2017 12:26:49.500	4	9847
02/08/2017 12:26:49.500	5	8000
02/08/2017 12:26:49.500	6	2000
02/08/2017 12:26:49.515	7	9000
02/08/2017 12:26:49.515	8	0
02/08/2017 12:26:49.515	9	0
02/08/2017 12:26:49.531	10	0
02/08/2017 12:26:49.593	1	0
02/08/2017 12:26:49.593	2	7
02/08/2017 12:26:49.609	3	0
02/08/2017 12:26:49.609	4	9846
02/08/2017 12:26:49.609	5	8000
02/08/2017 12:26:49.609	6	2000
02/08/2017 12:26:49.625	7	9000
02/08/2017 12:26:49.625	8	0
02/08/2017 12:26:49.625	9	0
02/08/2017 12:26:49.640	10	0
02/08/2017 12:26:49.703	1	0
02/08/2017 12:26:49.703	2	7
02/08/2017 12:26:49.718	3	0
02/08/2017 12:26:49.718	4	9847
02/08/2017 12:26:49.718	5	8000
02/08/2017 12:26:49.718	6	2000
02/08/2017 12:26:49.734	7	9000
02/08/2017 12:26:49.734	8	0
02/08/2017 12:26:49.734	9	0
02/08/2017 12:26:49.752	10	0
02/08/2017 12:26:49.814	1	0
02/08/2017 12:26:49.814	2	7
02/08/2017 12:26:49.830	3	0
02/08/2017 12:26:49.830	4	9847
02/08/2017 12:26:49.830	5	8000
02/08/2017 12:26:49.830	6	2000
02/08/2017 12:26:49.845	7	9000
02/08/2017 12:26:49.845	8	0
02/08/2017 12:26:49.845	9	0
02/08/2017 12:26:49.861	10	0
02/08/2017 12:26:49.923	1	0
02/08/2017 12:26:49.939	2	7
02/08/2017 12:26:49.939	3	0
02/08/2017 12:26:49.939	4	9853
02/08/2017 12:26:49.939	5	8000
02/08/2017 12:26:49.955	6	2000
02/08/2017 12:26:49.955	7	9000
02/08/2017 12:26:49.955	8	0
02/08/2017 12:26:49.970	9	0
02/08/2017 12:26:49.970	10	0
02/08/2017 12:26:50.033	1	0
02/08/2017 12:26:50.033	2	7
02/08/2017 12:26:50.048	3	0
02/08/2017 12:26:50.048	4	9847
02/08/2017 12:26:50.048	5	8000
02/08/2017 12:26:50.064	6	2000
02/08/2017 12:26:50.064	7	9000
02/08/2017 12:26:50.064	8	0
02/08/2017 12:26:50.080	9	0
02/08/2017 12:26:50.080	10	0
02/08/2017 12:26:50.142	1	0
02/08/2017 12:26:50.142	2	7
02/08/2017 12:26:50.158	3	0
02/08/2017 12:26:50.158	4	9847
02/08/2017 12:26:50.158	5	8000
02/08/2017 12:26:50.173	6	2000
02/08/2017 12:26:50.173	7	9000
02/08/2017 12:26:50.173	8	0
02/08/2017 12:26:50.189	9	0
02/08/2017 12:26:50.189	10	0
02/08/2017 12:26:50.252	1	0
02/08/2017 12:26:50.252	2	7
02/08/2017 12:26:50.267	3	0
02/08/2017 12:26:50.267	4	9847
02/08/2017 12:26:50.267	5	8000
02/08/2017 12:26:50.283	6	2000
02/08/2017 12:26:50.283	7	9000
02/08/2017 12:26:50.283	8	0
02/08/2017 12:26:50.283	9	0
02/08/2017 12:26:50.299	10	0
02/08/2017 12:26:50.361	1	0
02/08/2017 12:26:50.361	2	7
02/08/2017 12:26:50.377	3	0
02/08/2017 12:26:50.382	4	9847
02/08/2017 12:26:50.382	5	8000
02/08/2017 12:26:50.382	6	2000
02/08/2017 12:26:50.382	7	9000
02/08/2017 12:26:50.397	8	0
02/08/2017 12:26:50.397	9	0
02/08/2017 12:26:50.397	10	0
02/08/2017 12:26:50.475	1	0
02/08/2017 12:26:50.475	2	7
02/08/2017 12:26:50.491	3	0
02/08/2017 12:26:50.491	4	9847
02/08/2017 12:26:50.491	5	8000
02/08/2017 12:26:50.491	6	2000
02/08/2017 12:26:50.506	7	9000
02/08/2017 12:26:50.506	8	0
02/08/2017 12:26:50.506	9	0
02/08/2017 12:26:50.522	10	0
02/08/2017 12:26:50.585	1	0
02/08/2017 12:26:50.585	2	7
02/08/2017 12:26:50.600	3	0
02/08/2017 12:26:50.600	4	9847
02/08/2017 12:26:50.600	5	8000
02/08/2017 12:26:50.616	6	2000
02/08/2017 12:26:50.616	7	9000
02/08/2017 12:26:50.616	8	0
02/08/2017 12:26:50.632	9	0
02/08/2017 12:26:50.632	10	0
02/08/2017 12:26:50.694	1	0
02/08/2017 12:26:50.694	2	7
02/08/2017 12:26:50.710	3	0
02/08/2017 12:26:50.710	4	9847
02/08/2017 12:26:50.710	5	8000
02/08/2017 12:26:50.725	6	2000
02/08/2017 12:26:50.725	7	9000
02/08/2017 12:26:50.725	8	0
02/08/2017 12:26:50.741	9	0
02/08/2017 12:26:50.741	10	0
02/08/2017 12:26:50.803	1	0
02/08/2017 12:26:50.803	2	7
02/08/2017 12:26:50.819	3	0
02/08/2017 12:26:50.819	4	9847
02/08/2017 12:26:50.819	5	8000
02/08/2017 12:26:50.835	6	2000
02/08/2017 12:26:50.835	7	9000
02/08/2017 12:26:50.835	8	0
02/08/2017 12:26:50.835	9	0
02/08/2017 12:26:50.850	10	0
02/08/2017 12:26:50.913	1	0
02/08/2017 12:26:50.913	2	7
02/08/2017 12:26:50.928	3	0
02/08/2017 12:26:50.928	4	9847
02/08/2017 12:26:50.928	5	8000
02/08/2017 12:26:50.928	6	2000
02/08/2017 12:26:50.944	7	9000
02/08/2017 12:26:50.944	8	0
02/08/2017 12:26:50.944	9	0
02/08/2017 12:26:50.960	10	0
02/08/2017 12:26:51.022	1	0
02/08/2017 12:26:51.022	2	7
02/08/2017 12:26:51.038	3	0
02/08/2017 12:26:51.038	4	9847
02/08/2017 12:26:51.038	5	8000
02/08/2017 12:26:51.053	6	2000
02/08/2017 12:26:51.053	7	9000
02/08/2017 12:26:51.053	8	0
02/08/2017 12:26:51.053	9	0
02/08/2017 12:26:51.069	10	0
02/08/2017 12:26:51.132	1	0
02/08/2017 12:26:51.132	2	7
02/08/2017 12:26:51.147	3	0
02/08/2017 12:26:51.147	4	9847
02/08/2017 12:26:51.147	5	8000
02/08/2017 12:26:51.163	6	2000
02/08/2017 12:26:51.163	7	9000
02/08/2017 12:26:51.163	8	0
02/08/2017 12:26:51.178	9	0
02/08/2017 12:26:51.178	10	0
02/08/2017 12:26:51.241	1	0
02/08/2017 12:26:51.241	2	7
02/08/2017 12:26:51.257	3	0
02/08/2017 12:26:51.257	4	9847
02/08/2017 12:26:51.257	5	8000
02/08/2017 12:26:51.272	6	2000
02/08/2017 12:26:51.272	7	9000
02/08/2017 12:26:51.272	8	0
02/08/2017 12:26:51.288	9	0
02/08/2017 12:26:51.288	10	0
02/08/2017 12:26:51.350	1	0
02/08/2017 12:26:51.350	2	7
02/08/2017 12:26:51.366	3	0
02/08/2017 12:26:51.366	4	9847
02/08/2017 12:26:51.366	5	8000
02/08/2017 12:26:51.382	6	2000
02/08/2017 12:26:51.382	7	9000
02/08/2017 12:26:51.382	8	0
02/08/2017 12:26:51.382	9	0
02/08/2017 12:26:51.397	10	0
02/08/2017 12:26:51.460	1	0
02/08/2017 12:26:51.460	2	7
02/08/2017 12:26:51.475	3	0
02/08/2017 12:26:51.475	4	9849
02/08/2017 12:26:51.475	5	8000
02/08/2017 12:26:51.491	6	2000
02/08/2017 12:26:51.491	7	9000
02/08/2017 12:26:51.491	8	0
02/08/2017 12:26:51.491	9	0
02/08/2017 12:26:51.507	10	0
02/08/2017 12:26:51.569	1	0
02/08/2017 12:26:51.569	2	7
02/08/2017 12:26:51.585	3	0
02/08/2017 12:26:51.585	4	9848
02/08/2017 12:26:51.585	5	8000
02/08/2017 12:26:51.585	6	2000
02/08/2017 12:26:51.600	7	9000
02/08/2017 12:26:51.600	8	0
02/08/2017 12:26:51.600	9	0
02/08/2017 12:26:51.616	10	0
02/08/2017 12:26:51.678	1	0
02/08/2017 12:26:51.678	2	7
02/08/2017 12:26:51.694	3	0
02/08/2017 12:26:51.694	4	9847
02/08/2017 12:26:51.694	5	8000
02/08/2017 12:26:51.710	6	2000
02/08/2017 12:26:51.710	7	9000
02/08/2017 12:26:51.710	8	0
02/08/2017 12:26:51.725	9	0
02/08/2017 12:26:51.725	10	0
02/08/2017 12:26:51.788	1	0
02/08/2017 12:26:51.788	2	7
02/08/2017 12:26:51.803	3	0
02/08/2017 12:26:51.803	4	9847
02/08/2017 12:26:51.803	5	8000
02/08/2017 12:26:51.819	6	2000
02/08/2017 12:26:51.819	7	9000
02/08/2017 12:26:51.819	8	0
02/08/2017 12:26:51.835	9	0
02/08/2017 12:26:51.835	10	0
02/08/2017 12:26:51.897	1	0
02/08/2017 12:26:51.897	2	7
02/08/2017 12:26:51.913	3	0
02/08/2017 12:26:51.913	4	9848
02/08/2017 12:26:51.913	5	8000
02/08/2017 12:26:51.928	6	2000
02/08/2017 12:26:51.928	7	9000
02/08/2017 12:26:51.928	8	0
02/08/2017 12:26:51.928	9	0
02/08/2017 12:26:51.944	10	0
02/08/2017 12:26:52.007	1	0
02/08/2017 12:26:52.022	2	7
02/08/2017 12:26:52.022	3	0
02/08/2017 12:26:52.022	4	9848
02/08/2017 12:26:52.038	5	8000
02/08/2017 12:26:52.038	6	2000
02/08/2017 12:26:52.038	7	9000
02/08/2017 12:26:52.038	8	0
02/08/2017 12:26:52.053	9	0
02/08/2017 12:26:52.053	10	0
02/08/2017 12:26:52.116	1	0
02/08/2017 12:26:52.132	2	7
02/08/2017 12:26:52.132	3	0
02/08/2017 12:26:52.132	4	9847
02/08/2017 12:26:52.132	5	8000
02/08/2017 12:26:52.147	6	2000
02/08/2017 12:26:52.147	7	9000
02/08/2017 12:26:52.147	8	0
02/08/2017 12:26:52.163	9	0
02/08/2017 12:26:52.163	10	0
02/08/2017 12:26:52.225	1	0
02/08/2017 12:26:52.225	2	7
02/08/2017 12:26:52.241	3	0
02/08/2017 12:26:52.241	4	9847
02/08/2017 12:26:52.241	5	8000
02/08/2017 12:26:52.241	6	2000
02/08/2017 12:26:52.257	7	9000
02/08/2017 12:26:52.257	8	0
02/08/2017 12:26:52.257	9	0
02/08/2017 12:26:52.272	10	0
02/08/2017 12:26:52.335	1	0
02/08/2017 12:26:52.335	2	7
02/08/2017 12:26:52.335	3	0
02/08/2017 12:26:52.350	4	9847
02/08/2017 12:26:52.350	5	8000
02/08/2017 12:26:52.350	6	2000
02/08/2017 12:26:52.366	7	9000
02/08/2017 12:26:52.366	8	0
02/08/2017 12:26:52.366	9	0
02/08/2017 12:26:52.382	10	0
02/08/2017 12:26:52.444	1	0
02/08/2017 12:26:52.444	2	7
02/08/2017 12:26:52.460	3	0
02/08/2017 12:26:52.460	4	9847
02/08/2017 12:26:52.460	5	8000
02/08/2017 12:26:52.475	6	2000
02/08/2017 12:26:52.475	7	9000
02/08/2017 12:26:52.475	8	0
02/08/2017 12:26:52.491	9	0
02/08/2017 12:26:52.491	10	0
02/08/2017 12:26:52.553	1	0
02/08/2017 12:26:52.569	2	7
02/08/2017 12:26:52.569	3	0
02/08/2017 12:26:52.569	4	9847
02/08/2017 12:26:52.585	5	8000
02/08/2017 12:26:52.585	6	2000
02/08/2017 12:26:52.585	7	9000
02/08/2017 12:26:52.585	8	0
02/08/2017 12:26:52.600	9	0
02/08/2017 12:26:52.600	10	0
02/08/2017 12:26:52.663	1	0
02/08/2017 12:26:52.663	2	7
02/08/2017 12:26:52.679	3	0
02/08/2017 12:26:52.679	4	9846
02/08/2017 12:26:52.679	5	8000
02/08/2017 12:26:52.679	6	2000
02/08/2017 12:26:52.694	7	9000
02/08/2017 12:26:52.694	8	0
02/08/2017 12:26:52.694	9	0
02/08/2017 12:26:52.710	10	0
02/08/2017 12:26:52.772	1	0
02/08/2017 12:26:52.772	2	7
02/08/2017 12:26:52.788	3	128
02/08/2017 12:26:52.788	4	9847
02/08/2017 12:26:52.788	5	8000
02/08/2017 12:26:52.804	6	2000
02/08/2017 12:26:52.804	7	9000
02/08/2017 12:26:52.804	8	0
02/08/2017 12:26:52.804	9	0
02/08/2017 12:26:52.819	10	0
02/08/2017 12:26:52.882	1	0
02/08/2017 12:26:52.882	2	7
02/08/2017 12:26:52.897	3	128
02/08/2017 12:26:52.897	4	9849
02/08/2017 12:26:52.897	5	8000
02/08/2017 12:26:52.897	6	2000
02/08/2017 12:26:52.913	7	9000
02/08/2017 12:26:52.913	8	0
02/08/2017 12:26:52.913	9	0
02/08/2017 12:26:52.929	10	0
02/08/2017 12:26:52.991	1	0
02/08/2017 12:26:52.991	2	7
02/08/2017 12:26:53.007	3	128
02/08/2017 12:26:53.007	4	9847
02/08/2017 12:26:53.007	5	8000
02/08/2017 12:26:53.007	6	2000
02/08/2017 12:26:53.022	7	9000
02/08/2017 12:26:53.022	8	0
02/08/2017 12:26:53.022	9	0
02/08/2017 12:26:53.038	10	0
02/08/2017 12:26:53.100	1	0
02/08/2017 12:26:53.100	2	7
02/08/2017 12:26:53.116	3	128
02/08/2017 12:26:53.116	4	9847
02/08/2017 12:26:53.116	5	8000
02/08/2017 12:26:53.132	6	2000
02/08/2017 12:26:53.132	7	9000
02/08/2017 12:26:53.132	8	0
02/08/2017 12:26:53.147	9	0
02/08/2017 12:26:53.147	10	0
02/08/2017 12:26:53.210	1	0
02/08/2017 12:26:53.210	2	7
02/08/2017 12:26:53.225	3	128
02/08/2017 12:26:53.225	4	9865
02/08/2017 12:26:53.225	5	8000
02/08/2017 12:26:53.241	6	2000
02/08/2017 12:26:53.241	7	9000
02/08/2017 12:26:53.241	8	0
02/08/2017 12:26:53.257	9	0
02/08/2017 12:26:53.257	10	0
02/08/2017 12:26:53.319	1	0
02/08/2017 12:26:53.319	2	7
02/08/2017 12:26:53.335	3	128
02/08/2017 12:26:53.335	4	9918
02/08/2017 12:26:53.335	5	8000
02/08/2017 12:26:53.350	6	2000
02/08/2017 12:26:53.350	7	9000
02/08/2017 12:26:53.350	8	0
02/08/2017 12:26:53.350	9	0
02/08/2017 12:26:53.366	10	0
02/08/2017 12:26:53.428	1	0
02/08/2017 12:26:53.444	2	7
02/08/2017 12:26:53.444	3	128
02/08/2017 12:26:53.444	4	9892
02/08/2017 12:26:53.444	5	8000
02/08/2017 12:26:53.460	6	2000
02/08/2017 12:26:53.460	7	9000
02/08/2017 12:26:53.460	8	0
02/08/2017 12:26:53.475	9	0
02/08/2017 12:26:53.475	10	0
02/08/2017 12:26:53.538	1	0
02/08/2017 12:26:53.554	2	7
02/08/2017 12:26:53.554	3	128
02/08/2017 12:26:53.554	4	9816
02/08/2017 12:26:53.554	5	8000
02/08/2017 12:26:53.569	6	2000
02/08/2017 12:26:53.569	7	9000
02/08/2017 12:26:53.569	8	0
02/08/2017 12:26:53.585	9	0
02/08/2017 12:26:53.585	10	0
02/08/2017 12:26:53.647	1	0
02/08/2017 12:26:53.647	2	7
02/08/2017 12:26:53.663	3	128
02/08/2017 12:26:53.663	4	9957
02/08/2017 12:26:53.663	5	8000
02/08/2017 12:26:53.679	6	2000
02/08/2017 12:26:53.679	7	9000
02/08/2017 12:26:53.679	8	0
02/08/2017 12:26:53.694	9	0
02/08/2017 12:26:53.694	10	0
02/08/2017 12:26:53.757	1	0
02/08/2017 12:26:53.757	2	7
02/08/2017 12:26:53.772	3	128
02/08/2017 12:26:53.772	4	9908
02/08/2017 12:26:53.772	5	8000
02/08/2017 12:26:53.788	6	2000
02/08/2017 12:26:53.788	7	9000
02/08/2017 12:26:53.788	8	0
02/08/2017 12:26:53.804	9	0
02/08/2017 12:26:53.804	10	0
02/08/2017 12:26:53.866	1	0
02/08/2017 12:26:53.866	2	7
02/08/2017 12:26:53.882	3	128
02/08/2017 12:26:53.882	4	9956
02/08/2017 12:26:53.882	5	8000
02/08/2017 12:26:53.897	6	2000
02/08/2017 12:26:53.897	7	9000
02/08/2017 12:26:53.897	8	0
02/08/2017 12:26:53.897	9	0
02/08/2017 12:26:53.917	10	0
02/08/2017 12:26:53.979	1	0
02/08/2017 12:26:53.979	2	7
02/08/2017 12:26:53.995	3	128
02/08/2017 12:26:53.995	4	9915
02/08/2017 12:26:53.995	5	8000
02/08/2017 12:26:54.011	6	2000
02/08/2017 12:26:54.011	7	9000
02/08/2017 12:26:54.011	8	0
02/08/2017 12:26:54.011	9	0
02/08/2017 12:26:54.026	10	0
02/08/2017 12:26:54.089	1	0
02/08/2017 12:26:54.089	2	7
02/08/2017 12:26:54.104	3	128
02/08/2017 12:26:54.104	4	9886
02/08/2017 12:26:54.104	5	8000
02/08/2017 12:26:54.104	6	2000
02/08/2017 12:26:54.120	7	9000
02/08/2017 12:26:54.120	8	0
02/08/2017 12:26:54.120	9	0
02/08/2017 12:26:54.136	10	0
02/08/2017 12:26:54.198	1	0
02/08/2017 12:26:54.214	2	7
02/08/2017 12:26:54.214	3	128
02/08/2017 12:26:54.214	4	9886
02/08/2017 12:26:54.214	5	8000
02/08/2017 12:26:54.229	6	2000
02/08/2017 12:26:54.229	7	9000
02/08/2017 12:26:54.229	8	0
02/08/2017 12:26:54.245	9	0
02/08/2017 12:26:54.245	10	0
02/08/2017 12:26:54.308	1	0
02/08/2017 12:26:54.308	2	7
02/08/2017 12:26:54.323	3	128
02/08/2017 12:26:54.323	4	9842
02/08/2017 12:26:54.323	5	8000
02/08/2017 12:26:54.339	6	2000
02/08/2017 12:26:54.339	7	9000
02/08/2017 12:26:54.339	8	0
02/08/2017 12:26:54.354	9	0
02/08/2017 12:26:54.354	10	0
02/08/2017 12:26:54.417	1	0
02/08/2017 12:26:54.417	2	7
02/08/2017 12:26:54.433	3	128
02/08/2017 12:26:54.433	4	9855
02/08/2017 12:26:54.433	5	8000
02/08/2017 12:26:54.448	6	2000
02/08/2017 12:26:54.448	7	9000
02/08/2017 12:26:54.448	8	0
02/08/2017 12:26:54.464	9	0
02/08/2017 12:26:54.464	10	0
02/08/2017 12:26:54.526	1	0
02/08/2017 12:26:54.542	2	7
02/08/2017 12:26:54.542	3	128
02/08/2017 12:26:54.542	4	9816
02/08/2017 12:26:54.558	5	8000
02/08/2017 12:26:54.558	6	2000
02/08/2017 12:26:54.558	7	9000
02/08/2017 12:26:54.558	8	0
02/08/2017 12:26:54.573	9	0
02/08/2017 12:26:54.573	10	0
02/08/2017 12:26:54.636	1	0
02/08/2017 12:26:54.651	2	7
02/08/2017 12:26:54.651	3	128
02/08/2017 12:26:54.651	4	9851
02/08/2017 12:26:54.651	5	8000
02/08/2017 12:26:54.667	6	2000
02/08/2017 12:26:54.667	7	9000
02/08/2017 12:26:54.667	8	0
02/08/2017 12:26:54.683	9	0
02/08/2017 12:26:54.683	10	0
02/08/2017 12:26:54.745	1	0
02/08/2017 12:26:54.745	2	7
02/08/2017 12:26:54.761	3	128
02/08/2017 12:26:54.761	4	9862
02/08/2017 12:26:54.761	5	8000
02/08/2017 12:26:54.761	6	2000
02/08/2017 12:26:54.776	7	9000
02/08/2017 12:26:54.776	8	0
02/08/2017 12:26:54.776	9	0
02/08/2017 12:26:54.792	10	0
02/08/2017 12:26:54.854	1	0
02/08/2017 12:26:54.854	2	7
02/08/2017 12:26:54.870	3	128
02/08/2017 12:26:54.870	4	9822
02/08/2017 12:26:54.870	5	8000
02/08/2017 12:26:54.886	6	2000
02/08/2017 12:26:54.886	7	9000
02/08/2017 12:26:54.886	8	0
02/08/2017 12:26:54.901	9	0
02/08/2017 12:26:54.901	10	0
02/08/2017 12:26:54.964	1	0
02/08/2017 12:26:54.964	2	3
02/08/2017 12:26:54.983	3	128
02/08/2017 12:26:54.983	4	9816
02/08/2017 12:26:54.983	5	8000
02/08/2017 12:26:54.983	6	2000
02/08/2017 12:26:54.999	7	9000
02/08/2017 12:26:54.999	8	0
02/08/2017 12:26:54.999	9	0
02/08/2017 12:26:55.014	10	0
02/08/2017 12:26:55.077	1	0
02/08/2017 12:26:55.093	2	3
02/08/2017 12:26:55.093	3	128
02/08/2017 12:26:55.093	4	9866
02/08/2017 12:26:55.108	5	8000
02/08/2017 12:26:55.108	6	2000
02/08/2017 12:26:55.108	7	9000
02/08/2017 12:26:55.108	8	0
02/08/2017 12:26:55.124	9	0
02/08/2017 12:26:55.124	10	0
02/08/2017 12:26:55.187	1	0
02/08/2017 12:26:55.187	2	3
02/08/2017 12:26:55.202	3	128
02/08/2017 12:26:55.202	4	9765
02/08/2017 12:26:55.202	5	8000
02/08/2017 12:26:55.218	6	2000
02/08/2017 12:26:55.218	7	9000
02/08/2017 12:26:55.218	8	0
02/08/2017 12:26:55.218	9	0
02/08/2017 12:26:55.233	10	0
02/08/2017 12:26:55.296	1	0
02/08/2017 12:26:55.296	2	3
02/08/2017 12:26:55.312	3	128
02/08/2017 12:26:55.312	4	9720
02/08/2017 12:26:55.312	5	8000
02/08/2017 12:26:55.312	6	2000
02/08/2017 12:26:55.327	7	9000
02/08/2017 12:26:55.327	8	0
02/08/2017 12:26:55.327	9	0
02/08/2017 12:26:55.343	10	0
02/08/2017 12:26:55.405	1	0
02/08/2017 12:26:55.405	2	3
02/08/2017 12:26:55.421	3	128
02/08/2017 12:26:55.421	4	9719
02/08/2017 12:26:55.421	5	8000
02/08/2017 12:26:55.437	6	2000
02/08/2017 12:26:55.437	7	9000
02/08/2017 12:26:55.437	8	0
02/08/2017 12:26:55.452	9	0
02/08/2017 12:26:55.452	10	0
02/08/2017 12:26:55.515	1	0
02/08/2017 12:26:55.515	2	3
02/08/2017 12:26:55.530	3	128
02/08/2017 12:26:55.530	4	9720
02/08/2017 12:26:55.530	5	8000
02/08/2017 12:26:55.546	6	2000
02/08/2017 12:26:55.546	7	9000
02/08/2017 12:26:55.546	8	0
02/08/2017 12:26:55.562	9	0
02/08/2017 12:26:55.562	10	0
02/08/2017 12:26:55.624	1	0
02/08/2017 12:26:55.624	2	3
02/08/2017 12:26:55.640	3	128
02/08/2017 12:26:55.640	4	9728
02/08/2017 12:26:55.640	5	8000
02/08/2017 12:26:55.655	6	2000
02/08/2017 12:26:55.655	7	9000
02/08/2017 12:26:55.655	8	0
02/08/2017 12:26:55.671	9	0
02/08/2017 12:26:55.671	10	0
02/08/2017 12:26:55.734	1	0
02/08/2017 12:26:55.734	2	3
02/08/2017 12:26:55.749	3	128
02/08/2017 12:26:55.749	4	9726
02/08/2017 12:26:55.749	5	8000
02/08/2017 12:26:55.765	6	2000
02/08/2017 12:26:55.765	7	9000
02/08/2017 12:26:55.765	8	0
02/08/2017 12:26:55.765	9	0
02/08/2017 12:26:55.780	10	0
02/08/2017 12:26:55.843	1	0
02/08/2017 12:26:55.843	2	3
02/08/2017 12:26:55.859	3	128
02/08/2017 12:26:55.859	4	9747
02/08/2017 12:26:55.859	5	8000
02/08/2017 12:26:55.874	6	2000
02/08/2017 12:26:55.874	7	9000
02/08/2017 12:26:55.874	8	0
02/08/2017 12:26:55.874	9	0
02/08/2017 12:26:55.893	10	0
02/08/2017 12:26:55.955	1	0
02/08/2017 12:26:55.955	2	3
02/08/2017 12:26:55.971	3	128
02/08/2017 12:26:55.971	4	9785
02/08/2017 12:26:55.971	5	8000
02/08/2017 12:26:55.987	6	2000
02/08/2017 12:26:55.987	7	9000
02/08/2017 12:26:55.987	8	0
02/08/2017 12:26:55.987	9	0
02/08/2017 12:26:56.002	10	0
02/08/2017 12:26:56.065	1	0
02/08/2017 12:26:56.080	2	3
02/08/2017 12:26:56.080	3	128
02/08/2017 12:26:56.080	4	9724
02/08/2017 12:26:56.080	5	8000
02/08/2017 12:26:56.096	6	2000
02/08/2017 12:26:56.096	7	9000
02/08/2017 12:26:56.096	8	0
02/08/2017 12:26:56.112	9	0
02/08/2017 12:26:56.112	10	0
02/08/2017 12:26:56.174	1	0
02/08/2017 12:26:56.174	2	3
02/08/2017 12:26:56.190	3	128
02/08/2017 12:26:56.190	4	9671
02/08/2017 12:26:56.190	5	8000
02/08/2017 12:26:56.205	6	2000
02/08/2017 12:26:56.205	7	9000
02/08/2017 12:26:56.205	8	0
02/08/2017 12:26:56.221	9	0
02/08/2017 12:26:56.221	10	0
02/08/2017 12:26:56.284	1	0
02/08/2017 12:26:56.284	2	3
02/08/2017 12:26:56.299	3	128
02/08/2017 12:26:56.299	4	9642
02/08/2017 12:26:56.299	5	8000
02/08/2017 12:26:56.315	6	2000
02/08/2017 12:26:56.315	7	9000
02/08/2017 12:26:56.315	8	0
02/08/2017 12:26:56.330	9	0
02/08/2017 12:26:56.330	10	0
02/08/2017 12:26:56.393	1	0
02/08/2017 12:26:56.393	2	3
02/08/2017 12:26:56.409	3	128
02/08/2017 12:26:56.409	4	9710
02/08/2017 12:26:56.409	5	8000
02/08/2017 12:26:56.424	6	2000
02/08/2017 12:26:56.424	7	9000
02/08/2017 12:26:56.424	8	0
02/08/2017 12:26:56.424	9	0
02/08/2017 12:26:56.440	10	0
02/08/2017 12:26:56.502	1	0
02/08/2017 12:26:56.502	2	3
02/08/2017 12:26:56.518	3	128
02/08/2017 12:26:56.518	4	9670
02/08/2017 12:26:56.518	5	8000
02/08/2017 12:26:56.534	6	2000
02/08/2017 12:26:56.534	7	9000
02/08/2017 12:26:56.534	8	0
02/08/2017 12:26:56.534	9	0
02/08/2017 12:26:56.549	10	0
02/08/2017 12:26:56.612	1	0
02/08/2017 12:26:56.627	2	3
02/08/2017 12:26:56.627	3	128
02/08/2017 12:26:56.627	4	9652
02/08/2017 12:26:56.627	5	8000
02/08/2017 12:26:56.643	6	2000
02/08/2017 12:26:56.643	7	9000
02/08/2017 12:26:56.643	8	0
02/08/2017 12:26:56.659	9	0
02/08/2017 12:26:56.659	10	0
02/08/2017 12:26:56.721	1	0
02/08/2017 12:26:56.737	2	3
02/08/2017 12:26:56.737	3	128
02/08/2017 12:26:56.737	4	9666
02/08/2017 12:26:56.737	5	8000
02/08/2017 12:26:56.752	6	2000
02/08/2017 12:26:56.752	7	9000
02/08/2017 12:26:56.752	8	0
02/08/2017 12:26:56.768	9	0
02/08/2017 12:26:56.768	10	0
02/08/2017 12:26:56.830	1	0
02/08/2017 12:26:56.830	2	3
02/08/2017 12:26:56.846	3	128
02/08/2017 12:26:56.846	4	9650
02/08/2017 12:26:56.846	5	8000
02/08/2017 12:26:56.862	6	2000
02/08/2017 12:26:56.862	7	9000
02/08/2017 12:26:56.862	8	0
02/08/2017 12:26:56.877	9	0
02/08/2017 12:26:56.877	10	0
02/08/2017 12:26:56.940	1	0
02/08/2017 12:26:56.940	2	3
02/08/2017 12:26:56.955	3	128
02/08/2017 12:26:56.955	4	9658
02/08/2017 12:26:56.955	5	8000
02/08/2017 12:26:56.971	6	2000
02/08/2017 12:26:56.971	7	9000
02/08/2017 12:26:56.971	8	0
02/08/2017 12:26:56.971	9	0
02/08/2017 12:26:56.987	10	0
02/08/2017 12:26:57.049	1	0
02/08/2017 12:26:57.049	2	3
02/08/2017 12:26:57.065	3	128
02/08/2017 12:26:57.065	4	9627
02/08/2017 12:26:57.065	5	8000
02/08/2017 12:26:57.080	6	2000
02/08/2017 12:26:57.080	7	9000
02/08/2017 12:26:57.080	8	0
02/08/2017 12:26:57.080	9	0
02/08/2017 12:26:57.096	10	0
02/08/2017 12:26:57.159	1	0
02/08/2017 12:26:57.159	2	3
02/08/2017 12:26:57.174	3	128
02/08/2017 12:26:57.174	4	9650
02/08/2017 12:26:57.174	5	8000
02/08/2017 12:26:57.174	6	2000
02/08/2017 12:26:57.190	7	9000
02/08/2017 12:26:57.190	8	0
02/08/2017 12:26:57.190	9	0
02/08/2017 12:26:57.205	10	0
02/08/2017 12:26:57.268	1	0
02/08/2017 12:26:57.284	2	3
02/08/2017 12:26:57.284	3	128
02/08/2017 12:26:57.284	4	9652
02/08/2017 12:26:57.284	5	8000
02/08/2017 12:26:57.299	6	2000
02/08/2017 12:26:57.299	7	9000
02/08/2017 12:26:57.299	8	0
02/08/2017 12:26:57.315	9	0
02/08/2017 12:26:57.315	10	0
02/08/2017 12:26:57.377	1	0
02/08/2017 12:26:57.377	2	3
02/08/2017 12:26:57.393	3	128
02/08/2017 12:26:57.393	4	9612
02/08/2017 12:26:57.393	5	8000
02/08/2017 12:26:57.409	6	2000
02/08/2017 12:26:57.409	7	9000
02/08/2017 12:26:57.409	8	0
02/08/2017 12:26:57.424	9	0
02/08/2017 12:26:57.424	10	0
02/08/2017 12:26:57.487	1	0
02/08/2017 12:26:57.487	2	3
02/08/2017 12:26:57.502	3	128
02/08/2017 12:26:57.502	4	9619
02/08/2017 12:26:57.502	5	8000
02/08/2017 12:26:57.518	6	2000
02/08/2017 12:26:57.518	7	9000
02/08/2017 12:26:57.518	8	0
02/08/2017 12:26:57.534	9	0
02/08/2017 12:26:57.534	10	0
02/08/2017 12:26:57.596	1	0
02/08/2017 12:26:57.612	2	3
02/08/2017 12:26:57.612	3	128
02/08/2017 12:26:57.612	4	9612
02/08/2017 12:26:57.627	5	8000
02/08/2017 12:26:57.627	6	2000
02/08/2017 12:26:57.627	7	9000
02/08/2017 12:26:57.627	8	0
02/08/2017 12:26:57.643	9	0
02/08/2017 12:26:57.643	10	0
02/08/2017 12:26:57.705	1	0
02/08/2017 12:26:57.721	2	3
02/08/2017 12:26:57.721	3	128
02/08/2017 12:26:57.721	4	9604
02/08/2017 12:26:57.721	5	8000
02/08/2017 12:26:57.737	6	2000
02/08/2017 12:26:57.737	7	9000
02/08/2017 12:26:57.737	8	0
02/08/2017 12:26:57.752	9	0
02/08/2017 12:26:57.752	10	0
02/08/2017 12:26:57.815	1	0
02/08/2017 12:26:57.830	2	3
02/08/2017 12:26:57.830	3	128
02/08/2017 12:26:57.830	4	9647
02/08/2017 12:26:57.846	5	8000
02/08/2017 12:26:57.846	6	2000
02/08/2017 12:26:57.846	7	9000
02/08/2017 12:26:57.846	8	0
02/08/2017 12:26:57.862	9	0
02/08/2017 12:26:57.862	10	0
02/08/2017 12:26:57.924	1	0
02/08/2017 12:26:57.924	2	3
02/08/2017 12:26:57.924	3	128
02/08/2017 12:26:57.940	4	9598
02/08/2017 12:26:57.940	5	8000
02/08/2017 12:26:57.940	6	2000
02/08/2017 12:26:57.955	7	9000
02/08/2017 12:26:57.955	8	0
02/08/2017 12:26:57.955	9	0
02/08/2017 12:26:57.971	10	0
02/08/2017 12:26:58.034	1	0
02/08/2017 12:26:58.034	2	3
02/08/2017 12:26:58.034	3	128
02/08/2017 12:26:58.049	4	9627
02/08/2017 12:26:58.049	5	8000
02/08/2017 12:26:58.049	6	2000
02/08/2017 12:26:58.065	7	9000
02/08/2017 12:26:58.065	8	0
02/08/2017 12:26:58.065	9	0
02/08/2017 12:26:58.080	10	0
02/08/2017 12:26:58.143	1	0
02/08/2017 12:26:58.159	2	3
02/08/2017 12:26:58.159	3	128
02/08/2017 12:26:58.159	4	9638
02/08/2017 12:26:58.174	5	8000
02/08/2017 12:26:58.174	6	2000
02/08/2017 12:26:58.174	7	9000
02/08/2017 12:26:58.174	8	0
02/08/2017 12:26:58.190	9	0
02/08/2017 12:26:58.190	10	0
02/08/2017 12:26:58.252	1	0
02/08/2017 12:26:58.252	2	3
02/08/2017 12:26:58.268	3	128
02/08/2017 12:26:58.268	4	9584
02/08/2017 12:26:58.268	5	8000
02/08/2017 12:26:58.284	6	2000
02/08/2017 12:26:58.284	7	9000
02/08/2017 12:26:58.284	8	0
02/08/2017 12:26:58.284	9	0
02/08/2017 12:26:58.299	10	0
02/08/2017 12:26:58.362	1	0
02/08/2017 12:26:58.362	2	3
02/08/2017 12:26:58.377	3	128
02/08/2017 12:26:58.377	4	9573
02/08/2017 12:26:58.377	5	8000
02/08/2017 12:26:58.377	6	2000
02/08/2017 12:26:58.393	7	9000
02/08/2017 12:26:58.393	8	0
02/08/2017 12:26:58.393	9	0
02/08/2017 12:26:58.409	10	0
02/08/2017 12:26:58.471	1	0
02/08/2017 12:26:58.471	2	3
02/08/2017 12:26:58.471	3	128
02/08/2017 12:26:58.487	4	9583
02/08/2017 12:26:58.487	5	8000
02/08/2017 12:26:58.487	6	2000
02/08/2017 12:26:58.502	7	9000
02/08/2017 12:26:58.502	8	0
02/08/2017 12:26:58.502	9	0
02/08/2017 12:26:58.518	10	0
02/08/2017 12:26:58.580	1	0
02/08/2017 12:26:58.580	2	3
02/08/2017 12:26:58.596	3	128
02/08/2017 12:26:58.596	4	9554
02/08/2017 12:26:58.596	5	8000
02/08/2017 12:26:58.612	6	2000
02/08/2017 12:26:58.612	7	9000
02/08/2017 12:26:58.612	8	0
02/08/2017 12:26:58.627	9	0
02/08/2017 12:26:58.627	10	0
02/08/2017 12:26:58.690	1	0
02/08/2017 12:26:58.690	2	3
02/08/2017 12:26:58.705	3	128
02/08/2017 12:26:58.705	4	9540
02/08/2017 12:26:58.705	5	8000
02/08/2017 12:26:58.721	6	2000
02/08/2017 12:26:58.721	7	9000
02/08/2017 12:26:58.721	8	0
02/08/2017 12:26:58.721	9	0
02/08/2017 12:26:58.737	10	0
02/08/2017 12:26:58.799	1	0
02/08/2017 12:26:58.799	2	3
02/08/2017 12:26:58.815	3	128
02/08/2017 12:26:58.815	4	9534
02/08/2017 12:26:58.815	5	8000
02/08/2017 12:26:58.830	6	2000
02/08/2017 12:26:58.830	7	9000
02/08/2017 12:26:58.830	8	0
02/08/2017 12:26:58.830	9	0
02/08/2017 12:26:58.846	10	0
02/08/2017 12:26:58.909	1	0
02/08/2017 12:26:58.924	2	3
02/08/2017 12:26:58.924	3	128
02/08/2017 12:26:58.924	4	9500
02/08/2017 12:26:58.924	5	8000
02/08/2017 12:26:58.940	6	2000
02/08/2017 12:26:58.940	7	9000
02/08/2017 12:26:58.940	8	0
02/08/2017 12:26:58.955	9	0
02/08/2017 12:26:58.955	10	0
02/08/2017 12:26:59.018	1	0
02/08/2017 12:26:59.034	2	3
02/08/2017 12:26:59.034	3	128
02/08/2017 12:26:59.034	4	9477
02/08/2017 12:26:59.034	5	8000
02/08/2017 12:26:59.049	6	2000
02/08/2017 12:26:59.049	7	9000
02/08/2017 12:26:59.049	8	0
02/08/2017 12:26:59.065	9	0
02/08/2017 12:26:59.065	10	0
02/08/2017 12:26:59.127	1	0
02/08/2017 12:26:59.127	2	3
02/08/2017 12:26:59.143	3	128
02/08/2017 12:26:59.143	4	9482
02/08/2017 12:26:59.143	5	8000
02/08/2017 12:26:59.159	6	2000
02/08/2017 12:26:59.159	7	9000
02/08/2017 12:26:59.159	8	0
02/08/2017 12:26:59.174	9	0
02/08/2017 12:26:59.174	10	0
02/08/2017 12:26:59.237	1	0
02/08/2017 12:26:59.237	2	3
02/08/2017 12:26:59.252	3	128
02/08/2017 12:26:59.252	4	9486
02/08/2017 12:26:59.252	5	8000
02/08/2017 12:26:59.268	6	2000
02/08/2017 12:26:59.268	7	9000
02/08/2017 12:26:59.268	8	0
02/08/2017 12:26:59.284	9	0
02/08/2017 12:26:59.284	10	0
02/08/2017 12:26:59.346	1	0
02/08/2017 12:26:59.346	2	3
02/08/2017 12:26:59.362	3	128
02/08/2017 12:26:59.362	4	9484
02/08/2017 12:26:59.362	5	8000
02/08/2017 12:26:59.377	6	2000
02/08/2017 12:26:59.377	7	9000
02/08/2017 12:26:59.377	8	0
02/08/2017 12:26:59.377	9	0
02/08/2017 12:26:59.393	10	0
02/08/2017 12:26:59.455	1	0
02/08/2017 12:26:59.471	2	3
02/08/2017 12:26:59.471	3	128
02/08/2017 12:26:59.471	4	9459
02/08/2017 12:26:59.471	5	8000
02/08/2017 12:26:59.487	6	2000
02/08/2017 12:26:59.487	7	9000
02/08/2017 12:26:59.487	8	0
02/08/2017 12:26:59.502	9	0
02/08/2017 12:26:59.502	10	0
02/08/2017 12:26:59.565	1	0
02/08/2017 12:26:59.580	2	3
02/08/2017 12:26:59.580	3	128
02/08/2017 12:26:59.580	4	9454
02/08/2017 12:26:59.580	5	8000
02/08/2017 12:26:59.596	6	2000
02/08/2017 12:26:59.596	7	9000
02/08/2017 12:26:59.596	8	0
02/08/2017 12:26:59.612	9	0
02/08/2017 12:26:59.612	10	0
02/08/2017 12:26:59.675	1	0
02/08/2017 12:26:59.675	2	3
02/08/2017 12:26:59.690	3	128
02/08/2017 12:26:59.690	4	9464
02/08/2017 12:26:59.690	5	8000
02/08/2017 12:26:59.706	6	2000
02/08/2017 12:26:59.706	7	9000
02/08/2017 12:26:59.706	8	0
02/08/2017 12:26:59.722	9	0
02/08/2017 12:26:59.722	10	0
02/08/2017 12:26:59.784	1	0
02/08/2017 12:26:59.784	2	3
02/08/2017 12:26:59.784	3	128
02/08/2017 12:26:59.800	4	9489
02/08/2017 12:26:59.800	5	8000
02/08/2017 12:26:59.800	6	2000
02/08/2017 12:26:59.815	7	9000
02/08/2017 12:26:59.815	8	0
02/08/2017 12:26:59.815	9	0
02/08/2017 12:26:59.831	10	0
02/08/2017 12:26:59.893	1	0
02/08/2017 12:26:59.909	2	3
02/08/2017 12:26:59.909	3	128
02/08/2017 12:26:59.909	4	9468
02/08/2017 12:26:59.925	5	8000
02/08/2017 12:26:59.925	6	2000
02/08/2017 12:26:59.925	7	9000
02/08/2017 12:26:59.925	8	0
02/08/2017 12:26:59.940	9	0
02/08/2017 12:26:59.940	10	0
02/08/2017 12:27:00.003	1	0
02/08/2017 12:27:00.003	2	3
02/08/2017 12:27:00.018	3	128
02/08/2017 12:27:00.018	4	9461
02/08/2017 12:27:00.018	5	8000
02/08/2017 12:27:00.034	6	2000
02/08/2017 12:27:00.034	7	9000
02/08/2017 12:27:00.034	8	0
02/08/2017 12:27:00.034	9	0
02/08/2017 12:27:00.053	10	0
02/08/2017 12:27:00.116	1	0
02/08/2017 12:27:00.132	2	3
02/08/2017 12:27:00.132	3	128
02/08/2017 12:27:00.132	4	9442
02/08/2017 12:27:00.132	5	8000
02/08/2017 12:27:00.147	6	2000
02/08/2017 12:27:00.147	7	9000
02/08/2017 12:27:00.147	8	0
02/08/2017 12:27:00.163	9	0
02/08/2017 12:27:00.163	10	0
02/08/2017 12:27:00.225	1	0
02/08/2017 12:27:00.225	2	3
02/08/2017 12:27:00.241	3	128
02/08/2017 12:27:00.241	4	9432
02/08/2017 12:27:00.241	5	8000
02/08/2017 12:27:00.257	6	2000
02/08/2017 12:27:00.257	7	9000
02/08/2017 12:27:00.257	8	0
02/08/2017 12:27:00.272	9	0
02/08/2017 12:27:00.272	10	0
02/08/2017 12:27:00.335	1	0
02/08/2017 12:27:00.335	2	3
02/08/2017 12:27:00.335	3	128
02/08/2017 12:27:00.350	4	9407
02/08/2017 12:27:00.350	5	8000
02/08/2017 12:27:00.350	6	2000
02/08/2017 12:27:00.366	7	9000
02/08/2017 12:27:00.366	8	0
02/08/2017 12:27:00.366	9	0
02/08/2017 12:27:00.382	10	0
02/08/2017 12:27:00.444	1	0
02/08/2017 12:27:00.444	2	3
02/08/2017 12:27:00.460	3	128
02/08/2017 12:27:00.460	4	9388
02/08/2017 12:27:00.460	5	8000
02/08/2017 12:27:00.475	6	2000
02/08/2017 12:27:00.475	7	9000
02/08/2017 12:27:00.475	8	0
02/08/2017 12:27:00.475	9	0
02/08/2017 12:27:00.491	10	0
02/08/2017 12:27:00.553	1	0
02/08/2017 12:27:00.553	2	3
02/08/2017 12:27:00.569	3	128
02/08/2017 12:27:00.569	4	9421
02/08/2017 12:27:00.569	5	8000
02/08/2017 12:27:00.585	6	2000
02/08/2017 12:27:00.585	7	9000
02/08/2017 12:27:00.585	8	0
02/08/2017 12:27:00.585	9	0
02/08/2017 12:27:00.601	10	0
02/08/2017 12:27:00.663	1	0
02/08/2017 12:27:00.679	2	3
02/08/2017 12:27:00.679	3	128
02/08/2017 12:27:00.679	4	9393
02/08/2017 12:27:00.679	5	8000
02/08/2017 12:27:00.694	6	2000
02/08/2017 12:27:00.694	7	9000
02/08/2017 12:27:00.694	8	0
02/08/2017 12:27:00.710	9	0
02/08/2017 12:27:00.710	10	0
02/08/2017 12:27:00.773	1	0
02/08/2017 12:27:00.773	2	3
02/08/2017 12:27:00.788	3	128
02/08/2017 12:27:00.788	4	9377
02/08/2017 12:27:00.788	5	8000
02/08/2017 12:27:00.788	6	2000
02/08/2017 12:27:00.804	7	9000
02/08/2017 12:27:00.804	8	0
02/08/2017 12:27:00.804	9	0
02/08/2017 12:27:00.819	10	0
02/08/2017 12:27:00.882	1	0
02/08/2017 12:27:00.882	2	3
02/08/2017 12:27:00.897	3	128
02/08/2017 12:27:00.897	4	9371
02/08/2017 12:27:00.897	5	8000
02/08/2017 12:27:00.913	6	2000
02/08/2017 12:27:00.913	7	9000
02/08/2017 12:27:00.913	8	0
02/08/2017 12:27:00.929	9	0
02/08/2017 12:27:00.929	10	0
02/08/2017 12:27:00.991	1	0
02/08/2017 12:27:00.991	2	3
02/08/2017 12:27:01.007	3	128
02/08/2017 12:27:01.007	4	9362
02/08/2017 12:27:01.007	5	8000
02/08/2017 12:27:01.023	6	2000
02/08/2017 12:27:01.023	7	9000
02/08/2017 12:27:01.023	8	0
02/08/2017 12:27:01.038	9	0
02/08/2017 12:27:01.038	10	0
02/08/2017 12:27:01.101	1	0
02/08/2017 12:27:01.116	2	3
02/08/2017 12:27:01.116	3	128
02/08/2017 12:27:01.116	4	9383
02/08/2017 12:27:01.132	5	8000
02/08/2017 12:27:01.132	6	2000
02/08/2017 12:27:01.132	7	9000
02/08/2017 12:27:01.132	8	0
02/08/2017 12:27:01.148	9	0
02/08/2017 12:27:01.148	10	0
02/08/2017 12:27:01.210	1	0
02/08/2017 12:27:01.210	2	3
02/08/2017 12:27:01.226	3	128
02/08/2017 12:27:01.226	4	9351
02/08/2017 12:27:01.226	5	8000
02/08/2017 12:27:01.226	6	2000
02/08/2017 12:27:01.242	7	9000
02/08/2017 12:27:01.242	8	0
02/08/2017 12:27:01.242	9	0
[truncated: 103,591 more rows]
