# Supplementary material for: Dataset of anomalies and malicious acts in a cyber-physical subsystem
Source: Data Brief. 2017 Jul 20;14:186–91. doi: 10.1016/j.dib.2017.07.038 (PMC5536820; doi:10.1016/j.dib.2017.07.038)
Supplement: Supplementary file 2 [file mmc2.zip › dataset/logs/hits_1.csv]

Time Stamp	Register	Value
04/20/2016 03:57:05.211	1	0
04/20/2016 03:57:05.227	2	1
04/20/2016 03:57:05.227	3	0
04/20/2016 03:57:05.227	4	2094
04/20/2016 03:57:05.227	5	2000
04/20/2016 03:57:05.243	6	1500
04/20/2016 03:57:05.243	7	9000
04/20/2016 03:57:05.243	8	0
04/20/2016 03:57:05.258	9	0
04/20/2016 03:57:05.258	10	0
04/20/2016 03:57:05.321	1	0
04/20/2016 03:57:05.321	2	1
04/20/2016 03:57:05.336	3	0
04/20/2016 03:57:05.336	4	2114
04/20/2016 03:57:05.336	5	2000
04/20/2016 03:57:05.352	6	1500
04/20/2016 03:57:05.352	7	9000
04/20/2016 03:57:05.352	8	0
04/20/2016 03:57:05.352	9	0
04/20/2016 03:57:05.371	10	0
04/20/2016 03:57:05.431	1	0
04/20/2016 03:57:05.431	2	1
04/20/2016 03:57:05.431	3	0
04/20/2016 03:57:05.447	4	2104
04/20/2016 03:57:05.447	5	2000
04/20/2016 03:57:05.447	6	1500
04/20/2016 03:57:05.463	7	9000
04/20/2016 03:57:05.463	8	0
04/20/2016 03:57:05.463	9	0
04/20/2016 03:57:05.478	10	0
04/20/2016 03:57:05.541	1	0
04/20/2016 03:57:05.541	2	1
04/20/2016 03:57:05.556	3	0
04/20/2016 03:57:05.556	4	2105
04/20/2016 03:57:05.556	5	2000
04/20/2016 03:57:05.572	6	1500
04/20/2016 03:57:05.572	7	9000
04/20/2016 03:57:05.572	8	0
04/20/2016 03:57:05.588	9	0
04/20/2016 03:57:05.588	10	0
04/20/2016 03:57:05.650	1	0
04/20/2016 03:57:05.650	2	1
04/20/2016 03:57:05.650	3	0
04/20/2016 03:57:05.666	4	2116
04/20/2016 03:57:05.666	5	2000
04/20/2016 03:57:05.666	6	1500
04/20/2016 03:57:05.681	7	9000
04/20/2016 03:57:05.681	8	0
04/20/2016 03:57:05.681	9	0
04/20/2016 03:57:05.697	10	0
04/20/2016 03:57:05.759	1	0
04/20/2016 03:57:05.759	2	1
04/20/2016 03:57:05.775	3	0
04/20/2016 03:57:05.775	4	2113
04/20/2016 03:57:05.775	5	2000
04/20/2016 03:57:05.791	6	1500
04/20/2016 03:57:05.791	7	9000
04/20/2016 03:57:05.791	8	0
04/20/2016 03:57:05.791	9	0
04/20/2016 03:57:05.806	10	0
04/20/2016 03:57:05.869	1	0
04/20/2016 03:57:05.869	2	1
04/20/2016 03:57:05.884	3	0
04/20/2016 03:57:05.884	4	2119
04/20/2016 03:57:05.884	5	2000
04/20/2016 03:57:05.884	6	1500
04/20/2016 03:57:05.900	7	9000
04/20/2016 03:57:05.900	8	0
04/20/2016 03:57:05.900	9	0
04/20/2016 03:57:05.916	10	0
04/20/2016 03:57:05.978	1	0
04/20/2016 03:57:05.978	2	1
04/20/2016 03:57:05.978	3	0
04/20/2016 03:57:05.994	4	2127
04/20/2016 03:57:05.994	5	2000
04/20/2016 03:57:05.994	6	1500
04/20/2016 03:57:06.009	7	9000
04/20/2016 03:57:06.009	8	0
04/20/2016 03:57:06.009	9	0
04/20/2016 03:57:06.025	10	0
04/20/2016 03:57:06.088	1	0
04/20/2016 03:57:06.088	2	1
04/20/2016 03:57:06.103	3	0
04/20/2016 03:57:06.103	4	2113
04/20/2016 03:57:06.103	5	2000
04/20/2016 03:57:06.103	6	1500
04/20/2016 03:57:06.119	7	9000
04/20/2016 03:57:06.119	8	0
04/20/2016 03:57:06.119	9	0
04/20/2016 03:57:06.134	10	0
04/20/2016 03:57:06.197	1	0
04/20/2016 03:57:06.197	2	1
04/20/2016 03:57:06.197	3	0
04/20/2016 03:57:06.212	4	2123
04/20/2016 03:57:06.212	5	2000
04/20/2016 03:57:06.212	6	1500
04/20/2016 03:57:06.228	7	9000
04/20/2016 03:57:06.228	8	0
04/20/2016 03:57:06.228	9	0
04/20/2016 03:57:06.244	10	0
04/20/2016 03:57:06.306	1	0
04/20/2016 03:57:06.306	2	1
04/20/2016 03:57:06.306	3	0
04/20/2016 03:57:06.322	4	2125
04/20/2016 03:57:06.322	5	2000
04/20/2016 03:57:06.322	6	1500
04/20/2016 03:57:06.337	7	9000
04/20/2016 03:57:06.337	8	0
04/20/2016 03:57:06.337	9	0
04/20/2016 03:57:06.353	10	0
04/20/2016 03:57:06.416	1	0
04/20/2016 03:57:06.416	2	1
04/20/2016 03:57:06.416	3	0
04/20/2016 03:57:06.431	4	2115
04/20/2016 03:57:06.431	5	2000
04/20/2016 03:57:06.431	6	1500
04/20/2016 03:57:06.447	7	9000
04/20/2016 03:57:06.447	8	0
04/20/2016 03:57:06.447	9	0
04/20/2016 03:57:06.462	10	0
04/20/2016 03:57:06.525	1	0
04/20/2016 03:57:06.525	2	1
04/20/2016 03:57:06.541	3	0
04/20/2016 03:57:06.541	4	2136
04/20/2016 03:57:06.541	5	2000
04/20/2016 03:57:06.556	6	1500
04/20/2016 03:57:06.556	7	9000
04/20/2016 03:57:06.556	8	0
04/20/2016 03:57:06.556	9	0
04/20/2016 03:57:06.572	10	0
04/20/2016 03:57:06.634	1	0
04/20/2016 03:57:06.634	2	1
04/20/2016 03:57:06.650	3	0
04/20/2016 03:57:06.650	4	2132
04/20/2016 03:57:06.650	5	2000
04/20/2016 03:57:06.650	6	1500
04/20/2016 03:57:06.666	7	9000
04/20/2016 03:57:06.666	8	0
04/20/2016 03:57:06.666	9	0
04/20/2016 03:57:06.681	10	0
04/20/2016 03:57:06.744	1	0
04/20/2016 03:57:06.744	2	1
04/20/2016 03:57:06.744	3	0
04/20/2016 03:57:06.759	4	2124
04/20/2016 03:57:06.759	5	2000
04/20/2016 03:57:06.759	6	1500
04/20/2016 03:57:06.775	7	9000
04/20/2016 03:57:06.775	8	0
04/20/2016 03:57:06.775	9	0
04/20/2016 03:57:06.791	10	0
04/20/2016 03:57:06.853	1	0
04/20/2016 03:57:06.853	2	1
04/20/2016 03:57:06.869	3	0
04/20/2016 03:57:06.869	4	2137
04/20/2016 03:57:06.869	5	2000
04/20/2016 03:57:06.869	6	1500
04/20/2016 03:57:06.884	7	9000
04/20/2016 03:57:06.884	8	0
04/20/2016 03:57:06.884	9	0
04/20/2016 03:57:06.900	10	0
04/20/2016 03:57:06.963	1	0
04/20/2016 03:57:06.963	2	1
04/20/2016 03:57:06.963	3	0
04/20/2016 03:57:06.978	4	2130
04/20/2016 03:57:06.978	5	2000
04/20/2016 03:57:06.978	6	1500
04/20/2016 03:57:06.994	7	9000
04/20/2016 03:57:06.994	8	0
04/20/2016 03:57:06.994	9	0
04/20/2016 03:57:07.009	10	0
04/20/2016 03:57:07.072	1	0
04/20/2016 03:57:07.072	2	1
04/20/2016 03:57:07.072	3	0
04/20/2016 03:57:07.087	4	2141
04/20/2016 03:57:07.087	5	2000
04/20/2016 03:57:07.087	6	1500
04/20/2016 03:57:07.103	7	9000
04/20/2016 03:57:07.103	8	0
04/20/2016 03:57:07.103	9	0
04/20/2016 03:57:07.119	10	0
04/20/2016 03:57:07.181	1	0
04/20/2016 03:57:07.181	2	1
04/20/2016 03:57:07.181	3	0
04/20/2016 03:57:07.197	4	2146
04/20/2016 03:57:07.197	5	2000
04/20/2016 03:57:07.197	6	1500
04/20/2016 03:57:07.213	7	9000
04/20/2016 03:57:07.213	8	0
04/20/2016 03:57:07.213	9	0
04/20/2016 03:57:07.228	10	0
04/20/2016 03:57:07.291	1	0
04/20/2016 03:57:07.291	2	1
04/20/2016 03:57:07.291	3	0
04/20/2016 03:57:07.306	4	2136
04/20/2016 03:57:07.306	5	2000
04/20/2016 03:57:07.306	6	1500
04/20/2016 03:57:07.322	7	9000
04/20/2016 03:57:07.322	8	0
04/20/2016 03:57:07.322	9	0
04/20/2016 03:57:07.338	10	0
04/20/2016 03:57:07.400	1	0
04/20/2016 03:57:07.400	2	1
04/20/2016 03:57:07.416	3	0
04/20/2016 03:57:07.416	4	2143
04/20/2016 03:57:07.416	5	2000
04/20/2016 03:57:07.416	6	1500
04/20/2016 03:57:07.431	7	9000
04/20/2016 03:57:07.431	8	0
04/20/2016 03:57:07.431	9	0
04/20/2016 03:57:07.447	10	0
04/20/2016 03:57:07.509	1	0
04/20/2016 03:57:07.509	2	1
04/20/2016 03:57:07.509	3	0
04/20/2016 03:57:07.525	4	2153
04/20/2016 03:57:07.525	5	2000
04/20/2016 03:57:07.525	6	1500
04/20/2016 03:57:07.541	7	9000
04/20/2016 03:57:07.541	8	0
04/20/2016 03:57:07.541	9	0
04/20/2016 03:57:07.556	10	0
04/20/2016 03:57:07.619	1	0
04/20/2016 03:57:07.619	2	1
04/20/2016 03:57:07.619	3	0
04/20/2016 03:57:07.634	4	2143
04/20/2016 03:57:07.634	5	2000
04/20/2016 03:57:07.634	6	1500
04/20/2016 03:57:07.650	7	9000
04/20/2016 03:57:07.650	8	0
04/20/2016 03:57:07.650	9	0
04/20/2016 03:57:07.666	10	0
04/20/2016 03:57:07.728	1	0
04/20/2016 03:57:07.728	2	1
04/20/2016 03:57:07.728	3	0
04/20/2016 03:57:07.744	4	2156
04/20/2016 03:57:07.744	5	2000
04/20/2016 03:57:07.744	6	1500
04/20/2016 03:57:07.759	7	9000
04/20/2016 03:57:07.759	8	0
04/20/2016 03:57:07.759	9	0
04/20/2016 03:57:07.775	10	0
04/20/2016 03:57:07.838	1	0
04/20/2016 03:57:07.838	2	1
04/20/2016 03:57:07.838	3	0
04/20/2016 03:57:07.853	4	2149
04/20/2016 03:57:07.853	5	2000
04/20/2016 03:57:07.853	6	1500
04/20/2016 03:57:07.869	7	9000
04/20/2016 03:57:07.869	8	0
04/20/2016 03:57:07.869	9	0
04/20/2016 03:57:07.884	10	0
04/20/2016 03:57:07.947	1	0
04/20/2016 03:57:07.947	2	1
04/20/2016 03:57:07.963	3	0
04/20/2016 03:57:07.963	4	2143
04/20/2016 03:57:07.963	5	2000
04/20/2016 03:57:07.978	6	1500
04/20/2016 03:57:07.978	7	9000
04/20/2016 03:57:07.978	8	0
04/20/2016 03:57:07.978	9	0
04/20/2016 03:57:07.994	10	0
04/20/2016 03:57:08.056	1	0
04/20/2016 03:57:08.056	2	1
04/20/2016 03:57:08.072	3	0
04/20/2016 03:57:08.072	4	2153
04/20/2016 03:57:08.072	5	2000
04/20/2016 03:57:08.087	6	1500
04/20/2016 03:57:08.087	7	9000
04/20/2016 03:57:08.087	8	0
04/20/2016 03:57:08.087	9	0
04/20/2016 03:57:08.103	10	0
04/20/2016 03:57:08.166	1	0
04/20/2016 03:57:08.166	2	1
04/20/2016 03:57:08.181	3	0
04/20/2016 03:57:08.181	4	2158
04/20/2016 03:57:08.181	5	2000
04/20/2016 03:57:08.181	6	1500
04/20/2016 03:57:08.197	7	9000
04/20/2016 03:57:08.197	8	0
04/20/2016 03:57:08.197	9	0
04/20/2016 03:57:08.213	10	0
04/20/2016 03:57:08.275	1	0
04/20/2016 03:57:08.275	2	1
04/20/2016 03:57:08.291	3	0
04/20/2016 03:57:08.291	4	2153
04/20/2016 03:57:08.291	5	2000
04/20/2016 03:57:08.291	6	1500
04/20/2016 03:57:08.306	7	9000
04/20/2016 03:57:08.306	8	0
04/20/2016 03:57:08.306	9	0
04/20/2016 03:57:08.322	10	0
04/20/2016 03:57:08.384	1	0
04/20/2016 03:57:08.384	2	1
04/20/2016 03:57:08.384	3	0
04/20/2016 03:57:08.400	4	2156
04/20/2016 03:57:08.400	5	2000
04/20/2016 03:57:08.400	6	1500
04/20/2016 03:57:08.416	7	9000
04/20/2016 03:57:08.416	8	0
04/20/2016 03:57:08.416	9	0
04/20/2016 03:57:08.431	10	0
04/20/2016 03:57:08.494	1	0
04/20/2016 03:57:08.494	2	1
04/20/2016 03:57:08.509	3	0
04/20/2016 03:57:08.509	4	2174
04/20/2016 03:57:08.509	5	2000
04/20/2016 03:57:08.525	6	1500
04/20/2016 03:57:08.525	7	9000
04/20/2016 03:57:08.525	8	0
04/20/2016 03:57:08.541	9	0
04/20/2016 03:57:08.541	10	0
04/20/2016 03:57:08.603	1	0
04/20/2016 03:57:08.603	2	1
04/20/2016 03:57:08.619	3	0
04/20/2016 03:57:08.619	4	2162
04/20/2016 03:57:08.619	5	2000
04/20/2016 03:57:08.634	6	1500
04/20/2016 03:57:08.634	7	9000
04/20/2016 03:57:08.634	8	0
04/20/2016 03:57:08.634	9	0
04/20/2016 03:57:08.650	10	0
04/20/2016 03:57:08.713	1	0
04/20/2016 03:57:08.713	2	1
04/20/2016 03:57:08.728	3	0
04/20/2016 03:57:08.728	4	2169
04/20/2016 03:57:08.728	5	2000
04/20/2016 03:57:08.728	6	1500
04/20/2016 03:57:08.744	7	9000
04/20/2016 03:57:08.744	8	0
04/20/2016 03:57:08.744	9	0
04/20/2016 03:57:08.759	10	0
04/20/2016 03:57:08.822	1	0
04/20/2016 03:57:08.822	2	1
04/20/2016 03:57:08.838	3	0
04/20/2016 03:57:08.838	4	2163
04/20/2016 03:57:08.838	5	2000
04/20/2016 03:57:08.838	6	1500
04/20/2016 03:57:08.853	7	9000
04/20/2016 03:57:08.853	8	0
04/20/2016 03:57:08.853	9	0
04/20/2016 03:57:08.869	10	0
04/20/2016 03:57:08.931	1	0
04/20/2016 03:57:08.931	2	1
04/20/2016 03:57:08.947	3	0
04/20/2016 03:57:08.947	4	2163
04/20/2016 03:57:08.947	5	2000
04/20/2016 03:57:08.963	6	1500
04/20/2016 03:57:08.963	7	9000
04/20/2016 03:57:08.963	8	0
04/20/2016 03:57:08.978	9	0
04/20/2016 03:57:08.978	10	0
04/20/2016 03:57:09.041	1	0
04/20/2016 03:57:09.041	2	1
04/20/2016 03:57:09.041	3	0
04/20/2016 03:57:09.056	4	2184
04/20/2016 03:57:09.056	5	2000
04/20/2016 03:57:09.056	6	1500
04/20/2016 03:57:09.072	7	9000
04/20/2016 03:57:09.072	8	0
04/20/2016 03:57:09.072	9	0
04/20/2016 03:57:09.088	10	0
04/20/2016 03:57:09.150	1	0
04/20/2016 03:57:09.150	2	1
04/20/2016 03:57:09.166	3	0
04/20/2016 03:57:09.166	4	2182
04/20/2016 03:57:09.166	5	2000
04/20/2016 03:57:09.181	6	1500
04/20/2016 03:57:09.181	7	9000
04/20/2016 03:57:09.181	8	0
04/20/2016 03:57:09.181	9	0
04/20/2016 03:57:09.201	10	0
04/20/2016 03:57:09.260	1	0
04/20/2016 03:57:09.260	2	1
04/20/2016 03:57:09.276	3	0
04/20/2016 03:57:09.276	4	2175
04/20/2016 03:57:09.276	5	2000
04/20/2016 03:57:09.292	6	1500
04/20/2016 03:57:09.292	7	9000
04/20/2016 03:57:09.292	8	0
04/20/2016 03:57:09.307	9	0
04/20/2016 03:57:09.307	10	0
04/20/2016 03:57:09.370	1	0
04/20/2016 03:57:09.370	2	1
04/20/2016 03:57:09.385	3	0
04/20/2016 03:57:09.385	4	2185
04/20/2016 03:57:09.385	5	2000
04/20/2016 03:57:09.385	6	1500
04/20/2016 03:57:09.401	7	9000
04/20/2016 03:57:09.401	8	0
04/20/2016 03:57:09.401	9	0
04/20/2016 03:57:09.417	10	0
04/20/2016 03:57:09.479	1	0
04/20/2016 03:57:09.479	2	1
04/20/2016 03:57:09.479	3	0
04/20/2016 03:57:09.495	4	2171
04/20/2016 03:57:09.495	5	2000
04/20/2016 03:57:09.495	6	1500
04/20/2016 03:57:09.511	7	9000
04/20/2016 03:57:09.511	8	0
04/20/2016 03:57:09.511	9	0
04/20/2016 03:57:09.526	10	0
04/20/2016 03:57:09.589	1	0
04/20/2016 03:57:09.589	2	1
04/20/2016 03:57:09.589	3	0
04/20/2016 03:57:09.604	4	2190
04/20/2016 03:57:09.604	5	2000
04/20/2016 03:57:09.604	6	1500
04/20/2016 03:57:09.620	7	9000
04/20/2016 03:57:09.620	8	0
04/20/2016 03:57:09.620	9	0
04/20/2016 03:57:09.636	10	0
04/20/2016 03:57:09.698	1	0
04/20/2016 03:57:09.698	2	1
04/20/2016 03:57:09.714	3	0
04/20/2016 03:57:09.714	4	2188
04/20/2016 03:57:09.714	5	2000
04/20/2016 03:57:09.729	6	1500
04/20/2016 03:57:09.729	7	9000
04/20/2016 03:57:09.729	8	0
04/20/2016 03:57:09.729	9	0
04/20/2016 03:57:09.745	10	0
04/20/2016 03:57:09.807	1	0
04/20/2016 03:57:09.807	2	1
04/20/2016 03:57:09.823	3	0
04/20/2016 03:57:09.823	4	2185
04/20/2016 03:57:09.823	5	2000
04/20/2016 03:57:09.839	6	1500
04/20/2016 03:57:09.839	7	9000
04/20/2016 03:57:09.839	8	0
04/20/2016 03:57:09.839	9	0
04/20/2016 03:57:09.854	10	0
04/20/2016 03:57:09.917	1	0
04/20/2016 03:57:09.917	2	1
04/20/2016 03:57:09.932	3	0
04/20/2016 03:57:09.932	4	2192
04/20/2016 03:57:09.932	5	2000
04/20/2016 03:57:09.932	6	1500
04/20/2016 03:57:09.948	7	9000
04/20/2016 03:57:09.948	8	0
04/20/2016 03:57:09.948	9	0
04/20/2016 03:57:09.964	10	0
04/20/2016 03:57:10.026	1	0
04/20/2016 03:57:10.026	2	1
04/20/2016 03:57:10.026	3	0
04/20/2016 03:57:10.042	4	2191
04/20/2016 03:57:10.042	5	2000
04/20/2016 03:57:10.042	6	1500
04/20/2016 03:57:10.057	7	9000
04/20/2016 03:57:10.057	8	0
04/20/2016 03:57:10.057	9	0
04/20/2016 03:57:10.073	10	0
04/20/2016 03:57:10.136	1	0
04/20/2016 03:57:10.136	2	1
04/20/2016 03:57:10.136	3	0
04/20/2016 03:57:10.151	4	2182
04/20/2016 03:57:10.151	5	2000
04/20/2016 03:57:10.151	6	1500
04/20/2016 03:57:10.167	7	9000
04/20/2016 03:57:10.167	8	0
04/20/2016 03:57:10.167	9	0
04/20/2016 03:57:10.182	10	0
04/20/2016 03:57:10.245	1	0
04/20/2016 03:57:10.245	2	1
04/20/2016 03:57:10.260	3	0
04/20/2016 03:57:10.260	4	2204
04/20/2016 03:57:10.260	5	2000
04/20/2016 03:57:10.276	6	1500
04/20/2016 03:57:10.276	7	9000
04/20/2016 03:57:10.276	8	0
04/20/2016 03:57:10.292	9	0
04/20/2016 03:57:10.292	10	0
04/20/2016 03:57:10.354	1	0
04/20/2016 03:57:10.354	2	1
04/20/2016 03:57:10.370	3	0
04/20/2016 03:57:10.370	4	2198
04/20/2016 03:57:10.370	5	2000
04/20/2016 03:57:10.386	6	1500
04/20/2016 03:57:10.386	7	9000
04/20/2016 03:57:10.386	8	0
04/20/2016 03:57:10.386	9	0
04/20/2016 03:57:10.401	10	0
04/20/2016 03:57:10.464	1	0
04/20/2016 03:57:10.464	2	1
04/20/2016 03:57:10.479	3	0
04/20/2016 03:57:10.479	4	2192
04/20/2016 03:57:10.479	5	2000
04/20/2016 03:57:10.479	6	1500
04/20/2016 03:57:10.495	7	9000
04/20/2016 03:57:10.495	8	0
04/20/2016 03:57:10.495	9	0
04/20/2016 03:57:10.511	10	0
04/20/2016 03:57:10.573	1	0
04/20/2016 03:57:10.573	2	1
04/20/2016 03:57:10.589	3	0
04/20/2016 03:57:10.589	4	2214
04/20/2016 03:57:10.589	5	2000
04/20/2016 03:57:10.589	6	1500
04/20/2016 03:57:10.604	7	9000
04/20/2016 03:57:10.604	8	0
04/20/2016 03:57:10.604	9	0
04/20/2016 03:57:10.620	10	0
04/20/2016 03:57:10.682	1	0
04/20/2016 03:57:10.682	2	1
04/20/2016 03:57:10.682	3	0
04/20/2016 03:57:10.698	4	2204
04/20/2016 03:57:10.698	5	2000
04/20/2016 03:57:10.698	6	1500
04/20/2016 03:57:10.714	7	9000
04/20/2016 03:57:10.714	8	0
04/20/2016 03:57:10.714	9	0
04/20/2016 03:57:10.729	10	0
04/20/2016 03:57:10.792	1	0
04/20/2016 03:57:10.792	2	1
04/20/2016 03:57:10.807	3	0
04/20/2016 03:57:10.807	4	2202
04/20/2016 03:57:10.807	5	2000
04/20/2016 03:57:10.823	6	1500
04/20/2016 03:57:10.823	7	9000
04/20/2016 03:57:10.823	8	0
04/20/2016 03:57:10.839	9	0
04/20/2016 03:57:10.839	10	0
04/20/2016 03:57:10.901	1	0
04/20/2016 03:57:10.901	2	1
04/20/2016 03:57:10.917	3	0
04/20/2016 03:57:10.917	4	2213
04/20/2016 03:57:10.917	5	2000
04/20/2016 03:57:10.932	6	1500
04/20/2016 03:57:10.932	7	9000
04/20/2016 03:57:10.932	8	0
04/20/2016 03:57:10.932	9	0
04/20/2016 03:57:10.948	10	0
04/20/2016 03:57:11.011	1	0
04/20/2016 03:57:11.011	2	1
04/20/2016 03:57:11.026	3	0
04/20/2016 03:57:11.026	4	2203
04/20/2016 03:57:11.026	5	2000
04/20/2016 03:57:11.026	6	1500
04/20/2016 03:57:11.042	7	9000
04/20/2016 03:57:11.042	8	0
04/20/2016 03:57:11.042	9	0
04/20/2016 03:57:11.060	10	0
04/20/2016 03:57:11.121	1	0
04/20/2016 03:57:11.121	2	1
04/20/2016 03:57:11.137	3	0
04/20/2016 03:57:11.137	4	2206
04/20/2016 03:57:11.137	5	2000
04/20/2016 03:57:11.137	6	1500
04/20/2016 03:57:11.152	7	9000
04/20/2016 03:57:11.152	8	0
04/20/2016 03:57:11.152	9	0
04/20/2016 03:57:11.168	10	0
04/20/2016 03:57:11.230	1	0
04/20/2016 03:57:11.230	2	1
04/20/2016 03:57:11.246	3	0
04/20/2016 03:57:11.246	4	2214
04/20/2016 03:57:11.246	5	2000
04/20/2016 03:57:11.262	6	1500
04/20/2016 03:57:11.262	7	9000
04/20/2016 03:57:11.262	8	0
04/20/2016 03:57:11.277	9	0
04/20/2016 03:57:11.277	10	0
04/20/2016 03:57:11.340	1	0
04/20/2016 03:57:11.340	2	1
04/20/2016 03:57:11.355	3	0
04/20/2016 03:57:11.355	4	2212
04/20/2016 03:57:11.355	5	2000
04/20/2016 03:57:11.371	6	1500
04/20/2016 03:57:11.371	7	9000
04/20/2016 03:57:11.371	8	0
04/20/2016 03:57:11.387	9	0
04/20/2016 03:57:11.387	10	0
04/20/2016 03:57:11.449	1	0
04/20/2016 03:57:11.449	2	1
04/20/2016 03:57:11.465	3	0
04/20/2016 03:57:11.465	4	2212
04/20/2016 03:57:11.465	5	2000
04/20/2016 03:57:11.480	6	1500
04/20/2016 03:57:11.480	7	9000
04/20/2016 03:57:11.480	8	0
04/20/2016 03:57:11.480	9	0
04/20/2016 03:57:11.496	10	0
04/20/2016 03:57:11.558	1	0
04/20/2016 03:57:11.558	2	1
04/20/2016 03:57:11.574	3	0
04/20/2016 03:57:11.574	4	2223
04/20/2016 03:57:11.574	5	2000
04/20/2016 03:57:11.590	6	1500
04/20/2016 03:57:11.590	7	9000
04/20/2016 03:57:11.590	8	0
04/20/2016 03:57:11.590	9	0
04/20/2016 03:57:11.605	10	0
04/20/2016 03:57:11.668	1	0
04/20/2016 03:57:11.668	2	1
04/20/2016 03:57:11.684	3	0
04/20/2016 03:57:11.684	4	2221
04/20/2016 03:57:11.684	5	2000
04/20/2016 03:57:11.684	6	1500
04/20/2016 03:57:11.699	7	9000
04/20/2016 03:57:11.699	8	0
04/20/2016 03:57:11.699	9	0
04/20/2016 03:57:11.715	10	0
04/20/2016 03:57:11.777	1	0
04/20/2016 03:57:11.777	2	1
04/20/2016 03:57:11.777	3	0
04/20/2016 03:57:11.793	4	2215
04/20/2016 03:57:11.793	5	2000
04/20/2016 03:57:11.793	6	1500
04/20/2016 03:57:11.809	7	9000
04/20/2016 03:57:11.809	8	0
04/20/2016 03:57:11.809	9	0
04/20/2016 03:57:11.824	10	0
04/20/2016 03:57:11.887	1	0
04/20/2016 03:57:11.887	2	1
04/20/2016 03:57:11.902	3	0
04/20/2016 03:57:11.902	4	2234
04/20/2016 03:57:11.902	5	2000
04/20/2016 03:57:11.918	6	1500
04/20/2016 03:57:11.918	7	9000
04/20/2016 03:57:11.918	8	0
04/20/2016 03:57:11.934	9	0
04/20/2016 03:57:11.934	10	0
04/20/2016 03:57:11.996	1	0
04/20/2016 03:57:11.996	2	1
04/20/2016 03:57:12.012	3	0
04/20/2016 03:57:12.012	4	2221
04/20/2016 03:57:12.012	5	2000
04/20/2016 03:57:12.027	6	1500
04/20/2016 03:57:12.027	7	9000
04/20/2016 03:57:12.027	8	0
04/20/2016 03:57:12.027	9	0
04/20/2016 03:57:12.043	10	0
04/20/2016 03:57:12.105	1	0
04/20/2016 03:57:12.105	2	1
04/20/2016 03:57:12.121	3	0
04/20/2016 03:57:12.121	4	2239
04/20/2016 03:57:12.121	5	2000
04/20/2016 03:57:12.137	6	1500
04/20/2016 03:57:12.137	7	9000
04/20/2016 03:57:12.137	8	0
04/20/2016 03:57:12.137	9	0
04/20/2016 03:57:12.152	10	0
04/20/2016 03:57:12.215	1	0
04/20/2016 03:57:12.215	2	1
04/20/2016 03:57:12.230	3	0
04/20/2016 03:57:12.230	4	2239
04/20/2016 03:57:12.230	5	2000
04/20/2016 03:57:12.230	6	1500
04/20/2016 03:57:12.246	7	9000
04/20/2016 03:57:12.246	8	0
04/20/2016 03:57:12.246	9	0
04/20/2016 03:57:12.262	10	0
04/20/2016 03:57:12.324	1	0
04/20/2016 03:57:12.324	2	1
04/20/2016 03:57:12.340	3	0
04/20/2016 03:57:12.340	4	2232
04/20/2016 03:57:12.340	5	2000
04/20/2016 03:57:12.340	6	1500
04/20/2016 03:57:12.355	7	9000
04/20/2016 03:57:12.355	8	0
04/20/2016 03:57:12.355	9	0
04/20/2016 03:57:12.371	10	0
04/20/2016 03:57:12.434	1	0
04/20/2016 03:57:12.434	2	1
04/20/2016 03:57:12.434	3	0
04/20/2016 03:57:12.449	4	2242
04/20/2016 03:57:12.449	5	2000
04/20/2016 03:57:12.449	6	1500
04/20/2016 03:57:12.465	7	9000
04/20/2016 03:57:12.465	8	0
04/20/2016 03:57:12.465	9	0
04/20/2016 03:57:12.480	10	0
04/20/2016 03:57:12.543	1	0
04/20/2016 03:57:12.543	2	1
04/20/2016 03:57:12.559	3	0
04/20/2016 03:57:12.559	4	2239
04/20/2016 03:57:12.559	5	2000
04/20/2016 03:57:12.574	6	1500
04/20/2016 03:57:12.574	7	9000
04/20/2016 03:57:12.574	8	0
04/20/2016 03:57:12.590	9	0
04/20/2016 03:57:12.590	10	0
04/20/2016 03:57:12.652	1	0
04/20/2016 03:57:12.652	2	1
04/20/2016 03:57:12.668	3	0
04/20/2016 03:57:12.668	4	2242
04/20/2016 03:57:12.668	5	2000
04/20/2016 03:57:12.684	6	1500
04/20/2016 03:57:12.684	7	9000
04/20/2016 03:57:12.684	8	0
04/20/2016 03:57:12.684	9	0
04/20/2016 03:57:12.699	10	0
04/20/2016 03:57:12.762	1	0
04/20/2016 03:57:12.762	2	1
04/20/2016 03:57:12.777	3	0
04/20/2016 03:57:12.777	4	2253
04/20/2016 03:57:12.777	5	2000
04/20/2016 03:57:12.777	6	1500
04/20/2016 03:57:12.793	7	9000
04/20/2016 03:57:12.793	8	0
04/20/2016 03:57:12.793	9	0
04/20/2016 03:57:12.809	10	0
04/20/2016 03:57:12.871	1	0
04/20/2016 03:57:12.871	2	1
04/20/2016 03:57:12.887	3	0
04/20/2016 03:57:12.887	4	2246
04/20/2016 03:57:12.887	5	2000
04/20/2016 03:57:12.887	6	1500
04/20/2016 03:57:12.902	7	9000
04/20/2016 03:57:12.902	8	0
04/20/2016 03:57:12.902	9	0
04/20/2016 03:57:12.918	10	0
04/20/2016 03:57:12.980	1	0
04/20/2016 03:57:12.980	2	1
04/20/2016 03:57:12.980	3	0
04/20/2016 03:57:12.996	4	2248
04/20/2016 03:57:12.996	5	2000
04/20/2016 03:57:12.996	6	1500
04/20/2016 03:57:13.012	7	9000
04/20/2016 03:57:13.012	8	0
04/20/2016 03:57:13.012	9	0
04/20/2016 03:57:13.027	10	0
04/20/2016 03:57:13.090	1	0
04/20/2016 03:57:13.090	2	1
04/20/2016 03:57:13.105	3	0
04/20/2016 03:57:13.105	4	2252
04/20/2016 03:57:13.105	5	2000
04/20/2016 03:57:13.105	6	1500
04/20/2016 03:57:13.121	7	9000
04/20/2016 03:57:13.121	8	0
04/20/2016 03:57:13.121	9	0
04/20/2016 03:57:13.137	10	0
04/20/2016 03:57:13.199	1	0
04/20/2016 03:57:13.199	2	1
04/20/2016 03:57:13.215	3	0
04/20/2016 03:57:13.215	4	2243
04/20/2016 03:57:13.215	5	2000
04/20/2016 03:57:13.231	6	1500
04/20/2016 03:57:13.231	7	9000
04/20/2016 03:57:13.231	8	0
04/20/2016 03:57:13.246	9	0
04/20/2016 03:57:13.246	10	0
04/20/2016 03:57:13.309	1	0
04/20/2016 03:57:13.309	2	1
04/20/2016 03:57:13.309	3	0
04/20/2016 03:57:13.324	4	2252
04/20/2016 03:57:13.324	5	2000
04/20/2016 03:57:13.324	6	1500
04/20/2016 03:57:13.340	7	9000
04/20/2016 03:57:13.340	8	0
04/20/2016 03:57:13.340	9	0
04/20/2016 03:57:13.356	10	0
04/20/2016 03:57:13.418	1	0
04/20/2016 03:57:13.418	2	1
04/20/2016 03:57:13.434	3	0
04/20/2016 03:57:13.434	4	2258
04/20/2016 03:57:13.434	5	2000
04/20/2016 03:57:13.449	6	1500
04/20/2016 03:57:13.449	7	9000
04/20/2016 03:57:13.449	8	0
04/20/2016 03:57:13.449	9	0
04/20/2016 03:57:13.465	10	0
04/20/2016 03:57:13.527	1	0
04/20/2016 03:57:13.527	2	1
04/20/2016 03:57:13.543	3	0
04/20/2016 03:57:13.543	4	2251
04/20/2016 03:57:13.543	5	2000
04/20/2016 03:57:13.543	6	1500
04/20/2016 03:57:13.559	7	9000
04/20/2016 03:57:13.559	8	0
04/20/2016 03:57:13.559	9	0
04/20/2016 03:57:13.574	10	0
04/20/2016 03:57:13.637	1	0
04/20/2016 03:57:13.637	2	1
04/20/2016 03:57:13.652	3	0
04/20/2016 03:57:13.652	4	2263
04/20/2016 03:57:13.652	5	2000
04/20/2016 03:57:13.652	6	1500
04/20/2016 03:57:13.668	7	9000
04/20/2016 03:57:13.668	8	0
04/20/2016 03:57:13.668	9	0
04/20/2016 03:57:13.684	10	0
04/20/2016 03:57:13.746	1	0
04/20/2016 03:57:13.746	2	1
04/20/2016 03:57:13.746	3	0
04/20/2016 03:57:13.762	4	2259
04/20/2016 03:57:13.762	5	2000
04/20/2016 03:57:13.762	6	1500
04/20/2016 03:57:13.777	7	9000
04/20/2016 03:57:13.777	8	0
04/20/2016 03:57:13.777	9	0
04/20/2016 03:57:13.793	10	0
04/20/2016 03:57:13.856	1	0
04/20/2016 03:57:13.856	2	1
04/20/2016 03:57:13.871	3	0
04/20/2016 03:57:13.871	4	2261
04/20/2016 03:57:13.871	5	2000
04/20/2016 03:57:13.887	6	1500
04/20/2016 03:57:13.887	7	9000
04/20/2016 03:57:13.887	8	0
04/20/2016 03:57:13.902	9	0
04/20/2016 03:57:13.902	10	0
04/20/2016 03:57:13.965	1	0
04/20/2016 03:57:13.965	2	1
04/20/2016 03:57:13.981	3	0
04/20/2016 03:57:13.981	4	2272
04/20/2016 03:57:13.981	5	2000
04/20/2016 03:57:13.996	6	1500
04/20/2016 03:57:13.996	7	9000
04/20/2016 03:57:13.996	8	0
04/20/2016 03:57:13.996	9	0
04/20/2016 03:57:14.012	10	0
04/20/2016 03:57:14.074	1	0
04/20/2016 03:57:14.074	2	1
04/20/2016 03:57:14.090	3	0
04/20/2016 03:57:14.090	4	2263
04/20/2016 03:57:14.090	5	2000
04/20/2016 03:57:14.106	6	1500
04/20/2016 03:57:14.106	7	9000
04/20/2016 03:57:14.106	8	0
04/20/2016 03:57:14.106	9	0
04/20/2016 03:57:14.121	10	0
04/20/2016 03:57:14.184	1	0
04/20/2016 03:57:14.184	2	1
04/20/2016 03:57:14.199	3	0
04/20/2016 03:57:14.199	4	2259
04/20/2016 03:57:14.199	5	2000
04/20/2016 03:57:14.199	6	1500
04/20/2016 03:57:14.215	7	9000
04/20/2016 03:57:14.215	8	0
04/20/2016 03:57:14.215	9	0
04/20/2016 03:57:14.231	10	0
04/20/2016 03:57:14.293	1	0
04/20/2016 03:57:14.293	2	1
04/20/2016 03:57:14.309	3	0
04/20/2016 03:57:14.309	4	2275
04/20/2016 03:57:14.309	5	2000
04/20/2016 03:57:14.324	6	1500
04/20/2016 03:57:14.324	7	9000
04/20/2016 03:57:14.324	8	0
04/20/2016 03:57:14.340	9	0
04/20/2016 03:57:14.340	10	0
04/20/2016 03:57:14.402	1	0
04/20/2016 03:57:14.402	2	1
04/20/2016 03:57:14.418	3	0
04/20/2016 03:57:14.418	4	2270
04/20/2016 03:57:14.418	5	2000
04/20/2016 03:57:14.434	6	1500
04/20/2016 03:57:14.434	7	9000
04/20/2016 03:57:14.434	8	0
04/20/2016 03:57:14.449	9	0
04/20/2016 03:57:14.449	10	0
04/20/2016 03:57:14.512	1	0
04/20/2016 03:57:14.512	2	1
04/20/2016 03:57:14.527	3	0
04/20/2016 03:57:14.527	4	2270
04/20/2016 03:57:14.527	5	2000
04/20/2016 03:57:14.543	6	1500
04/20/2016 03:57:14.543	7	9000
04/20/2016 03:57:14.543	8	0
04/20/2016 03:57:14.559	9	0
04/20/2016 03:57:14.559	10	0
04/20/2016 03:57:14.621	1	0
04/20/2016 03:57:14.621	2	1
04/20/2016 03:57:14.637	3	0
04/20/2016 03:57:14.637	4	2280
04/20/2016 03:57:14.637	5	2000
04/20/2016 03:57:14.652	6	1500
04/20/2016 03:57:14.652	7	9000
04/20/2016 03:57:14.652	8	0
04/20/2016 03:57:14.652	9	0
04/20/2016 03:57:14.668	10	0
04/20/2016 03:57:14.731	1	0
04/20/2016 03:57:14.731	2	1
04/20/2016 03:57:14.746	3	0
04/20/2016 03:57:14.746	4	2270
04/20/2016 03:57:14.746	5	2000
04/20/2016 03:57:14.746	6	1500
04/20/2016 03:57:14.762	7	9000
04/20/2016 03:57:14.762	8	0
04/20/2016 03:57:14.762	9	0
04/20/2016 03:57:14.777	10	0
04/20/2016 03:57:14.840	1	0
04/20/2016 03:57:14.856	2	1
04/20/2016 03:57:14.856	3	0
04/20/2016 03:57:14.856	4	2282
04/20/2016 03:57:14.856	5	2000
04/20/2016 03:57:14.871	6	1500
04/20/2016 03:57:14.871	7	9000
04/20/2016 03:57:14.871	8	0
04/20/2016 03:57:14.887	9	0
04/20/2016 03:57:14.887	10	0
04/20/2016 03:57:14.949	1	0
04/20/2016 03:57:14.949	2	1
04/20/2016 03:57:14.949	3	0
04/20/2016 03:57:14.965	4	2282
04/20/2016 03:57:14.965	5	2000
04/20/2016 03:57:14.965	6	1500
04/20/2016 03:57:14.981	7	9000
04/20/2016 03:57:14.981	8	0
04/20/2016 03:57:14.981	9	0
04/20/2016 03:57:14.996	10	0
04/20/2016 03:57:15.059	1	0
04/20/2016 03:57:15.059	2	1
04/20/2016 03:57:15.074	3	0
04/20/2016 03:57:15.074	4	2279
04/20/2016 03:57:15.074	5	2000
04/20/2016 03:57:15.090	6	1500
04/20/2016 03:57:15.090	7	9000
04/20/2016 03:57:15.090	8	0
04/20/2016 03:57:15.106	9	0
04/20/2016 03:57:15.106	10	0
04/20/2016 03:57:15.168	1	0
04/20/2016 03:57:15.168	2	1
04/20/2016 03:57:15.184	3	0
04/20/2016 03:57:15.184	4	2287
04/20/2016 03:57:15.184	5	2000
04/20/2016 03:57:15.199	6	1500
04/20/2016 03:57:15.199	7	9000
04/20/2016 03:57:15.199	8	0
04/20/2016 03:57:15.215	9	0
04/20/2016 03:57:15.215	10	0
04/20/2016 03:57:15.277	1	0
04/20/2016 03:57:15.277	2	1
04/20/2016 03:57:15.293	3	0
04/20/2016 03:57:15.293	4	2291
04/20/2016 03:57:15.293	5	2000
04/20/2016 03:57:15.309	6	1500
04/20/2016 03:57:15.309	7	9000
04/20/2016 03:57:15.309	8	0
04/20/2016 03:57:15.324	9	0
04/20/2016 03:57:15.324	10	0
04/20/2016 03:57:15.387	1	0
04/20/2016 03:57:15.387	2	1
04/20/2016 03:57:15.402	3	0
04/20/2016 03:57:15.402	4	2291
04/20/2016 03:57:15.402	5	2000
04/20/2016 03:57:15.418	6	1500
04/20/2016 03:57:15.418	7	9000
04/20/2016 03:57:15.418	8	0
04/20/2016 03:57:15.418	9	0
04/20/2016 03:57:15.434	10	0
04/20/2016 03:57:15.496	1	0
04/20/2016 03:57:15.496	2	1
04/20/2016 03:57:15.512	3	0
04/20/2016 03:57:15.512	4	2301
04/20/2016 03:57:15.512	5	2000
04/20/2016 03:57:15.512	6	1500
04/20/2016 03:57:15.527	7	9000
04/20/2016 03:57:15.527	8	0
04/20/2016 03:57:15.527	9	0
04/20/2016 03:57:15.543	10	0
04/20/2016 03:57:15.606	1	0
04/20/2016 03:57:15.606	2	1
04/20/2016 03:57:15.621	3	0
04/20/2016 03:57:15.621	4	2289
04/20/2016 03:57:15.621	5	2000
04/20/2016 03:57:15.621	6	1500
04/20/2016 03:57:15.637	7	9000
04/20/2016 03:57:15.637	8	0
04/20/2016 03:57:15.637	9	0
04/20/2016 03:57:15.652	10	0
04/20/2016 03:57:15.715	1	0
04/20/2016 03:57:15.715	2	1
04/20/2016 03:57:15.731	3	0
04/20/2016 03:57:15.731	4	2293
04/20/2016 03:57:15.731	5	2000
04/20/2016 03:57:15.746	6	1500
04/20/2016 03:57:15.746	7	9000
04/20/2016 03:57:15.746	8	0
04/20/2016 03:57:15.762	9	0
04/20/2016 03:57:15.762	10	0
04/20/2016 03:57:15.824	1	0
04/20/2016 03:57:15.824	2	1
04/20/2016 03:57:15.824	3	0
04/20/2016 03:57:15.840	4	2312
04/20/2016 03:57:15.840	5	2000
04/20/2016 03:57:15.840	6	1500
04/20/2016 03:57:15.856	7	9000
04/20/2016 03:57:15.856	8	0
04/20/2016 03:57:15.856	9	0
04/20/2016 03:57:15.871	10	0
04/20/2016 03:57:15.934	1	0
04/20/2016 03:57:15.934	2	1
04/20/2016 03:57:15.949	3	0
04/20/2016 03:57:15.949	4	2302
04/20/2016 03:57:15.949	5	2000
04/20/2016 03:57:15.965	6	1500
04/20/2016 03:57:15.965	7	9000
04/20/2016 03:57:15.965	8	0
04/20/2016 03:57:15.965	9	0
04/20/2016 03:57:15.984	10	0
04/20/2016 03:57:16.044	1	0
04/20/2016 03:57:16.044	2	1
04/20/2016 03:57:16.060	3	0
04/20/2016 03:57:16.060	4	2298
04/20/2016 03:57:16.060	5	2000
04/20/2016 03:57:16.076	6	1500
04/20/2016 03:57:16.076	7	9000
04/20/2016 03:57:16.076	8	0
04/20/2016 03:57:16.091	9	0
04/20/2016 03:57:16.091	10	0
04/20/2016 03:57:16.154	1	0
04/20/2016 03:57:16.154	2	1
04/20/2016 03:57:16.169	3	0
04/20/2016 03:57:16.169	4	2308
04/20/2016 03:57:16.169	5	2000
04/20/2016 03:57:16.185	6	1500
04/20/2016 03:57:16.185	7	9000
04/20/2016 03:57:16.185	8	0
04/20/2016 03:57:16.201	9	0
04/20/2016 03:57:16.201	10	0
04/20/2016 03:57:16.263	1	0
04/20/2016 03:57:16.263	2	1
04/20/2016 03:57:16.263	3	0
04/20/2016 03:57:16.279	4	2301
04/20/2016 03:57:16.279	5	2000
04/20/2016 03:57:16.279	6	1500
04/20/2016 03:57:16.294	7	9000
04/20/2016 03:57:16.294	8	0
04/20/2016 03:57:16.294	9	0
04/20/2016 03:57:16.310	10	0
04/20/2016 03:57:16.372	1	0
04/20/2016 03:57:16.372	2	1
04/20/2016 03:57:16.388	3	0
04/20/2016 03:57:16.388	4	2309
04/20/2016 03:57:16.388	5	2000
04/20/2016 03:57:16.404	6	1500
04/20/2016 03:57:16.404	7	9000
04/20/2016 03:57:16.404	8	0
04/20/2016 03:57:16.404	9	0
04/20/2016 03:57:16.419	10	0
04/20/2016 03:57:16.482	1	0
04/20/2016 03:57:16.482	2	1
04/20/2016 03:57:16.498	3	0
04/20/2016 03:57:16.498	4	2315
04/20/2016 03:57:16.498	5	2000
04/20/2016 03:57:16.498	6	1500
04/20/2016 03:57:16.514	7	9000
04/20/2016 03:57:16.514	8	0
04/20/2016 03:57:16.514	9	0
04/20/2016 03:57:16.530	10	0
04/20/2016 03:57:16.592	1	0
04/20/2016 03:57:16.592	2	1
04/20/2016 03:57:16.608	3	0
04/20/2016 03:57:16.608	4	2309
04/20/2016 03:57:16.608	5	2000
04/20/2016 03:57:16.608	6	1500
04/20/2016 03:57:16.623	7	9000
04/20/2016 03:57:16.623	8	0
04/20/2016 03:57:16.623	9	0
04/20/2016 03:57:16.639	10	0
04/20/2016 03:57:16.702	1	0
04/20/2016 03:57:16.702	2	1
04/20/2016 03:57:16.717	3	0
04/20/2016 03:57:16.717	4	2322
04/20/2016 03:57:16.717	5	2000
04/20/2016 03:57:16.733	6	1500
04/20/2016 03:57:16.733	7	9000
04/20/2016 03:57:16.733	8	0
04/20/2016 03:57:16.748	9	0
04/20/2016 03:57:16.748	10	0
04/20/2016 03:57:16.811	1	0
04/20/2016 03:57:16.811	2	1
04/20/2016 03:57:16.811	3	0
04/20/2016 03:57:16.826	4	2312
04/20/2016 03:57:16.826	5	2000
04/20/2016 03:57:16.826	6	1500
04/20/2016 03:57:16.842	7	9000
04/20/2016 03:57:16.842	8	0
04/20/2016 03:57:16.842	9	0
04/20/2016 03:57:16.858	10	0
04/20/2016 03:57:16.920	1	0
04/20/2016 03:57:16.920	2	1
04/20/2016 03:57:16.936	3	0
04/20/2016 03:57:16.936	4	2309
04/20/2016 03:57:16.936	5	2000
04/20/2016 03:57:16.952	6	1500
04/20/2016 03:57:16.952	7	9000
04/20/2016 03:57:16.952	8	0
04/20/2016 03:57:16.952	9	0
04/20/2016 03:57:16.967	10	0
04/20/2016 03:57:17.030	1	0
04/20/2016 03:57:17.030	2	1
04/20/2016 03:57:17.045	3	0
04/20/2016 03:57:17.045	4	2328
04/20/2016 03:57:17.045	5	2000
04/20/2016 03:57:17.061	6	1500
04/20/2016 03:57:17.061	7	9000
04/20/2016 03:57:17.061	8	0
04/20/2016 03:57:17.061	9	0
04/20/2016 03:57:17.077	10	0
04/20/2016 03:57:17.139	1	0
04/20/2016 03:57:17.139	2	1
04/20/2016 03:57:17.155	3	0
04/20/2016 03:57:17.155	4	2320
04/20/2016 03:57:17.155	5	2000
04/20/2016 03:57:17.155	6	1500
04/20/2016 03:57:17.170	7	9000
04/20/2016 03:57:17.170	8	0
04/20/2016 03:57:17.170	9	0
04/20/2016 03:57:17.186	10	0
04/20/2016 03:57:17.248	1	0
04/20/2016 03:57:17.248	2	1
04/20/2016 03:57:17.264	3	0
04/20/2016 03:57:17.264	4	2319
04/20/2016 03:57:17.264	5	2000
04/20/2016 03:57:17.280	6	1500
04/20/2016 03:57:17.280	7	9000
04/20/2016 03:57:17.280	8	0
04/20/2016 03:57:17.295	9	0
04/20/2016 03:57:17.295	10	0
04/20/2016 03:57:17.359	1	0
04/20/2016 03:57:17.359	2	1
04/20/2016 03:57:17.374	3	0
04/20/2016 03:57:17.374	4	2336
04/20/2016 03:57:17.374	5	2000
04/20/2016 03:57:17.390	6	1500
04/20/2016 03:57:17.390	7	9000
04/20/2016 03:57:17.390	8	0
04/20/2016 03:57:17.405	9	0
04/20/2016 03:57:17.405	10	0
04/20/2016 03:57:17.468	1	0
04/20/2016 03:57:17.468	2	1
04/20/2016 03:57:17.484	3	0
04/20/2016 03:57:17.484	4	2329
04/20/2016 03:57:17.484	5	2000
04/20/2016 03:57:17.499	6	1500
04/20/2016 03:57:17.499	7	9000
04/20/2016 03:57:17.499	8	0
04/20/2016 03:57:17.499	9	0
04/20/2016 03:57:17.515	10	0
04/20/2016 03:57:17.577	1	0
04/20/2016 03:57:17.577	2	1
04/20/2016 03:57:17.594	3	0
04/20/2016 03:57:17.594	4	2330
04/20/2016 03:57:17.594	5	2000
04/20/2016 03:57:17.594	6	1500
04/20/2016 03:57:17.609	7	9000
04/20/2016 03:57:17.609	8	0
04/20/2016 03:57:17.609	9	0
04/20/2016 03:57:17.625	10	0
04/20/2016 03:57:17.687	1	0
04/20/2016 03:57:17.687	2	1
04/20/2016 03:57:17.703	3	0
04/20/2016 03:57:17.703	4	2340
04/20/2016 03:57:17.703	5	2000
04/20/2016 03:57:17.719	6	1500
04/20/2016 03:57:17.719	7	9000
04/20/2016 03:57:17.719	8	0
04/20/2016 03:57:17.734	9	0
04/20/2016 03:57:17.734	10	0
04/20/2016 03:57:17.797	1	0
04/20/2016 03:57:17.812	2	1
04/20/2016 03:57:17.812	3	0
04/20/2016 03:57:17.812	4	2346
04/20/2016 03:57:17.828	5	2000
04/20/2016 03:57:17.828	6	1500
04/20/2016 03:57:17.828	7	9000
04/20/2016 03:57:17.844	8	0
04/20/2016 03:57:17.844	9	0
04/20/2016 03:57:17.844	10	0
04/20/2016 03:57:17.906	1	0
04/20/2016 03:57:17.906	2	1
04/20/2016 03:57:17.922	3	0
04/20/2016 03:57:17.922	4	2342
04/20/2016 03:57:17.922	5	2000
04/20/2016 03:57:17.937	6	1500
04/20/2016 03:57:17.937	7	9000
04/20/2016 03:57:17.937	8	0
04/20/2016 03:57:17.937	9	0
04/20/2016 03:57:17.953	10	0
04/20/2016 03:57:18.016	1	0
04/20/2016 03:57:18.016	2	1
04/20/2016 03:57:18.031	3	0
04/20/2016 03:57:18.031	4	2350
04/20/2016 03:57:18.031	5	2000
04/20/2016 03:57:18.031	6	1500
04/20/2016 03:57:18.047	7	9000
04/20/2016 03:57:18.047	8	0
04/20/2016 03:57:18.047	9	0
04/20/2016 03:57:18.063	10	0
04/20/2016 03:57:18.125	1	0
04/20/2016 03:57:18.125	2	1
04/20/2016 03:57:18.141	3	0
04/20/2016 03:57:18.141	4	2339
04/20/2016 03:57:18.141	5	2000
04/20/2016 03:57:18.141	6	1500
04/20/2016 03:57:18.156	7	9000
04/20/2016 03:57:18.156	8	0
04/20/2016 03:57:18.156	9	0
04/20/2016 03:57:18.172	10	0
04/20/2016 03:57:18.234	1	0
04/20/2016 03:57:18.234	2	1
04/20/2016 03:57:18.250	3	0
04/20/2016 03:57:18.250	4	2348
04/20/2016 03:57:18.250	5	2000
04/20/2016 03:57:18.266	6	1500
04/20/2016 03:57:18.266	7	9000
04/20/2016 03:57:18.266	8	0
04/20/2016 03:57:18.281	9	0
04/20/2016 03:57:18.281	10	0
04/20/2016 03:57:18.344	1	0
04/20/2016 03:57:18.344	2	1
04/20/2016 03:57:18.359	3	0
04/20/2016 03:57:18.359	4	2348
04/20/2016 03:57:18.359	5	2000
04/20/2016 03:57:18.375	6	1500
04/20/2016 03:57:18.375	7	9000
04/20/2016 03:57:18.375	8	0
04/20/2016 03:57:18.391	9	0
04/20/2016 03:57:18.391	10	0
04/20/2016 03:57:18.453	1	0
04/20/2016 03:57:18.453	2	1
04/20/2016 03:57:18.469	3	0
04/20/2016 03:57:18.469	4	2351
04/20/2016 03:57:18.469	5	2000
04/20/2016 03:57:18.484	6	1500
04/20/2016 03:57:18.484	7	9000
04/20/2016 03:57:18.484	8	0
04/20/2016 03:57:18.500	9	0
04/20/2016 03:57:18.500	10	0
04/20/2016 03:57:18.563	1	0
04/20/2016 03:57:18.563	2	1
04/20/2016 03:57:18.578	3	0
04/20/2016 03:57:18.578	4	2359
04/20/2016 03:57:18.578	5	2000
04/20/2016 03:57:18.594	6	1500
04/20/2016 03:57:18.594	7	9000
04/20/2016 03:57:18.594	8	0
04/20/2016 03:57:18.609	9	0
04/20/2016 03:57:18.609	10	0
04/20/2016 03:57:18.672	1	0
04/20/2016 03:57:18.672	2	1
04/20/2016 03:57:18.688	3	0
04/20/2016 03:57:18.688	4	2353
04/20/2016 03:57:18.688	5	2000
04/20/2016 03:57:18.703	6	1500
04/20/2016 03:57:18.703	7	9000
04/20/2016 03:57:18.703	8	0
04/20/2016 03:57:18.703	9	0
04/20/2016 03:57:18.719	10	0
04/20/2016 03:57:18.781	1	0
04/20/2016 03:57:18.781	2	1
04/20/2016 03:57:18.797	3	0
04/20/2016 03:57:18.797	4	2348
04/20/2016 03:57:18.797	5	2000
04/20/2016 03:57:18.813	6	1500
04/20/2016 03:57:18.813	7	9000
04/20/2016 03:57:18.813	8	0
04/20/2016 03:57:18.828	9	0
04/20/2016 03:57:18.828	10	0
04/20/2016 03:57:18.891	1	0
04/20/2016 03:57:18.891	2	1
04/20/2016 03:57:18.906	3	0
04/20/2016 03:57:18.906	4	2369
04/20/2016 03:57:18.906	5	2000
04/20/2016 03:57:18.922	6	1500
04/20/2016 03:57:18.922	7	9000
04/20/2016 03:57:18.922	8	0
04/20/2016 03:57:18.938	9	0
04/20/2016 03:57:18.938	10	0
04/20/2016 03:57:19.000	1	0
04/20/2016 03:57:19.000	2	1
04/20/2016 03:57:19.016	3	0
04/20/2016 03:57:19.016	4	2361
04/20/2016 03:57:19.016	5	2000
04/20/2016 03:57:19.031	6	1500
04/20/2016 03:57:19.031	7	9000
04/20/2016 03:57:19.031	8	0
04/20/2016 03:57:19.047	9	0
04/20/2016 03:57:19.047	10	0
04/20/2016 03:57:19.109	1	0
04/20/2016 03:57:19.109	2	1
04/20/2016 03:57:19.125	3	0
04/20/2016 03:57:19.125	4	2357
04/20/2016 03:57:19.125	5	2000
04/20/2016 03:57:19.141	6	1500
04/20/2016 03:57:19.141	7	9000
04/20/2016 03:57:19.141	8	0
04/20/2016 03:57:19.156	9	0
04/20/2016 03:57:19.160	10	0
04/20/2016 03:57:19.220	1	0
04/20/2016 03:57:19.235	2	1
04/20/2016 03:57:19.235	3	0
04/20/2016 03:57:19.235	4	2367
04/20/2016 03:57:19.235	5	2000
04/20/2016 03:57:19.251	6	1500
04/20/2016 03:57:19.251	7	9000
04/20/2016 03:57:19.251	8	0
04/20/2016 03:57:19.267	9	0
04/20/2016 03:57:19.267	10	0
04/20/2016 03:57:19.329	1	0
04/20/2016 03:57:19.329	2	1
04/20/2016 03:57:19.345	3	0
04/20/2016 03:57:19.345	4	2359
04/20/2016 03:57:19.345	5	2000
04/20/2016 03:57:19.345	6	1500
04/20/2016 03:57:19.360	7	9000
04/20/2016 03:57:19.360	8	0
04/20/2016 03:57:19.360	9	0
04/20/2016 03:57:19.376	10	0
04/20/2016 03:57:19.439	1	0
04/20/2016 03:57:19.439	2	1
04/20/2016 03:57:19.454	3	0
04/20/2016 03:57:19.454	4	2368
04/20/2016 03:57:19.454	5	2000
04/20/2016 03:57:19.470	6	1500
04/20/2016 03:57:19.470	7	9000
04/20/2016 03:57:19.470	8	0
04/20/2016 03:57:19.485	9	0
04/20/2016 03:57:19.485	10	0
04/20/2016 03:57:19.548	1	0
04/20/2016 03:57:19.548	2	1
04/20/2016 03:57:19.548	3	0
04/20/2016 03:57:19.564	4	2374
04/20/2016 03:57:19.564	5	2000
04/20/2016 03:57:19.564	6	1500
04/20/2016 03:57:19.579	7	9000
04/20/2016 03:57:19.579	8	0
04/20/2016 03:57:19.579	9	0
04/20/2016 03:57:19.595	10	0
04/20/2016 03:57:19.657	1	0
04/20/2016 03:57:19.657	2	1
04/20/2016 03:57:19.673	3	0
04/20/2016 03:57:19.673	4	2368
04/20/2016 03:57:19.673	5	2000
04/20/2016 03:57:19.689	6	1500
04/20/2016 03:57:19.689	7	9000
04/20/2016 03:57:19.689	8	0
04/20/2016 03:57:19.689	9	0
04/20/2016 03:57:19.704	10	0
04/20/2016 03:57:19.767	1	0
04/20/2016 03:57:19.767	2	1
04/20/2016 03:57:19.782	3	0
04/20/2016 03:57:19.782	4	2369
04/20/2016 03:57:19.782	5	2000
04/20/2016 03:57:19.782	6	1500
04/20/2016 03:57:19.798	7	9000
04/20/2016 03:57:19.798	8	0
04/20/2016 03:57:19.798	9	0
04/20/2016 03:57:19.814	10	0
04/20/2016 03:57:19.876	1	0
04/20/2016 03:57:19.876	2	1
04/20/2016 03:57:19.892	3	0
04/20/2016 03:57:19.892	4	2370
04/20/2016 03:57:19.892	5	2000
04/20/2016 03:57:19.892	6	1500
04/20/2016 03:57:19.907	7	9000
04/20/2016 03:57:19.907	8	0
04/20/2016 03:57:19.907	9	0
04/20/2016 03:57:19.923	10	0
04/20/2016 03:57:19.986	1	0
04/20/2016 03:57:19.986	2	1
04/20/2016 03:57:20.001	3	0
04/20/2016 03:57:20.001	4	2378
04/20/2016 03:57:20.001	5	2000
04/20/2016 03:57:20.017	6	1500
04/20/2016 03:57:20.017	7	9000
04/20/2016 03:57:20.017	8	0
04/20/2016 03:57:20.032	9	0
04/20/2016 03:57:20.032	10	0
04/20/2016 03:57:20.095	1	0
04/20/2016 03:57:20.095	2	1
04/20/2016 03:57:20.110	3	0
04/20/2016 03:57:20.110	4	2384
04/20/2016 03:57:20.110	5	2000
04/20/2016 03:57:20.126	6	1500
04/20/2016 03:57:20.126	7	9000
04/20/2016 03:57:20.126	8	0
04/20/2016 03:57:20.142	9	0
04/20/2016 03:57:20.142	10	0
04/20/2016 03:57:20.204	1	0
04/20/2016 03:57:20.204	2	1
04/20/2016 03:57:20.220	3	0
04/20/2016 03:57:20.220	4	2389
04/20/2016 03:57:20.220	5	2000
04/20/2016 03:57:20.236	6	1500
04/20/2016 03:57:20.236	7	9000
04/20/2016 03:57:20.236	8	0
04/20/2016 03:57:20.251	9	0
04/20/2016 03:57:20.251	10	0
04/20/2016 03:57:20.314	1	0
04/20/2016 03:57:20.314	2	1
04/20/2016 03:57:20.329	3	0
04/20/2016 03:57:20.329	4	2378
04/20/2016 03:57:20.329	5	2000
04/20/2016 03:57:20.345	6	1500
04/20/2016 03:57:20.345	7	9000
04/20/2016 03:57:20.345	8	0
04/20/2016 03:57:20.360	9	0
04/20/2016 03:57:20.360	10	0
04/20/2016 03:57:20.423	1	0
04/20/2016 03:57:20.439	2	1
04/20/2016 03:57:20.439	3	0
04/20/2016 03:57:20.439	4	2396
04/20/2016 03:57:20.439	5	2000
04/20/2016 03:57:20.454	6	1500
04/20/2016 03:57:20.454	7	9000
04/20/2016 03:57:20.454	8	0
04/20/2016 03:57:20.470	9	0
04/20/2016 03:57:20.470	10	0
04/20/2016 03:57:20.532	1	0
04/20/2016 03:57:20.532	2	1
04/20/2016 03:57:20.548	3	0
04/20/2016 03:57:20.548	4	2387
04/20/2016 03:57:20.548	5	2000
04/20/2016 03:57:20.564	6	1500
04/20/2016 03:57:20.564	7	9000
04/20/2016 03:57:20.564	8	0
04/20/2016 03:57:20.579	9	0
04/20/2016 03:57:20.579	10	0
04/20/2016 03:57:20.642	1	0
04/20/2016 03:57:20.642	2	1
04/20/2016 03:57:20.657	3	0
04/20/2016 03:57:20.657	4	2390
04/20/2016 03:57:20.657	5	2000
04/20/2016 03:57:20.673	6	1500
04/20/2016 03:57:20.673	7	9000
04/20/2016 03:57:20.673	8	0
04/20/2016 03:57:20.689	9	0
04/20/2016 03:57:20.689	10	0
04/20/2016 03:57:20.751	1	0
04/20/2016 03:57:20.751	2	1
04/20/2016 03:57:20.751	3	0
04/20/2016 03:57:20.767	4	2398
04/20/2016 03:57:20.767	5	2000
04/20/2016 03:57:20.767	6	1500
04/20/2016 03:57:20.782	7	9000
04/20/2016 03:57:20.782	8	0
04/20/2016 03:57:20.782	9	0
04/20/2016 03:57:20.798	10	0
04/20/2016 03:57:20.861	1	0
04/20/2016 03:57:20.861	2	1
04/20/2016 03:57:20.876	3	0
04/20/2016 03:57:20.876	4	2396
04/20/2016 03:57:20.876	5	2000
04/20/2016 03:57:20.892	6	1500
04/20/2016 03:57:20.892	7	9000
04/20/2016 03:57:20.892	8	0
04/20/2016 03:57:20.907	9	0
04/20/2016 03:57:20.907	10	0
04/20/2016 03:57:20.970	1	0
04/20/2016 03:57:20.970	2	1
04/20/2016 03:57:20.986	3	0
04/20/2016 03:57:20.986	4	2402
04/20/2016 03:57:20.986	5	2000
04/20/2016 03:57:21.001	6	1500
04/20/2016 03:57:21.001	7	9000
04/20/2016 03:57:21.001	8	0
04/20/2016 03:57:21.001	9	0
04/20/2016 03:57:21.017	10	0
04/20/2016 03:57:21.079	1	0
04/20/2016 03:57:21.079	2	1
04/20/2016 03:57:21.095	3	0
04/20/2016 03:57:21.095	4	2408
04/20/2016 03:57:21.095	5	2000
04/20/2016 03:57:21.111	6	1500
04/20/2016 03:57:21.111	7	9000
04/20/2016 03:57:21.111	8	0
04/20/2016 03:57:21.111	9	0
04/20/2016 03:57:21.126	10	0
04/20/2016 03:57:21.189	1	0
04/20/2016 03:57:21.204	2	1
04/20/2016 03:57:21.204	3	0
04/20/2016 03:57:21.204	4	2398
04/20/2016 03:57:21.204	5	2000
04/20/2016 03:57:21.220	6	1500
04/20/2016 03:57:21.220	7	9000
04/20/2016 03:57:21.220	8	0
04/20/2016 03:57:21.236	9	0
04/20/2016 03:57:21.236	10	0
04/20/2016 03:57:21.298	1	0
04/20/2016 03:57:21.298	2	1
04/20/2016 03:57:21.298	3	0
04/20/2016 03:57:21.314	4	2407
04/20/2016 03:57:21.314	5	2000
04/20/2016 03:57:21.314	6	1500
04/20/2016 03:57:21.329	7	9000
04/20/2016 03:57:21.329	8	0
04/20/2016 03:57:21.329	9	0
04/20/2016 03:57:21.345	10	0
04/20/2016 03:57:21.407	1	0
04/20/2016 03:57:21.407	2	1
04/20/2016 03:57:21.423	3	0
04/20/2016 03:57:21.423	4	2414
04/20/2016 03:57:21.423	5	2000
04/20/2016 03:57:21.439	6	1500
04/20/2016 03:57:21.439	7	9000
04/20/2016 03:57:21.439	8	0
04/20/2016 03:57:21.454	9	0
04/20/2016 03:57:21.454	10	0
04/20/2016 03:57:21.517	1	0
04/20/2016 03:57:21.517	2	1
04/20/2016 03:57:21.532	3	0
04/20/2016 03:57:21.532	4	2407
04/20/2016 03:57:21.532	5	2000
04/20/2016 03:57:21.548	6	1500
04/20/2016 03:57:21.548	7	9000
04/20/2016 03:57:21.548	8	0
04/20/2016 03:57:21.548	9	0
04/20/2016 03:57:21.564	10	0
04/20/2016 03:57:21.626	1	0
04/20/2016 03:57:21.626	2	1
04/20/2016 03:57:21.642	3	0
04/20/2016 03:57:21.642	4	2418
04/20/2016 03:57:21.642	5	2000
04/20/2016 03:57:21.657	6	1500
04/20/2016 03:57:21.657	7	9000
04/20/2016 03:57:21.657	8	0
04/20/2016 03:57:21.657	9	0
04/20/2016 03:57:21.673	10	0
04/20/2016 03:57:21.735	1	0
04/20/2016 03:57:21.735	2	1
04/20/2016 03:57:21.751	3	0
04/20/2016 03:57:21.751	4	2411
04/20/2016 03:57:21.751	5	2000
04/20/2016 03:57:21.751	6	1500
04/20/2016 03:57:21.767	7	9000
04/20/2016 03:57:21.767	8	0
04/20/2016 03:57:21.767	9	0
04/20/2016 03:57:21.782	10	0
04/20/2016 03:57:21.845	1	0
04/20/2016 03:57:21.861	2	1
04/20/2016 03:57:21.861	3	0
04/20/2016 03:57:21.861	4	2406
04/20/2016 03:57:21.861	5	2000
04/20/2016 03:57:21.876	6	1500
04/20/2016 03:57:21.876	7	9000
04/20/2016 03:57:21.876	8	0
04/20/2016 03:57:21.892	9	0
04/20/2016 03:57:21.892	10	0
04/20/2016 03:57:21.954	1	0
04/20/2016 03:57:21.954	2	1
04/20/2016 03:57:21.970	3	0
04/20/2016 03:57:21.970	4	2417
04/20/2016 03:57:21.970	5	2000
04/20/2016 03:57:21.986	6	1500
04/20/2016 03:57:21.986	7	9000
04/20/2016 03:57:21.986	8	0
04/20/2016 03:57:22.001	9	0
04/20/2016 03:57:22.001	10	0
04/20/2016 03:57:22.064	1	0
04/20/2016 03:57:22.064	2	1
04/20/2016 03:57:22.079	3	0
04/20/2016 03:57:22.079	4	2418
04/20/2016 03:57:22.079	5	2000
04/20/2016 03:57:22.095	6	1500
04/20/2016 03:57:22.095	7	9000
04/20/2016 03:57:22.095	8	0
04/20/2016 03:57:22.111	9	0
04/20/2016 03:57:22.111	10	0
04/20/2016 03:57:22.173	1	0
04/20/2016 03:57:22.173	2	1
04/20/2016 03:57:22.189	3	0
04/20/2016 03:57:22.189	4	2417
04/20/2016 03:57:22.189	5	2000
04/20/2016 03:57:22.204	6	1500
04/20/2016 03:57:22.204	7	9000
04/20/2016 03:57:22.204	8	0
04/20/2016 03:57:22.220	9	0
04/20/2016 03:57:22.220	10	0
04/20/2016 03:57:22.282	1	0
04/20/2016 03:57:22.282	2	1
04/20/2016 03:57:22.298	3	0
04/20/2016 03:57:22.298	4	2423
04/20/2016 03:57:22.298	5	2000
04/20/2016 03:57:22.314	6	1500
04/20/2016 03:57:22.314	7	9000
04/20/2016 03:57:22.314	8	0
04/20/2016 03:57:22.314	9	0
04/20/2016 03:57:22.329	10	0
04/20/2016 03:57:22.392	1	0
04/20/2016 03:57:22.407	2	1
04/20/2016 03:57:22.407	3	0
04/20/2016 03:57:22.407	4	2416
04/20/2016 03:57:22.407	5	2000
04/20/2016 03:57:22.423	6	1500
04/20/2016 03:57:22.423	7	9000
04/20/2016 03:57:22.423	8	0
04/20/2016 03:57:22.439	9	0
04/20/2016 03:57:22.439	10	0
04/20/2016 03:57:22.501	1	0
04/20/2016 03:57:22.501	2	1
04/20/2016 03:57:22.517	3	0
04/20/2016 03:57:22.517	4	2428
04/20/2016 03:57:22.517	5	2000
04/20/2016 03:57:22.532	6	1500
04/20/2016 03:57:22.532	7	9000
04/20/2016 03:57:22.532	8	0
04/20/2016 03:57:22.548	9	0
04/20/2016 03:57:22.548	10	0
04/20/2016 03:57:22.611	1	0
04/20/2016 03:57:22.611	2	1
04/20/2016 03:57:22.626	3	0
04/20/2016 03:57:22.626	4	2429
04/20/2016 03:57:22.626	5	2000
04/20/2016 03:57:22.642	6	1500
04/20/2016 03:57:22.642	7	9000
04/20/2016 03:57:22.642	8	0
04/20/2016 03:57:22.657	9	0
04/20/2016 03:57:22.657	10	0
04/20/2016 03:57:22.720	1	0
04/20/2016 03:57:22.720	2	1
04/20/2016 03:57:22.736	3	0
04/20/2016 03:57:22.736	4	2425
04/20/2016 03:57:22.736	5	2000
04/20/2016 03:57:22.751	6	1500
04/20/2016 03:57:22.751	7	9000
04/20/2016 03:57:22.751	8	0
04/20/2016 03:57:22.767	9	0
04/20/2016 03:57:22.767	10	0
04/20/2016 03:57:22.829	1	0
04/20/2016 03:57:22.829	2	1
04/20/2016 03:57:22.845	3	0
04/20/2016 03:57:22.845	4	2431
04/20/2016 03:57:22.845	5	2000
04/20/2016 03:57:22.861	6	1500
04/20/2016 03:57:22.861	7	9000
04/20/2016 03:57:22.861	8	0
04/20/2016 03:57:22.876	9	0
04/20/2016 03:57:22.876	10	0
04/20/2016 03:57:22.954	1	0
04/20/2016 03:57:22.954	2	1
04/20/2016 03:57:22.954	3	0
04/20/2016 03:57:22.954	4	2438
04/20/2016 03:57:22.970	5	2000
04/20/2016 03:57:22.970	6	1500
04/20/2016 03:57:22.970	7	9000
04/20/2016 03:57:22.986	8	0
04/20/2016 03:57:22.986	9	0
04/20/2016 03:57:22.986	10	0
04/20/2016 03:57:23.048	1	0
04/20/2016 03:57:23.064	2	1
04/20/2016 03:57:23.064	3	0
04/20/2016 03:57:23.064	4	2436
04/20/2016 03:57:23.064	5	2000
04/20/2016 03:57:23.079	6	1500
04/20/2016 03:57:23.079	7	9000
04/20/2016 03:57:23.079	8	0
04/20/2016 03:57:23.095	9	0
04/20/2016 03:57:23.095	10	0
04/20/2016 03:57:23.157	1	0
04/20/2016 03:57:23.173	2	1
04/20/2016 03:57:23.173	3	0
04/20/2016 03:57:23.173	4	2445
04/20/2016 03:57:23.173	5	2000
04/20/2016 03:57:23.189	6	1500
04/20/2016 03:57:23.189	7	9000
04/20/2016 03:57:23.189	8	0
04/20/2016 03:57:23.204	9	0
04/20/2016 03:57:23.204	10	0
04/20/2016 03:57:23.267	1	0
04/20/2016 03:57:23.267	2	1
04/20/2016 03:57:23.282	3	0
04/20/2016 03:57:23.282	4	2436
04/20/2016 03:57:23.282	5	2000
04/20/2016 03:57:23.298	6	1500
04/20/2016 03:57:23.298	7	9000
04/20/2016 03:57:23.298	8	0
04/20/2016 03:57:23.314	9	0
04/20/2016 03:57:23.314	10	0
04/20/2016 03:57:23.376	1	0
04/20/2016 03:57:23.376	2	1
04/20/2016 03:57:23.392	3	0
04/20/2016 03:57:23.392	4	2440
04/20/2016 03:57:23.392	5	2000
04/20/2016 03:57:23.407	6	1500
04/20/2016 03:57:23.407	7	9000
04/20/2016 03:57:23.407	8	0
04/20/2016 03:57:23.423	9	0
04/20/2016 03:57:23.423	10	0
04/20/2016 03:57:23.486	1	0
04/20/2016 03:57:23.486	2	1
04/20/2016 03:57:23.501	3	0
04/20/2016 03:57:23.501	4	2447
04/20/2016 03:57:23.501	5	2000
04/20/2016 03:57:23.517	6	1500
04/20/2016 03:57:23.517	7	9000
04/20/2016 03:57:23.517	8	0
04/20/2016 03:57:23.517	9	0
04/20/2016 03:57:23.532	10	0
04/20/2016 03:57:23.595	1	0
04/20/2016 03:57:23.595	2	1
04/20/2016 03:57:23.611	3	0
04/20/2016 03:57:23.611	4	2441
04/20/2016 03:57:23.611	5	2000
04/20/2016 03:57:23.626	6	1500
04/20/2016 03:57:23.626	7	9000
04/20/2016 03:57:23.626	8	0
04/20/2016 03:57:23.626	9	0
04/20/2016 03:57:23.642	10	0
04/20/2016 03:57:23.704	1	0
04/20/2016 03:57:23.720	2	1
04/20/2016 03:57:23.720	3	0
04/20/2016 03:57:23.720	4	2453
04/20/2016 03:57:23.720	5	2000
04/20/2016 03:57:23.736	6	1500
04/20/2016 03:57:23.736	7	9000
04/20/2016 03:57:23.736	8	0
04/20/2016 03:57:23.751	9	0
04/20/2016 03:57:23.751	10	0
04/20/2016 03:57:23.814	1	0
04/20/2016 03:57:23.814	2	1
04/20/2016 03:57:23.814	3	0
04/20/2016 03:57:23.829	4	2456
04/20/2016 03:57:23.829	5	2000
04/20/2016 03:57:23.829	6	1500
04/20/2016 03:57:23.845	7	9000
04/20/2016 03:57:23.845	8	0
04/20/2016 03:57:23.845	9	0
04/20/2016 03:57:23.861	10	0
04/20/2016 03:57:23.923	1	0
04/20/2016 03:57:23.923	2	1
04/20/2016 03:57:23.939	3	0
04/20/2016 03:57:23.939	4	2447
04/20/2016 03:57:23.939	5	2000
04/20/2016 03:57:23.954	6	1500
04/20/2016 03:57:23.954	7	9000
04/20/2016 03:57:23.954	8	0
04/20/2016 03:57:23.970	9	0
04/20/2016 03:57:23.970	10	0
04/20/2016 03:57:24.032	1	0
04/20/2016 03:57:24.032	2	1
04/20/2016 03:57:24.048	3	0
04/20/2016 03:57:24.048	4	2456
04/20/2016 03:57:24.048	5	2000
04/20/2016 03:57:24.064	6	1500
04/20/2016 03:57:24.064	7	9000
04/20/2016 03:57:24.064	8	0
04/20/2016 03:57:24.079	9	0
04/20/2016 03:57:24.079	10	0
04/20/2016 03:57:24.142	1	0
04/20/2016 03:57:24.142	2	1
04/20/2016 03:57:24.157	3	0
04/20/2016 03:57:24.157	4	2451
04/20/2016 03:57:24.157	5	2000
04/20/2016 03:57:24.173	6	1500
04/20/2016 03:57:24.173	7	9000
04/20/2016 03:57:24.173	8	0
04/20/2016 03:57:24.189	9	0
04/20/2016 03:57:24.189	10	0
04/20/2016 03:57:24.251	1	0
04/20/2016 03:57:24.267	2	1
04/20/2016 03:57:24.267	3	0
04/20/2016 03:57:24.267	4	2445
04/20/2016 03:57:24.267	5	2000
04/20/2016 03:57:24.282	6	1500
04/20/2016 03:57:24.282	7	9000
04/20/2016 03:57:24.282	8	0
04/20/2016 03:57:24.298	9	0
04/20/2016 03:57:24.298	10	0
04/20/2016 03:57:24.361	1	0
04/20/2016 03:57:24.376	2	1
04/20/2016 03:57:24.376	3	0
04/20/2016 03:57:24.376	4	2467
04/20/2016 03:57:24.376	5	2000
04/20/2016 03:57:24.392	6	1500
04/20/2016 03:57:24.392	7	9000
04/20/2016 03:57:24.392	8	0
04/20/2016 03:57:24.407	9	0
04/20/2016 03:57:24.407	10	0
04/20/2016 03:57:24.470	1	0
04/20/2016 03:57:24.470	2	1
04/20/2016 03:57:24.486	3	0
04/20/2016 03:57:24.486	4	2458
04/20/2016 03:57:24.486	5	2000
04/20/2016 03:57:24.501	6	1500
04/20/2016 03:57:24.501	7	9000
04/20/2016 03:57:24.501	8	0
04/20/2016 03:57:24.517	9	0
04/20/2016 03:57:24.517	10	0
04/20/2016 03:57:24.579	1	0
04/20/2016 03:57:24.579	2	1
04/20/2016 03:57:24.599	3	0
04/20/2016 03:57:24.599	4	2463
04/20/2016 03:57:24.599	5	2000
04/20/2016 03:57:24.612	6	1500
04/20/2016 03:57:24.612	7	9000
04/20/2016 03:57:24.612	8	0
04/20/2016 03:57:24.627	9	0
04/20/2016 03:57:24.627	10	0
04/20/2016 03:57:24.690	1	0
04/20/2016 03:57:24.690	2	1
04/20/2016 03:57:24.705	3	0
04/20/2016 03:57:24.705	4	2466
04/20/2016 03:57:24.705	5	2000
04/20/2016 03:57:24.721	6	1500
04/20/2016 03:57:24.721	7	9000
04/20/2016 03:57:24.721	8	0
04/20/2016 03:57:24.721	9	0
04/20/2016 03:57:24.737	10	0
04/20/2016 03:57:24.799	1	0
04/20/2016 03:57:24.799	2	1
04/20/2016 03:57:24.815	3	0
04/20/2016 03:57:24.815	4	2467
04/20/2016 03:57:24.815	5	2000
04/20/2016 03:57:24.815	6	1500
04/20/2016 03:57:24.830	7	9000
04/20/2016 03:57:24.830	8	0
04/20/2016 03:57:24.830	9	0
04/20/2016 03:57:24.846	10	0
04/20/2016 03:57:24.909	1	0
04/20/2016 03:57:24.924	2	1
04/20/2016 03:57:24.924	3	0
04/20/2016 03:57:24.924	4	2466
04/20/2016 03:57:24.924	5	2000
04/20/2016 03:57:24.940	6	1500
04/20/2016 03:57:24.940	7	9000
04/20/2016 03:57:24.940	8	0
04/20/2016 03:57:24.955	9	0
04/20/2016 03:57:24.955	10	0
04/20/2016 03:57:25.018	1	0
04/20/2016 03:57:25.018	2	1
04/20/2016 03:57:25.034	3	0
04/20/2016 03:57:25.034	4	2471
04/20/2016 03:57:25.034	5	2000
04/20/2016 03:57:25.049	6	1500
04/20/2016 03:57:25.049	7	9000
04/20/2016 03:57:25.049	8	0
04/20/2016 03:57:25.065	9	0
04/20/2016 03:57:25.065	10	0
04/20/2016 03:57:25.127	1	0
04/20/2016 03:57:25.127	2	1
04/20/2016 03:57:25.143	3	0
04/20/2016 03:57:25.143	4	2466
04/20/2016 03:57:25.143	5	2000
04/20/2016 03:57:25.159	6	1500
04/20/2016 03:57:25.159	7	9000
04/20/2016 03:57:25.159	8	0
04/20/2016 03:57:25.174	9	0
04/20/2016 03:57:25.174	10	0
04/20/2016 03:57:25.237	1	0
04/20/2016 03:57:25.237	2	1
04/20/2016 03:57:25.252	3	0
04/20/2016 03:57:25.252	4	2472
04/20/2016 03:57:25.252	5	2000
04/20/2016 03:57:25.268	6	1500
04/20/2016 03:57:25.268	7	9000
04/20/2016 03:57:25.268	8	0
04/20/2016 03:57:25.268	9	0
04/20/2016 03:57:25.284	10	0
04/20/2016 03:57:25.346	1	0
04/20/2016 03:57:25.362	2	1
04/20/2016 03:57:25.362	3	0
04/20/2016 03:57:25.362	4	2484
04/20/2016 03:57:25.377	5	2000
04/20/2016 03:57:25.377	6	1500
04/20/2016 03:57:25.377	7	9000
04/20/2016 03:57:25.377	8	0
04/20/2016 03:57:25.393	9	0
04/20/2016 03:57:25.393	10	0
04/20/2016 03:57:25.471	1	0
04/20/2016 03:57:25.471	2	1
04/20/2016 03:57:25.471	3	0
04/20/2016 03:57:25.471	4	2474
04/20/2016 03:57:25.487	5	2000
04/20/2016 03:57:25.487	6	1500
04/20/2016 03:57:25.487	7	9000
04/20/2016 03:57:25.502	8	0
04/20/2016 03:57:25.502	9	0
04/20/2016 03:57:25.502	10	0
04/20/2016 03:57:25.565	1	0
04/20/2016 03:57:25.565	2	1
04/20/2016 03:57:25.580	3	0
04/20/2016 03:57:25.580	4	2478
04/20/2016 03:57:25.580	5	2000
04/20/2016 03:57:25.596	6	1500
04/20/2016 03:57:25.596	7	9000
04/20/2016 03:57:25.596	8	0
04/20/2016 03:57:25.612	9	0
04/20/2016 03:57:25.612	10	0
04/20/2016 03:57:25.674	1	0
04/20/2016 03:57:25.674	2	1
04/20/2016 03:57:25.690	3	0
04/20/2016 03:57:25.690	4	2475
04/20/2016 03:57:25.690	5	2000
04/20/2016 03:57:25.705	6	1500
04/20/2016 03:57:25.705	7	9000
04/20/2016 03:57:25.705	8	0
04/20/2016 03:57:25.721	9	0
04/20/2016 03:57:25.721	10	0
04/20/2016 03:57:25.784	1	0
04/20/2016 03:57:25.784	2	1
04/20/2016 03:57:25.799	3	0
04/20/2016 03:57:25.799	4	2485
04/20/2016 03:57:25.799	5	2000
04/20/2016 03:57:25.815	6	1500
04/20/2016 03:57:25.815	7	9000
04/20/2016 03:57:25.815	8	0
04/20/2016 03:57:25.830	9	0
04/20/2016 03:57:25.830	10	0
04/20/2016 03:57:25.893	1	0
04/20/2016 03:57:25.893	2	1
04/20/2016 03:57:25.909	3	0
04/20/2016 03:57:25.909	4	2492
04/20/2016 03:57:25.909	5	2000
04/20/2016 03:57:25.924	6	1500
04/20/2016 03:57:25.924	7	9000
04/20/2016 03:57:25.924	8	0
04/20/2016 03:57:25.940	9	0
04/20/2016 03:57:25.940	10	0
04/20/2016 03:57:26.002	1	0
04/20/2016 03:57:26.002	2	1
04/20/2016 03:57:26.018	3	0
04/20/2016 03:57:26.018	4	2485
04/20/2016 03:57:26.018	5	2000
04/20/2016 03:57:26.018	6	1500
04/20/2016 03:57:26.034	7	9000
04/20/2016 03:57:26.034	8	0
04/20/2016 03:57:26.034	9	0
04/20/2016 03:57:26.049	10	0
04/20/2016 03:57:26.112	1	0
04/20/2016 03:57:26.127	2	1
04/20/2016 03:57:26.127	3	0
04/20/2016 03:57:26.127	4	2486
04/20/2016 03:57:26.127	5	2000
04/20/2016 03:57:26.143	6	1500
04/20/2016 03:57:26.143	7	9000
04/20/2016 03:57:26.143	8	0
04/20/2016 03:57:26.159	9	0
04/20/2016 03:57:26.159	10	0
04/20/2016 03:57:26.221	1	0
04/20/2016 03:57:26.221	2	1
04/20/2016 03:57:26.237	3	0
04/20/2016 03:57:26.237	4	2495
04/20/2016 03:57:26.237	5	2000
04/20/2016 03:57:26.252	6	1500
04/20/2016 03:57:26.252	7	9000
04/20/2016 03:57:26.252	8	0
04/20/2016 03:57:26.268	9	0
04/20/2016 03:57:26.268	10	0
04/20/2016 03:57:26.330	1	0
04/20/2016 03:57:26.330	2	1
04/20/2016 03:57:26.346	3	0
04/20/2016 03:57:26.346	4	2501
04/20/2016 03:57:26.346	5	2000
04/20/2016 03:57:26.362	6	1500
04/20/2016 03:57:26.362	7	9000
04/20/2016 03:57:26.362	8	0
04/20/2016 03:57:26.377	9	0
04/20/2016 03:57:26.377	10	0
04/20/2016 03:57:26.440	1	0
04/20/2016 03:57:26.440	2	1
04/20/2016 03:57:26.455	3	0
04/20/2016 03:57:26.455	4	2499
04/20/2016 03:57:26.455	5	2000
04/20/2016 03:57:26.471	6	1500
04/20/2016 03:57:26.471	7	9000
04/20/2016 03:57:26.471	8	0
04/20/2016 03:57:26.487	9	0
04/20/2016 03:57:26.487	10	0
04/20/2016 03:57:26.549	1	0
04/20/2016 03:57:26.565	2	1
04/20/2016 03:57:26.565	3	0
04/20/2016 03:57:26.565	4	2506
04/20/2016 03:57:26.580	5	2000
04/20/2016 03:57:26.580	6	1500
04/20/2016 03:57:26.580	7	9000
04/20/2016 03:57:26.580	8	0
04/20/2016 03:57:26.596	9	0
04/20/2016 03:57:26.596	10	0
04/20/2016 03:57:26.659	1	0
04/20/2016 03:57:26.674	2	1
04/20/2016 03:57:26.674	3	0
04/20/2016 03:57:26.674	4	2497
04/20/2016 03:57:26.690	5	2000
04/20/2016 03:57:26.690	6	1500
04/20/2016 03:57:26.690	7	9000
04/20/2016 03:57:26.690	8	0
04/20/2016 03:57:26.705	9	0
04/20/2016 03:57:26.705	10	0
04/20/2016 03:57:26.768	1	0
04/20/2016 03:57:26.784	2	1
04/20/2016 03:57:26.784	3	0
04/20/2016 03:57:26.784	4	2513
04/20/2016 03:57:26.784	5	2000
04/20/2016 03:57:26.799	6	1500
04/20/2016 03:57:26.799	7	9000
04/20/2016 03:57:26.799	8	0
04/20/2016 03:57:26.815	9	0
04/20/2016 03:57:26.815	10	0
04/20/2016 03:57:26.877	1	0
04/20/2016 03:57:26.893	2	1
04/20/2016 03:57:26.893	3	0
04/20/2016 03:57:26.893	4	2513
04/20/2016 03:57:26.893	5	2000
04/20/2016 03:57:26.909	6	1500
04/20/2016 03:57:26.909	7	9000
04/20/2016 03:57:26.909	8	0
04/20/2016 03:57:26.924	9	0
04/20/2016 03:57:26.924	10	0
04/20/2016 03:57:26.987	1	0
04/20/2016 03:57:26.987	2	1
04/20/2016 03:57:27.002	3	0
04/20/2016 03:57:27.002	4	2505
04/20/2016 03:57:27.002	5	2000
04/20/2016 03:57:27.018	6	1500
04/20/2016 03:57:27.018	7	9000
04/20/2016 03:57:27.018	8	0
04/20/2016 03:57:27.034	9	0
[truncated: 1,571 more rows]
