# Supplementary material for: Dataset of anomalies and malicious acts in a cyber-physical subsystem
Source: Data Brief. 2017 Jul 20;14:186–91. doi: 10.1016/j.dib.2017.07.038 (PMC5536820; doi:10.1016/j.dib.2017.07.038)
Supplement: Supplementary file 2 [file mmc2.zip › dataset/logs/hits_3.csv]

Time Stamp	Register	Value
04/20/2016 04:33:13.965	1	0
04/20/2016 04:33:13.965	2	15
04/20/2016 04:33:13.981	3	0
04/20/2016 04:33:13.981	4	5355
04/20/2016 04:33:13.981	5	2000
04/20/2016 04:33:13.981	6	1500
04/20/2016 04:33:13.996	7	9000
04/20/2016 04:33:13.996	8	0
04/20/2016 04:33:13.996	9	0
04/20/2016 04:33:14.012	10	0
04/20/2016 04:33:14.074	1	0
04/20/2016 04:33:14.074	2	15
04/20/2016 04:33:14.090	3	0
04/20/2016 04:33:14.090	4	5365
04/20/2016 04:33:14.090	5	2000
04/20/2016 04:33:14.090	6	1500
04/20/2016 04:33:14.106	7	9000
04/20/2016 04:33:14.106	8	0
04/20/2016 04:33:14.106	9	0
04/20/2016 04:33:14.121	10	0
04/20/2016 04:33:14.184	1	0
04/20/2016 04:33:14.184	2	15
04/20/2016 04:33:14.184	3	0
04/20/2016 04:33:14.200	4	5369
04/20/2016 04:33:14.200	5	2000
04/20/2016 04:33:14.200	6	1500
04/20/2016 04:33:14.215	7	9000
04/20/2016 04:33:14.215	8	0
04/20/2016 04:33:14.215	9	0
04/20/2016 04:33:14.231	10	0
04/20/2016 04:33:14.293	1	0
04/20/2016 04:33:14.293	2	15
04/20/2016 04:33:14.293	3	0
04/20/2016 04:33:14.309	4	5365
04/20/2016 04:33:14.309	5	2000
04/20/2016 04:33:14.309	6	1500
04/20/2016 04:33:14.325	7	9000
04/20/2016 04:33:14.325	8	0
04/20/2016 04:33:14.325	9	0
04/20/2016 04:33:14.340	10	0
04/20/2016 04:33:14.403	1	0
04/20/2016 04:33:14.403	2	15
04/20/2016 04:33:14.418	3	0
04/20/2016 04:33:14.418	4	5365
04/20/2016 04:33:14.418	5	2000
04/20/2016 04:33:14.434	6	1500
04/20/2016 04:33:14.434	7	9000
04/20/2016 04:33:14.434	8	0
04/20/2016 04:33:14.434	9	0
04/20/2016 04:33:14.450	10	0
04/20/2016 04:33:14.512	1	0
04/20/2016 04:33:14.512	2	15
04/20/2016 04:33:14.528	3	0
04/20/2016 04:33:14.528	4	5365
04/20/2016 04:33:14.528	5	2000
04/20/2016 04:33:14.543	6	1500
04/20/2016 04:33:14.543	7	9000
04/20/2016 04:33:14.543	8	0
04/20/2016 04:33:14.543	9	0
04/20/2016 04:33:14.559	10	0
04/20/2016 04:33:14.621	1	0
04/20/2016 04:33:14.621	2	15
04/20/2016 04:33:14.637	3	0
04/20/2016 04:33:14.637	4	5369
04/20/2016 04:33:14.637	5	2000
04/20/2016 04:33:14.637	6	1500
04/20/2016 04:33:14.653	7	9000
04/20/2016 04:33:14.653	8	0
04/20/2016 04:33:14.653	9	0
04/20/2016 04:33:14.668	10	0
04/20/2016 04:33:14.731	1	0
04/20/2016 04:33:14.731	2	15
04/20/2016 04:33:14.731	3	0
04/20/2016 04:33:14.746	4	5375
04/20/2016 04:33:14.746	5	2000
04/20/2016 04:33:14.746	6	1500
04/20/2016 04:33:14.762	7	9000
04/20/2016 04:33:14.762	8	0
04/20/2016 04:33:14.762	9	0
04/20/2016 04:33:14.778	10	0
04/20/2016 04:33:14.840	1	0
04/20/2016 04:33:14.840	2	15
04/20/2016 04:33:14.840	3	0
04/20/2016 04:33:14.856	4	5375
04/20/2016 04:33:14.856	5	2000
04/20/2016 04:33:14.856	6	1500
04/20/2016 04:33:14.871	7	9000
04/20/2016 04:33:14.871	8	0
04/20/2016 04:33:14.871	9	0
04/20/2016 04:33:14.887	10	0
04/20/2016 04:33:14.950	1	0
04/20/2016 04:33:14.950	2	15
04/20/2016 04:33:14.950	3	0
04/20/2016 04:33:14.965	4	5377
04/20/2016 04:33:14.965	5	2000
04/20/2016 04:33:14.965	6	1500
04/20/2016 04:33:14.981	7	9000
04/20/2016 04:33:14.981	8	0
04/20/2016 04:33:14.981	9	0
04/20/2016 04:33:14.981	10	0
04/20/2016 04:33:15.059	1	0
04/20/2016 04:33:15.059	2	15
04/20/2016 04:33:15.059	3	0
04/20/2016 04:33:15.075	4	5380
04/20/2016 04:33:15.075	5	2000
04/20/2016 04:33:15.075	6	1500
04/20/2016 04:33:15.090	7	9000
04/20/2016 04:33:15.090	8	0
04/20/2016 04:33:15.090	9	0
04/20/2016 04:33:15.106	10	0
04/20/2016 04:33:15.168	1	0
04/20/2016 04:33:15.168	2	15
04/20/2016 04:33:15.184	3	0
04/20/2016 04:33:15.184	4	5376
04/20/2016 04:33:15.184	5	2000
04/20/2016 04:33:15.184	6	1500
04/20/2016 04:33:15.200	7	9000
04/20/2016 04:33:15.200	8	0
04/20/2016 04:33:15.200	9	0
04/20/2016 04:33:15.215	10	0
04/20/2016 04:33:15.278	1	0
04/20/2016 04:33:15.278	2	15
04/20/2016 04:33:15.294	3	0
04/20/2016 04:33:15.294	4	5376
04/20/2016 04:33:15.294	5	2000
04/20/2016 04:33:15.294	6	1500
04/20/2016 04:33:15.310	7	9000
04/20/2016 04:33:15.310	8	0
04/20/2016 04:33:15.310	9	0
04/20/2016 04:33:15.325	10	0
04/20/2016 04:33:15.388	1	0
04/20/2016 04:33:15.388	2	15
04/20/2016 04:33:15.388	3	0
04/20/2016 04:33:15.403	4	5388
04/20/2016 04:33:15.403	5	2000
04/20/2016 04:33:15.403	6	1500
04/20/2016 04:33:15.419	7	9000
04/20/2016 04:33:15.419	8	0
04/20/2016 04:33:15.419	9	0
04/20/2016 04:33:15.435	10	0
04/20/2016 04:33:15.497	1	0
04/20/2016 04:33:15.497	2	15
04/20/2016 04:33:15.513	3	0
04/20/2016 04:33:15.513	4	5387
04/20/2016 04:33:15.513	5	2000
04/20/2016 04:33:15.528	6	1500
04/20/2016 04:33:15.528	7	9000
04/20/2016 04:33:15.528	8	0
04/20/2016 04:33:15.544	9	0
04/20/2016 04:33:15.544	10	0
04/20/2016 04:33:15.606	1	0
04/20/2016 04:33:15.606	2	15
04/20/2016 04:33:15.622	3	0
04/20/2016 04:33:15.622	4	5375
04/20/2016 04:33:15.622	5	2000
04/20/2016 04:33:15.638	6	1500
04/20/2016 04:33:15.643	7	9000
04/20/2016 04:33:15.643	8	0
04/20/2016 04:33:15.643	9	0
04/20/2016 04:33:15.654	10	0
04/20/2016 04:33:15.717	1	0
04/20/2016 04:33:15.717	2	15
04/20/2016 04:33:15.717	3	0
04/20/2016 04:33:15.733	4	5375
04/20/2016 04:33:15.733	5	2000
04/20/2016 04:33:15.733	6	1500
04/20/2016 04:33:15.748	7	9000
04/20/2016 04:33:15.748	8	0
04/20/2016 04:33:15.748	9	0
04/20/2016 04:33:15.764	10	0
04/20/2016 04:33:15.826	1	0
04/20/2016 04:33:15.826	2	15
04/20/2016 04:33:15.826	3	0
04/20/2016 04:33:15.842	4	5379
04/20/2016 04:33:15.842	5	2000
04/20/2016 04:33:15.842	6	1500
04/20/2016 04:33:15.858	7	9000
04/20/2016 04:33:15.858	8	0
04/20/2016 04:33:15.858	9	0
04/20/2016 04:33:15.873	10	0
04/20/2016 04:33:15.936	1	0
04/20/2016 04:33:15.936	2	15
04/20/2016 04:33:15.936	3	0
04/20/2016 04:33:15.951	4	5383
04/20/2016 04:33:15.951	5	2000
04/20/2016 04:33:15.951	6	1500
04/20/2016 04:33:15.967	7	9000
04/20/2016 04:33:15.967	8	0
04/20/2016 04:33:15.967	9	0
04/20/2016 04:33:15.983	10	0
04/20/2016 04:33:16.045	1	0
04/20/2016 04:33:16.045	2	15
04/20/2016 04:33:16.061	3	0
04/20/2016 04:33:16.061	4	5383
04/20/2016 04:33:16.061	5	2000
04/20/2016 04:33:16.076	6	1500
04/20/2016 04:33:16.076	7	9000
04/20/2016 04:33:16.076	8	0
04/20/2016 04:33:16.076	9	0
04/20/2016 04:33:16.092	10	0
04/20/2016 04:33:16.154	1	0
04/20/2016 04:33:16.154	2	15
04/20/2016 04:33:16.170	3	0
04/20/2016 04:33:16.170	4	5383
04/20/2016 04:33:16.170	5	2000
04/20/2016 04:33:16.170	6	1500
04/20/2016 04:33:16.186	7	9000
04/20/2016 04:33:16.186	8	0
04/20/2016 04:33:16.186	9	0
04/20/2016 04:33:16.201	10	0
04/20/2016 04:33:16.264	1	0
04/20/2016 04:33:16.264	2	15
04/20/2016 04:33:16.264	3	0
04/20/2016 04:33:16.279	4	5386
04/20/2016 04:33:16.279	5	2000
04/20/2016 04:33:16.279	6	1500
04/20/2016 04:33:16.295	7	9000
04/20/2016 04:33:16.295	8	0
04/20/2016 04:33:16.295	9	0
04/20/2016 04:33:16.311	10	0
04/20/2016 04:33:16.373	1	0
04/20/2016 04:33:16.373	2	15
04/20/2016 04:33:16.373	3	0
04/20/2016 04:33:16.389	4	5397
04/20/2016 04:33:16.389	5	2000
04/20/2016 04:33:16.389	6	1500
04/20/2016 04:33:16.404	7	9000
04/20/2016 04:33:16.404	8	0
04/20/2016 04:33:16.404	9	0
04/20/2016 04:33:16.420	10	0
04/20/2016 04:33:16.483	1	0
04/20/2016 04:33:16.483	2	15
04/20/2016 04:33:16.483	3	0
04/20/2016 04:33:16.498	4	5394
04/20/2016 04:33:16.498	5	2000
04/20/2016 04:33:16.498	6	1500
04/20/2016 04:33:16.514	7	9000
04/20/2016 04:33:16.514	8	0
04/20/2016 04:33:16.514	9	0
04/20/2016 04:33:16.529	10	0
04/20/2016 04:33:16.592	1	0
04/20/2016 04:33:16.592	2	15
04/20/2016 04:33:16.592	3	0
04/20/2016 04:33:16.608	4	5397
04/20/2016 04:33:16.608	5	2000
04/20/2016 04:33:16.608	6	1500
04/20/2016 04:33:16.623	7	9000
04/20/2016 04:33:16.623	8	0
04/20/2016 04:33:16.623	9	0
04/20/2016 04:33:16.639	10	0
04/20/2016 04:33:16.701	1	0
04/20/2016 04:33:16.701	2	15
04/20/2016 04:33:16.717	3	0
04/20/2016 04:33:16.717	4	5397
04/20/2016 04:33:16.717	5	2000
04/20/2016 04:33:16.733	6	1500
04/20/2016 04:33:16.733	7	9000
04/20/2016 04:33:16.733	8	0
04/20/2016 04:33:16.733	9	0
04/20/2016 04:33:16.748	10	0
04/20/2016 04:33:16.811	1	0
04/20/2016 04:33:16.811	2	15
04/20/2016 04:33:16.826	3	0
04/20/2016 04:33:16.826	4	5393
04/20/2016 04:33:16.826	5	2000
04/20/2016 04:33:16.842	6	1500
04/20/2016 04:33:16.842	7	9000
04/20/2016 04:33:16.842	8	0
04/20/2016 04:33:16.842	9	0
04/20/2016 04:33:16.858	10	0
04/20/2016 04:33:16.920	1	0
04/20/2016 04:33:16.920	2	15
04/20/2016 04:33:16.936	3	0
04/20/2016 04:33:16.936	4	5393
04/20/2016 04:33:16.936	5	2000
04/20/2016 04:33:16.936	6	1500
04/20/2016 04:33:16.951	7	9000
04/20/2016 04:33:16.951	8	0
04/20/2016 04:33:16.951	9	0
04/20/2016 04:33:16.967	10	0
04/20/2016 04:33:17.029	1	0
04/20/2016 04:33:17.029	2	15
04/20/2016 04:33:17.029	3	0
04/20/2016 04:33:17.045	4	5407
04/20/2016 04:33:17.045	5	2000
04/20/2016 04:33:17.045	6	1500
04/20/2016 04:33:17.061	7	9000
04/20/2016 04:33:17.061	8	0
04/20/2016 04:33:17.061	9	0
04/20/2016 04:33:17.076	10	0
04/20/2016 04:33:17.139	1	0
04/20/2016 04:33:17.139	2	15
04/20/2016 04:33:17.139	3	0
04/20/2016 04:33:17.158	4	5407
04/20/2016 04:33:17.158	5	2000
04/20/2016 04:33:17.158	6	1500
04/20/2016 04:33:17.171	7	9000
04/20/2016 04:33:17.171	8	0
04/20/2016 04:33:17.171	9	0
04/20/2016 04:33:17.171	10	0
04/20/2016 04:33:17.249	1	0
04/20/2016 04:33:17.249	2	15
04/20/2016 04:33:17.265	3	0
04/20/2016 04:33:17.265	4	5404
04/20/2016 04:33:17.265	5	2000
04/20/2016 04:33:17.265	6	1500
04/20/2016 04:33:17.281	7	9000
04/20/2016 04:33:17.281	8	0
04/20/2016 04:33:17.281	9	0
04/20/2016 04:33:17.296	10	0
04/20/2016 04:33:17.359	1	0
04/20/2016 04:33:17.359	2	15
04/20/2016 04:33:17.374	3	0
04/20/2016 04:33:17.374	4	5413
04/20/2016 04:33:17.374	5	2000
04/20/2016 04:33:17.374	6	1500
04/20/2016 04:33:17.393	7	9000
04/20/2016 04:33:17.393	8	0
04/20/2016 04:33:17.393	9	0
04/20/2016 04:33:17.407	10	0
04/20/2016 04:33:17.469	1	0
04/20/2016 04:33:17.469	2	15
04/20/2016 04:33:17.485	3	0
04/20/2016 04:33:17.485	4	5416
04/20/2016 04:33:17.485	5	2000
04/20/2016 04:33:17.500	6	1500
04/20/2016 04:33:17.500	7	9000
04/20/2016 04:33:17.500	8	0
04/20/2016 04:33:17.500	9	0
04/20/2016 04:33:17.516	10	0
04/20/2016 04:33:17.579	1	0
04/20/2016 04:33:17.579	2	15
04/20/2016 04:33:17.594	3	0
04/20/2016 04:33:17.594	4	5413
04/20/2016 04:33:17.594	5	2000
04/20/2016 04:33:17.610	6	1500
04/20/2016 04:33:17.610	7	9000
04/20/2016 04:33:17.610	8	0
04/20/2016 04:33:17.610	9	0
04/20/2016 04:33:17.625	10	0
04/20/2016 04:33:17.688	1	0
04/20/2016 04:33:17.688	2	15
04/20/2016 04:33:17.704	3	0
04/20/2016 04:33:17.704	4	5414
04/20/2016 04:33:17.704	5	2000
04/20/2016 04:33:17.704	6	1500
04/20/2016 04:33:17.719	7	9000
04/20/2016 04:33:17.719	8	0
04/20/2016 04:33:17.719	9	0
04/20/2016 04:33:17.735	10	0
04/20/2016 04:33:17.797	1	0
04/20/2016 04:33:17.797	2	15
04/20/2016 04:33:17.813	3	0
04/20/2016 04:33:17.813	4	5416
04/20/2016 04:33:17.813	5	2000
04/20/2016 04:33:17.829	6	1500
04/20/2016 04:33:17.829	7	9000
04/20/2016 04:33:17.829	8	0
04/20/2016 04:33:17.829	9	0
04/20/2016 04:33:17.844	10	0
04/20/2016 04:33:17.907	1	0
04/20/2016 04:33:17.907	2	15
04/20/2016 04:33:17.922	3	0
04/20/2016 04:33:17.922	4	5407
04/20/2016 04:33:17.922	5	2000
04/20/2016 04:33:17.922	6	1500
04/20/2016 04:33:17.938	7	9000
04/20/2016 04:33:17.938	8	0
04/20/2016 04:33:17.938	9	0
04/20/2016 04:33:17.954	10	0
04/20/2016 04:33:18.016	1	0
04/20/2016 04:33:18.016	2	15
04/20/2016 04:33:18.016	3	0
04/20/2016 04:33:18.032	4	5399
04/20/2016 04:33:18.032	5	2000
04/20/2016 04:33:18.032	6	1500
04/20/2016 04:33:18.047	7	9000
04/20/2016 04:33:18.047	8	0
04/20/2016 04:33:18.047	9	0
04/20/2016 04:33:18.063	10	0
04/20/2016 04:33:18.125	1	0
04/20/2016 04:33:18.125	2	15
04/20/2016 04:33:18.125	3	0
04/20/2016 04:33:18.141	4	5404
04/20/2016 04:33:18.141	5	2000
04/20/2016 04:33:18.141	6	1500
04/20/2016 04:33:18.157	7	9000
04/20/2016 04:33:18.157	8	0
04/20/2016 04:33:18.157	9	0
04/20/2016 04:33:18.172	10	0
04/20/2016 04:33:18.235	1	0
04/20/2016 04:33:18.235	2	15
04/20/2016 04:33:18.250	3	0
04/20/2016 04:33:18.250	4	5401
04/20/2016 04:33:18.250	5	2000
04/20/2016 04:33:18.266	6	1500
04/20/2016 04:33:18.266	7	9000
04/20/2016 04:33:18.266	8	0
04/20/2016 04:33:18.266	9	0
04/20/2016 04:33:18.282	10	0
04/20/2016 04:33:18.344	1	0
04/20/2016 04:33:18.344	2	15
04/20/2016 04:33:18.360	3	0
04/20/2016 04:33:18.360	4	5425
04/20/2016 04:33:18.360	5	2000
04/20/2016 04:33:18.375	6	1500
04/20/2016 04:33:18.375	7	9000
04/20/2016 04:33:18.375	8	0
04/20/2016 04:33:18.375	9	0
04/20/2016 04:33:18.391	10	0
04/20/2016 04:33:18.454	1	0
04/20/2016 04:33:18.454	2	15
04/20/2016 04:33:18.469	3	0
04/20/2016 04:33:18.469	4	5405
04/20/2016 04:33:18.469	5	2000
04/20/2016 04:33:18.469	6	1500
04/20/2016 04:33:18.485	7	9000
04/20/2016 04:33:18.485	8	0
04/20/2016 04:33:18.485	9	0
04/20/2016 04:33:18.500	10	0
04/20/2016 04:33:18.563	1	0
04/20/2016 04:33:18.563	2	15
04/20/2016 04:33:18.579	3	0
04/20/2016 04:33:18.579	4	5333
04/20/2016 04:33:18.579	5	2000
04/20/2016 04:33:18.579	6	1500
04/20/2016 04:33:18.594	7	9000
04/20/2016 04:33:18.594	8	0
04/20/2016 04:33:18.594	9	0
04/20/2016 04:33:18.610	10	0
04/20/2016 04:33:18.672	1	0
04/20/2016 04:33:18.672	2	15
04/20/2016 04:33:18.672	3	0
04/20/2016 04:33:18.688	4	5359
04/20/2016 04:33:18.688	5	2000
04/20/2016 04:33:18.688	6	1500
04/20/2016 04:33:18.704	7	9000
04/20/2016 04:33:18.704	8	0
04/20/2016 04:33:18.704	9	0
04/20/2016 04:33:18.719	10	0
04/20/2016 04:33:18.782	1	0
04/20/2016 04:33:18.782	2	15
04/20/2016 04:33:18.782	3	0
04/20/2016 04:33:18.797	4	5391
04/20/2016 04:33:18.797	5	2000
04/20/2016 04:33:18.797	6	1500
04/20/2016 04:33:18.813	7	9000
04/20/2016 04:33:18.813	8	0
04/20/2016 04:33:18.813	9	0
04/20/2016 04:33:18.829	10	0
04/20/2016 04:33:18.891	1	0
04/20/2016 04:33:18.891	2	15
04/20/2016 04:33:18.907	3	0
04/20/2016 04:33:18.907	4	5435
04/20/2016 04:33:18.907	5	2000
04/20/2016 04:33:18.922	6	1500
04/20/2016 04:33:18.922	7	9000
04/20/2016 04:33:18.922	8	0
04/20/2016 04:33:18.922	9	0
04/20/2016 04:33:18.938	10	0
04/20/2016 04:33:19.000	1	0
04/20/2016 04:33:19.000	2	15
04/20/2016 04:33:19.016	3	0
04/20/2016 04:33:19.016	4	5394
04/20/2016 04:33:19.016	5	2000
04/20/2016 04:33:19.016	6	1500
04/20/2016 04:33:19.032	7	9000
04/20/2016 04:33:19.032	8	0
04/20/2016 04:33:19.032	9	0
04/20/2016 04:33:19.047	10	0
04/20/2016 04:33:19.110	1	0
04/20/2016 04:33:19.110	2	15
04/20/2016 04:33:19.125	3	0
04/20/2016 04:33:19.125	4	5370
04/20/2016 04:33:19.125	5	2000
04/20/2016 04:33:19.125	6	1500
04/20/2016 04:33:19.141	7	9000
04/20/2016 04:33:19.141	8	0
04/20/2016 04:33:19.141	9	0
04/20/2016 04:33:19.157	10	0
04/20/2016 04:33:19.219	1	0
04/20/2016 04:33:19.219	2	15
04/20/2016 04:33:19.219	3	0
04/20/2016 04:33:19.235	4	5518
04/20/2016 04:33:19.235	5	2000
04/20/2016 04:33:19.235	6	1500
04/20/2016 04:33:19.250	7	9000
04/20/2016 04:33:19.250	8	0
04/20/2016 04:33:19.250	9	0
04/20/2016 04:33:19.266	10	0
04/20/2016 04:33:19.329	1	0
04/20/2016 04:33:19.329	2	15
04/20/2016 04:33:19.329	3	0
04/20/2016 04:33:19.344	4	5427
04/20/2016 04:33:19.344	5	2000
04/20/2016 04:33:19.344	6	1500
04/20/2016 04:33:19.360	7	9000
04/20/2016 04:33:19.360	8	0
04/20/2016 04:33:19.360	9	0
04/20/2016 04:33:19.375	10	0
04/20/2016 04:33:19.438	1	0
04/20/2016 04:33:19.438	2	15
04/20/2016 04:33:19.454	3	0
04/20/2016 04:33:19.454	4	5436
04/20/2016 04:33:19.454	5	2000
04/20/2016 04:33:19.469	6	1500
04/20/2016 04:33:19.469	7	9000
04/20/2016 04:33:19.469	8	0
04/20/2016 04:33:19.469	9	0
04/20/2016 04:33:19.485	10	0
04/20/2016 04:33:19.547	1	0
04/20/2016 04:33:19.547	2	15
04/20/2016 04:33:19.563	3	0
04/20/2016 04:33:19.563	4	5440
04/20/2016 04:33:19.563	5	2000
04/20/2016 04:33:19.579	6	1500
04/20/2016 04:33:19.579	7	9000
04/20/2016 04:33:19.579	8	0
04/20/2016 04:33:19.579	9	0
04/20/2016 04:33:19.594	10	0
04/20/2016 04:33:19.657	1	0
04/20/2016 04:33:19.657	2	15
04/20/2016 04:33:19.672	3	0
04/20/2016 04:33:19.672	4	5426
04/20/2016 04:33:19.672	5	2000
04/20/2016 04:33:19.672	6	1500
04/20/2016 04:33:19.689	7	9000
04/20/2016 04:33:19.689	8	0
04/20/2016 04:33:19.689	9	0
04/20/2016 04:33:19.704	10	0
04/20/2016 04:33:19.767	1	0
04/20/2016 04:33:19.767	2	15
04/20/2016 04:33:19.767	3	0
04/20/2016 04:33:19.783	4	5445
04/20/2016 04:33:19.783	5	2000
04/20/2016 04:33:19.783	6	1500
04/20/2016 04:33:19.798	7	9000
04/20/2016 04:33:19.798	8	0
04/20/2016 04:33:19.798	9	0
04/20/2016 04:33:19.814	10	0
04/20/2016 04:33:19.876	1	0
04/20/2016 04:33:19.876	2	15
04/20/2016 04:33:19.876	3	0
04/20/2016 04:33:19.892	4	5437
04/20/2016 04:33:19.892	5	2000
04/20/2016 04:33:19.892	6	1500
04/20/2016 04:33:19.908	7	9000
04/20/2016 04:33:19.908	8	0
04/20/2016 04:33:19.908	9	0
04/20/2016 04:33:19.923	10	0
04/20/2016 04:33:19.986	1	0
04/20/2016 04:33:19.986	2	15
04/20/2016 04:33:20.001	3	0
04/20/2016 04:33:20.001	4	5447
04/20/2016 04:33:20.001	5	2000
04/20/2016 04:33:20.017	6	1500
04/20/2016 04:33:20.017	7	9000
04/20/2016 04:33:20.017	8	0
04/20/2016 04:33:20.017	9	0
04/20/2016 04:33:20.033	10	0
04/20/2016 04:33:20.095	1	0
04/20/2016 04:33:20.095	2	15
04/20/2016 04:33:20.111	3	0
04/20/2016 04:33:20.111	4	5447
04/20/2016 04:33:20.111	5	2000
04/20/2016 04:33:20.126	6	1500
04/20/2016 04:33:20.126	7	9000
04/20/2016 04:33:20.126	8	0
04/20/2016 04:33:20.126	9	0
04/20/2016 04:33:20.142	10	0
04/20/2016 04:33:20.204	1	0
04/20/2016 04:33:20.204	2	15
04/20/2016 04:33:20.220	3	0
04/20/2016 04:33:20.220	4	5432
04/20/2016 04:33:20.220	5	2000
04/20/2016 04:33:20.220	6	1500
04/20/2016 04:33:20.236	7	9000
04/20/2016 04:33:20.236	8	0
04/20/2016 04:33:20.236	9	0
04/20/2016 04:33:20.251	10	0
04/20/2016 04:33:20.314	1	0
04/20/2016 04:33:20.314	2	15
04/20/2016 04:33:20.329	3	0
04/20/2016 04:33:20.329	4	5463
04/20/2016 04:33:20.329	5	2000
04/20/2016 04:33:20.329	6	1500
04/20/2016 04:33:20.345	7	9000
04/20/2016 04:33:20.345	8	0
04/20/2016 04:33:20.345	9	0
04/20/2016 04:33:20.361	10	0
04/20/2016 04:33:20.423	1	0
04/20/2016 04:33:20.423	2	15
04/20/2016 04:33:20.423	3	0
04/20/2016 04:33:20.439	4	5463
04/20/2016 04:33:20.439	5	2000
04/20/2016 04:33:20.439	6	1500
04/20/2016 04:33:20.454	7	9000
04/20/2016 04:33:20.454	8	0
04/20/2016 04:33:20.454	9	0
04/20/2016 04:33:20.470	10	0
04/20/2016 04:33:20.533	1	0
04/20/2016 04:33:20.533	2	15
04/20/2016 04:33:20.548	3	0
04/20/2016 04:33:20.548	4	5452
04/20/2016 04:33:20.548	5	2000
04/20/2016 04:33:20.564	6	1500
04/20/2016 04:33:20.564	7	9000
04/20/2016 04:33:20.564	8	0
04/20/2016 04:33:20.579	9	0
04/20/2016 04:33:20.579	10	0
04/20/2016 04:33:20.642	1	0
04/20/2016 04:33:20.642	2	15
04/20/2016 04:33:20.658	3	0
04/20/2016 04:33:20.658	4	5463
04/20/2016 04:33:20.658	5	2000
04/20/2016 04:33:20.673	6	1500
04/20/2016 04:33:20.673	7	9000
04/20/2016 04:33:20.673	8	0
04/20/2016 04:33:20.673	9	0
04/20/2016 04:33:20.689	10	0
04/20/2016 04:33:20.751	1	0
04/20/2016 04:33:20.751	2	15
04/20/2016 04:33:20.767	3	0
04/20/2016 04:33:20.767	4	5443
04/20/2016 04:33:20.767	5	2000
04/20/2016 04:33:20.767	6	1500
04/20/2016 04:33:20.783	7	9000
04/20/2016 04:33:20.783	8	0
04/20/2016 04:33:20.783	9	0
04/20/2016 04:33:20.798	10	0
04/20/2016 04:33:20.861	1	0
04/20/2016 04:33:20.861	2	15
04/20/2016 04:33:20.876	3	0
04/20/2016 04:33:20.876	4	5423
04/20/2016 04:33:20.876	5	2000
04/20/2016 04:33:20.876	6	1500
04/20/2016 04:33:20.892	7	9000
04/20/2016 04:33:20.892	8	0
04/20/2016 04:33:20.892	9	0
04/20/2016 04:33:20.908	10	0
04/20/2016 04:33:20.970	1	0
04/20/2016 04:33:20.970	2	15
04/20/2016 04:33:20.986	3	0
04/20/2016 04:33:20.986	4	5452
04/20/2016 04:33:20.986	5	2000
04/20/2016 04:33:21.001	6	1500
04/20/2016 04:33:21.001	7	9000
04/20/2016 04:33:21.001	8	0
04/20/2016 04:33:21.017	9	0
04/20/2016 04:33:21.017	10	0
04/20/2016 04:33:21.080	1	0
04/20/2016 04:33:21.080	2	15
04/20/2016 04:33:21.080	3	0
04/20/2016 04:33:21.095	4	5463
04/20/2016 04:33:21.095	5	2000
04/20/2016 04:33:21.095	6	1500
04/20/2016 04:33:21.111	7	9000
04/20/2016 04:33:21.111	8	0
04/20/2016 04:33:21.111	9	0
04/20/2016 04:33:21.126	10	0
04/20/2016 04:33:21.189	1	0
04/20/2016 04:33:21.189	2	15
04/20/2016 04:33:21.205	3	0
04/20/2016 04:33:21.205	4	5458
04/20/2016 04:33:21.205	5	2000
04/20/2016 04:33:21.220	6	1500
04/20/2016 04:33:21.220	7	9000
04/20/2016 04:33:21.220	8	0
04/20/2016 04:33:21.236	9	0
04/20/2016 04:33:21.236	10	0
04/20/2016 04:33:21.298	1	0
04/20/2016 04:33:21.298	2	15
04/20/2016 04:33:21.314	3	0
04/20/2016 04:33:21.314	4	5452
04/20/2016 04:33:21.314	5	2000
04/20/2016 04:33:21.330	6	1500
04/20/2016 04:33:21.330	7	9000
04/20/2016 04:33:21.330	8	0
04/20/2016 04:33:21.345	9	0
04/20/2016 04:33:21.345	10	0
04/20/2016 04:33:21.408	1	0
04/20/2016 04:33:21.408	2	15
04/20/2016 04:33:21.423	3	0
04/20/2016 04:33:21.423	4	5473
04/20/2016 04:33:21.423	5	2000
04/20/2016 04:33:21.439	6	1500
04/20/2016 04:33:21.439	7	9000
04/20/2016 04:33:21.439	8	0
04/20/2016 04:33:21.439	9	0
04/20/2016 04:33:21.455	10	0
04/20/2016 04:33:21.517	1	0
04/20/2016 04:33:21.517	2	15
04/20/2016 04:33:21.533	3	0
04/20/2016 04:33:21.533	4	5432
04/20/2016 04:33:21.533	5	2000
04/20/2016 04:33:21.533	6	1500
04/20/2016 04:33:21.548	7	9000
04/20/2016 04:33:21.548	8	0
04/20/2016 04:33:21.548	9	0
04/20/2016 04:33:21.564	10	0
04/20/2016 04:33:21.626	1	0
04/20/2016 04:33:21.626	2	15
04/20/2016 04:33:21.642	3	0
04/20/2016 04:33:21.642	4	5457
04/20/2016 04:33:21.642	5	2000
04/20/2016 04:33:21.642	6	1500
04/20/2016 04:33:21.658	7	9000
04/20/2016 04:33:21.658	8	0
04/20/2016 04:33:21.658	9	0
04/20/2016 04:33:21.673	10	0
04/20/2016 04:33:21.736	1	0
04/20/2016 04:33:21.736	2	15
04/20/2016 04:33:21.751	3	0
04/20/2016 04:33:21.751	4	5386
04/20/2016 04:33:21.751	5	2000
04/20/2016 04:33:21.767	6	1500
04/20/2016 04:33:21.767	7	9000
04/20/2016 04:33:21.767	8	0
04/20/2016 04:33:21.783	9	0
04/20/2016 04:33:21.783	10	0
04/20/2016 04:33:21.845	1	0
04/20/2016 04:33:21.845	2	15
04/20/2016 04:33:21.861	3	0
04/20/2016 04:33:21.861	4	5474
04/20/2016 04:33:21.861	5	2000
04/20/2016 04:33:21.878	6	1500
04/20/2016 04:33:21.878	7	9000
04/20/2016 04:33:21.878	8	0
04/20/2016 04:33:21.878	9	0
04/20/2016 04:33:21.893	10	0
04/20/2016 04:33:21.956	1	0
04/20/2016 04:33:21.956	2	15
04/20/2016 04:33:21.971	3	0
04/20/2016 04:33:21.971	4	5471
04/20/2016 04:33:21.971	5	2000
04/20/2016 04:33:21.971	6	1500
04/20/2016 04:33:21.987	7	9000
04/20/2016 04:33:21.987	8	0
04/20/2016 04:33:21.987	9	0
04/20/2016 04:33:22.002	10	0
04/20/2016 04:33:22.065	1	0
04/20/2016 04:33:22.065	2	15
04/20/2016 04:33:22.081	3	0
04/20/2016 04:33:22.081	4	5482
04/20/2016 04:33:22.081	5	2000
04/20/2016 04:33:22.081	6	1500
04/20/2016 04:33:22.096	7	9000
04/20/2016 04:33:22.096	8	0
04/20/2016 04:33:22.096	9	0
04/20/2016 04:33:22.112	10	0
04/20/2016 04:33:22.174	1	0
04/20/2016 04:33:22.174	2	15
04/20/2016 04:33:22.174	3	0
04/20/2016 04:33:22.190	4	5474
04/20/2016 04:33:22.190	5	2000
04/20/2016 04:33:22.190	6	1500
04/20/2016 04:33:22.206	7	9000
04/20/2016 04:33:22.206	8	0
04/20/2016 04:33:22.206	9	0
04/20/2016 04:33:22.221	10	0
04/20/2016 04:33:22.284	1	0
04/20/2016 04:33:22.284	2	15
04/20/2016 04:33:22.299	3	0
04/20/2016 04:33:22.299	4	5485
04/20/2016 04:33:22.299	5	2000
04/20/2016 04:33:22.315	6	1500
04/20/2016 04:33:22.315	7	9000
04/20/2016 04:33:22.315	8	0
04/20/2016 04:33:22.331	9	0
04/20/2016 04:33:22.331	10	0
04/20/2016 04:33:22.393	1	0
04/20/2016 04:33:22.393	2	15
04/20/2016 04:33:22.409	3	0
04/20/2016 04:33:22.409	4	5463
04/20/2016 04:33:22.409	5	2000
04/20/2016 04:33:22.424	6	1500
04/20/2016 04:33:22.424	7	9000
04/20/2016 04:33:22.424	8	0
04/20/2016 04:33:22.424	9	0
04/20/2016 04:33:22.440	10	0
04/20/2016 04:33:22.503	1	0
04/20/2016 04:33:22.518	2	15
04/20/2016 04:33:22.518	3	0
04/20/2016 04:33:22.518	4	5466
04/20/2016 04:33:22.518	5	2000
04/20/2016 04:33:22.534	6	1500
04/20/2016 04:33:22.534	7	9000
04/20/2016 04:33:22.534	8	0
04/20/2016 04:33:22.549	9	0
04/20/2016 04:33:22.549	10	0
04/20/2016 04:33:22.612	1	0
04/20/2016 04:33:22.612	2	15
04/20/2016 04:33:22.628	3	0
04/20/2016 04:33:22.628	4	5474
04/20/2016 04:33:22.628	5	2000
04/20/2016 04:33:22.628	6	1500
04/20/2016 04:33:22.643	7	9000
04/20/2016 04:33:22.643	8	0
04/20/2016 04:33:22.643	9	0
04/20/2016 04:33:22.659	10	0
04/20/2016 04:33:22.721	1	0
04/20/2016 04:33:22.721	2	15
04/20/2016 04:33:22.721	3	0
04/20/2016 04:33:22.737	4	5493
04/20/2016 04:33:22.737	5	2000
04/20/2016 04:33:22.737	6	1500
04/20/2016 04:33:22.753	7	9000
04/20/2016 04:33:22.753	8	0
04/20/2016 04:33:22.753	9	0
04/20/2016 04:33:22.768	10	0
04/20/2016 04:33:22.831	1	0
04/20/2016 04:33:22.831	2	15
04/20/2016 04:33:22.831	3	0
04/20/2016 04:33:22.846	4	5487
04/20/2016 04:33:22.846	5	2000
04/20/2016 04:33:22.846	6	1500
04/20/2016 04:33:22.862	7	9000
04/20/2016 04:33:22.862	8	0
04/20/2016 04:33:22.862	9	0
04/20/2016 04:33:22.878	10	0
04/20/2016 04:33:22.940	1	0
04/20/2016 04:33:22.940	2	15
04/20/2016 04:33:22.956	3	0
04/20/2016 04:33:22.956	4	5484
04/20/2016 04:33:22.956	5	2000
04/20/2016 04:33:22.971	6	1500
04/20/2016 04:33:22.971	7	9000
04/20/2016 04:33:22.971	8	0
04/20/2016 04:33:22.971	9	0
04/20/2016 04:33:22.987	10	0
04/20/2016 04:33:23.049	1	0
04/20/2016 04:33:23.049	2	15
04/20/2016 04:33:23.065	3	0
04/20/2016 04:33:23.065	4	5495
04/20/2016 04:33:23.065	5	2000
04/20/2016 04:33:23.081	6	1500
04/20/2016 04:33:23.081	7	9000
04/20/2016 04:33:23.081	8	0
04/20/2016 04:33:23.096	9	0
04/20/2016 04:33:23.096	10	0
04/20/2016 04:33:23.159	1	0
04/20/2016 04:33:23.159	2	15
04/20/2016 04:33:23.174	3	0
04/20/2016 04:33:23.174	4	5476
04/20/2016 04:33:23.174	5	2000
04/20/2016 04:33:23.190	6	1500
04/20/2016 04:33:23.190	7	9000
04/20/2016 04:33:23.190	8	0
04/20/2016 04:33:23.190	9	0
04/20/2016 04:33:23.206	10	0
04/20/2016 04:33:23.268	1	0
04/20/2016 04:33:23.268	2	15
04/20/2016 04:33:23.284	3	0
04/20/2016 04:33:23.284	4	5493
04/20/2016 04:33:23.284	5	2000
04/20/2016 04:33:23.284	6	1500
04/20/2016 04:33:23.299	7	9000
04/20/2016 04:33:23.299	8	0
04/20/2016 04:33:23.299	9	0
04/20/2016 04:33:23.315	10	0
04/20/2016 04:33:23.378	1	0
04/20/2016 04:33:23.378	2	15
04/20/2016 04:33:23.393	3	0
04/20/2016 04:33:23.393	4	5493
04/20/2016 04:33:23.393	5	2000
04/20/2016 04:33:23.393	6	1500
04/20/2016 04:33:23.409	7	9000
04/20/2016 04:33:23.409	8	0
04/20/2016 04:33:23.409	9	0
04/20/2016 04:33:23.424	10	0
04/20/2016 04:33:23.487	1	0
04/20/2016 04:33:23.487	2	15
04/20/2016 04:33:23.503	3	0
04/20/2016 04:33:23.503	4	5491
04/20/2016 04:33:23.503	5	2000
04/20/2016 04:33:23.518	6	1500
04/20/2016 04:33:23.518	7	9000
04/20/2016 04:33:23.518	8	0
04/20/2016 04:33:23.534	9	0
04/20/2016 04:33:23.534	10	0
04/20/2016 04:33:23.596	1	0
04/20/2016 04:33:23.596	2	15
04/20/2016 04:33:23.612	3	0
04/20/2016 04:33:23.612	4	5492
04/20/2016 04:33:23.612	5	2000
04/20/2016 04:33:23.628	6	1500
04/20/2016 04:33:23.628	7	9000
04/20/2016 04:33:23.628	8	0
04/20/2016 04:33:23.643	9	0
04/20/2016 04:33:23.643	10	0
04/20/2016 04:33:23.706	1	0
04/20/2016 04:33:23.706	2	15
04/20/2016 04:33:23.721	3	0
04/20/2016 04:33:23.721	4	5503
04/20/2016 04:33:23.721	5	2000
04/20/2016 04:33:23.737	6	1500
04/20/2016 04:33:23.737	7	9000
04/20/2016 04:33:23.737	8	0
04/20/2016 04:33:23.737	9	0
04/20/2016 04:33:23.753	10	0
04/20/2016 04:33:23.815	1	0
04/20/2016 04:33:23.815	2	15
04/20/2016 04:33:23.831	3	0
04/20/2016 04:33:23.831	4	5488
04/20/2016 04:33:23.831	5	2000
04/20/2016 04:33:23.846	6	1500
04/20/2016 04:33:23.846	7	9000
04/20/2016 04:33:23.846	8	0
04/20/2016 04:33:23.846	9	0
04/20/2016 04:33:23.862	10	0
04/20/2016 04:33:23.924	1	0
04/20/2016 04:33:23.924	2	15
04/20/2016 04:33:23.940	3	0
04/20/2016 04:33:23.940	4	5466
04/20/2016 04:33:23.940	5	2000
04/20/2016 04:33:23.940	6	1500
04/20/2016 04:33:23.956	7	9000
04/20/2016 04:33:23.956	8	0
04/20/2016 04:33:23.956	9	0
04/20/2016 04:33:23.971	10	0
04/20/2016 04:33:24.034	1	0
04/20/2016 04:33:24.034	2	15
04/20/2016 04:33:24.049	3	0
04/20/2016 04:33:24.049	4	5497
04/20/2016 04:33:24.049	5	2000
04/20/2016 04:33:24.065	6	1500
04/20/2016 04:33:24.065	7	9000
04/20/2016 04:33:24.065	8	0
04/20/2016 04:33:24.081	9	0
04/20/2016 04:33:24.081	10	0
04/20/2016 04:33:24.143	1	0
04/20/2016 04:33:24.143	2	15
04/20/2016 04:33:24.159	3	0
04/20/2016 04:33:24.159	4	5252
04/20/2016 04:33:24.159	5	2000
04/20/2016 04:33:24.174	6	1500
04/20/2016 04:33:24.174	7	9000
04/20/2016 04:33:24.174	8	0
04/20/2016 04:33:24.190	9	0
04/20/2016 04:33:24.190	10	0
04/20/2016 04:33:24.253	1	0
04/20/2016 04:33:24.253	2	15
04/20/2016 04:33:24.268	3	0
04/20/2016 04:33:24.268	4	5509
04/20/2016 04:33:24.268	5	2000
04/20/2016 04:33:24.284	6	1500
04/20/2016 04:33:24.284	7	9000
04/20/2016 04:33:24.284	8	0
04/20/2016 04:33:24.284	9	0
04/20/2016 04:33:24.299	10	0
04/20/2016 04:33:24.362	1	0
04/20/2016 04:33:24.362	2	15
04/20/2016 04:33:24.378	3	0
04/20/2016 04:33:24.378	4	5502
04/20/2016 04:33:24.378	5	2000
04/20/2016 04:33:24.393	6	1500
04/20/2016 04:33:24.393	7	9000
04/20/2016 04:33:24.393	8	0
04/20/2016 04:33:24.393	9	0
04/20/2016 04:33:24.409	10	0
04/20/2016 04:33:24.471	1	0
04/20/2016 04:33:24.471	2	15
04/20/2016 04:33:24.487	3	0
04/20/2016 04:33:24.487	4	5438
04/20/2016 04:33:24.487	5	2000
04/20/2016 04:33:24.487	6	1500
04/20/2016 04:33:24.503	7	9000
04/20/2016 04:33:24.503	8	0
04/20/2016 04:33:24.503	9	0
04/20/2016 04:33:24.518	10	0
04/20/2016 04:33:24.581	1	0
04/20/2016 04:33:24.596	2	15
04/20/2016 04:33:24.596	3	0
04/20/2016 04:33:24.596	4	5445
04/20/2016 04:33:24.596	5	2000
04/20/2016 04:33:24.612	6	1500
04/20/2016 04:33:24.612	7	9000
04/20/2016 04:33:24.612	8	0
04/20/2016 04:33:24.628	9	0
04/20/2016 04:33:24.628	10	0
04/20/2016 04:33:24.690	1	0
04/20/2016 04:33:24.690	2	15
04/20/2016 04:33:24.706	3	0
04/20/2016 04:33:24.706	4	5473
04/20/2016 04:33:24.706	5	2000
04/20/2016 04:33:24.722	6	1500
04/20/2016 04:33:24.722	7	9000
04/20/2016 04:33:24.722	8	0
04/20/2016 04:33:24.737	9	0
04/20/2016 04:33:24.737	10	0
04/20/2016 04:33:24.800	1	0
04/20/2016 04:33:24.800	2	15
04/20/2016 04:33:24.815	3	0
04/20/2016 04:33:24.815	4	5496
04/20/2016 04:33:24.815	5	2000
04/20/2016 04:33:24.831	6	1500
04/20/2016 04:33:24.831	7	9000
04/20/2016 04:33:24.831	8	0
04/20/2016 04:33:24.847	9	0
04/20/2016 04:33:24.847	10	0
04/20/2016 04:33:24.909	1	0
04/20/2016 04:33:24.909	2	15
04/20/2016 04:33:24.925	3	0
04/20/2016 04:33:24.925	4	5545
04/20/2016 04:33:24.925	5	2000
04/20/2016 04:33:24.940	6	1500
04/20/2016 04:33:24.940	7	9000
04/20/2016 04:33:24.940	8	0
04/20/2016 04:33:24.940	9	0
04/20/2016 04:33:24.956	10	0
04/20/2016 04:33:25.019	1	0
04/20/2016 04:33:25.019	2	15
04/20/2016 04:33:25.034	3	0
04/20/2016 04:33:25.034	4	5507
04/20/2016 04:33:25.034	5	2000
04/20/2016 04:33:25.034	6	1500
04/20/2016 04:33:25.050	7	9000
04/20/2016 04:33:25.050	8	0
04/20/2016 04:33:25.050	9	0
04/20/2016 04:33:25.065	10	0
04/20/2016 04:33:25.128	1	0
04/20/2016 04:33:25.128	2	15
04/20/2016 04:33:25.144	3	0
04/20/2016 04:33:25.144	4	5501
04/20/2016 04:33:25.144	5	2000
04/20/2016 04:33:25.144	6	1500
04/20/2016 04:33:25.159	7	9000
04/20/2016 04:33:25.159	8	0
04/20/2016 04:33:25.159	9	0
04/20/2016 04:33:25.175	10	0
04/20/2016 04:33:25.237	1	0
04/20/2016 04:33:25.237	2	15
04/20/2016 04:33:25.237	3	0
04/20/2016 04:33:25.253	4	5431
04/20/2016 04:33:25.253	5	2000
04/20/2016 04:33:25.253	6	1500
04/20/2016 04:33:25.269	7	9000
04/20/2016 04:33:25.269	8	0
04/20/2016 04:33:25.269	9	0
04/20/2016 04:33:25.284	10	0
04/20/2016 04:33:25.347	1	0
04/20/2016 04:33:25.347	2	15
04/20/2016 04:33:25.366	3	0
04/20/2016 04:33:25.366	4	5425
04/20/2016 04:33:25.366	5	2000
04/20/2016 04:33:25.379	6	1500
04/20/2016 04:33:25.379	7	9000
04/20/2016 04:33:25.379	8	0
04/20/2016 04:33:25.395	9	0
04/20/2016 04:33:25.395	10	0
04/20/2016 04:33:25.457	1	0
04/20/2016 04:33:25.457	2	15
04/20/2016 04:33:25.474	3	0
04/20/2016 04:33:25.474	4	5486
04/20/2016 04:33:25.474	5	2000
04/20/2016 04:33:25.474	6	1500
04/20/2016 04:33:25.490	7	9000
04/20/2016 04:33:25.490	8	0
04/20/2016 04:33:25.490	9	0
04/20/2016 04:33:25.505	10	0
04/20/2016 04:33:25.568	1	0
04/20/2016 04:33:25.568	2	15
04/20/2016 04:33:25.583	3	0
04/20/2016 04:33:25.583	4	5359
04/20/2016 04:33:25.583	5	2000
04/20/2016 04:33:25.599	6	1500
04/20/2016 04:33:25.599	7	9000
04/20/2016 04:33:25.599	8	0
04/20/2016 04:33:25.615	9	0
04/20/2016 04:33:25.615	10	0
04/20/2016 04:33:25.677	1	0
04/20/2016 04:33:25.677	2	15
04/20/2016 04:33:25.693	3	0
04/20/2016 04:33:25.693	4	5380
04/20/2016 04:33:25.693	5	2000
04/20/2016 04:33:25.710	6	1500
04/20/2016 04:33:25.710	7	9000
04/20/2016 04:33:25.710	8	0
04/20/2016 04:33:25.710	9	0
04/20/2016 04:33:25.725	10	0
04/20/2016 04:33:25.788	1	0
04/20/2016 04:33:25.788	2	15
04/20/2016 04:33:25.803	3	0
04/20/2016 04:33:25.803	4	5403
04/20/2016 04:33:25.803	5	2000
04/20/2016 04:33:25.803	6	1500
04/20/2016 04:33:25.819	7	9000
04/20/2016 04:33:25.819	8	0
04/20/2016 04:33:25.819	9	0
04/20/2016 04:33:25.835	10	0
04/20/2016 04:33:25.897	1	0
04/20/2016 04:33:25.897	2	15
04/20/2016 04:33:25.913	3	0
04/20/2016 04:33:25.913	4	5458
04/20/2016 04:33:25.913	5	2000
04/20/2016 04:33:25.913	6	1500
04/20/2016 04:33:25.928	7	9000
04/20/2016 04:33:25.928	8	0
04/20/2016 04:33:25.928	9	0
04/20/2016 04:33:25.944	10	0
04/20/2016 04:33:26.006	1	0
04/20/2016 04:33:26.006	2	15
04/20/2016 04:33:26.006	3	0
04/20/2016 04:33:26.022	4	5506
04/20/2016 04:33:26.022	5	2000
04/20/2016 04:33:26.022	6	1500
04/20/2016 04:33:26.038	7	9000
04/20/2016 04:33:26.038	8	0
04/20/2016 04:33:26.038	9	0
04/20/2016 04:33:26.053	10	0
04/20/2016 04:33:26.116	1	0
04/20/2016 04:33:26.116	2	15
04/20/2016 04:33:26.131	3	0
04/20/2016 04:33:26.131	4	5510
04/20/2016 04:33:26.131	5	2000
04/20/2016 04:33:26.147	6	1500
04/20/2016 04:33:26.147	7	9000
04/20/2016 04:33:26.147	8	0
04/20/2016 04:33:26.163	9	0
04/20/2016 04:33:26.163	10	0
04/20/2016 04:33:26.225	1	0
04/20/2016 04:33:26.225	2	15
04/20/2016 04:33:26.241	3	0
04/20/2016 04:33:26.241	4	6088
04/20/2016 04:33:26.241	5	2000
04/20/2016 04:33:26.256	6	1500
04/20/2016 04:33:26.256	7	9000
04/20/2016 04:33:26.256	8	0
04/20/2016 04:33:26.256	9	0
04/20/2016 04:33:26.272	10	0
04/20/2016 04:33:26.335	1	0
04/20/2016 04:33:26.335	2	15
04/20/2016 04:33:26.350	3	0
04/20/2016 04:33:26.350	4	5488
04/20/2016 04:33:26.350	5	2000
04/20/2016 04:33:26.366	6	1500
04/20/2016 04:33:26.366	7	9000
04/20/2016 04:33:26.366	8	0
04/20/2016 04:33:26.366	9	0
04/20/2016 04:33:26.381	10	0
04/20/2016 04:33:26.444	1	0
04/20/2016 04:33:26.444	2	15
04/20/2016 04:33:26.460	3	0
04/20/2016 04:33:26.460	4	5534
04/20/2016 04:33:26.460	5	2000
04/20/2016 04:33:26.460	6	1500
04/20/2016 04:33:26.475	7	9000
04/20/2016 04:33:26.475	8	0
04/20/2016 04:33:26.475	9	0
04/20/2016 04:33:26.491	10	0
04/20/2016 04:33:26.553	1	0
04/20/2016 04:33:26.553	2	15
04/20/2016 04:33:26.569	3	0
04/20/2016 04:33:26.569	4	7631
04/20/2016 04:33:26.569	5	2000
04/20/2016 04:33:26.585	6	1500
04/20/2016 04:33:26.585	7	9000
04/20/2016 04:33:26.585	8	0
04/20/2016 04:33:26.600	9	0
04/20/2016 04:33:26.600	10	0
04/20/2016 04:33:26.663	1	0
04/20/2016 04:33:26.663	2	15
04/20/2016 04:33:26.678	3	0
04/20/2016 04:33:26.678	4	5601
04/20/2016 04:33:26.678	5	2000
04/20/2016 04:33:26.694	6	1500
04/20/2016 04:33:26.694	7	9000
04/20/2016 04:33:26.694	8	0
04/20/2016 04:33:26.710	9	0
04/20/2016 04:33:26.710	10	0
04/20/2016 04:33:26.772	1	0
04/20/2016 04:33:26.772	2	15
04/20/2016 04:33:26.788	3	0
04/20/2016 04:33:26.788	4	5556
04/20/2016 04:33:26.788	5	2000
04/20/2016 04:33:26.803	6	1500
04/20/2016 04:33:26.803	7	9000
04/20/2016 04:33:26.803	8	0
04/20/2016 04:33:26.819	9	0
04/20/2016 04:33:26.819	10	0
04/20/2016 04:33:26.881	1	0
04/20/2016 04:33:26.881	2	15
04/20/2016 04:33:26.897	3	0
04/20/2016 04:33:26.897	4	5524
04/20/2016 04:33:26.897	5	2000
04/20/2016 04:33:26.913	6	1500
04/20/2016 04:33:26.913	7	9000
04/20/2016 04:33:26.913	8	0
04/20/2016 04:33:26.928	9	0
04/20/2016 04:33:26.928	10	0
04/20/2016 04:33:26.991	1	0
04/20/2016 04:33:26.991	2	15
04/20/2016 04:33:27.006	3	0
04/20/2016 04:33:27.006	4	6023
04/20/2016 04:33:27.006	5	2000
04/20/2016 04:33:27.022	6	1500
04/20/2016 04:33:27.022	7	9000
04/20/2016 04:33:27.022	8	0
04/20/2016 04:33:27.022	9	0
04/20/2016 04:33:27.038	10	0
04/20/2016 04:33:27.100	1	0
04/20/2016 04:33:27.100	2	15
04/20/2016 04:33:27.116	3	0
04/20/2016 04:33:27.116	4	5510
04/20/2016 04:33:27.116	5	2000
04/20/2016 04:33:27.132	6	1500
04/20/2016 04:33:27.132	7	9000
04/20/2016 04:33:27.132	8	0
04/20/2016 04:33:27.132	9	0
04/20/2016 04:33:27.147	10	0
04/20/2016 04:33:27.210	1	0
04/20/2016 04:33:27.210	2	15
04/20/2016 04:33:27.225	3	0
04/20/2016 04:33:27.225	4	5515
04/20/2016 04:33:27.225	5	2000
04/20/2016 04:33:27.241	6	1500
04/20/2016 04:33:27.241	7	9000
04/20/2016 04:33:27.241	8	0
04/20/2016 04:33:27.257	9	0
04/20/2016 04:33:27.257	10	0
04/20/2016 04:33:27.319	1	0
04/20/2016 04:33:27.319	2	15
04/20/2016 04:33:27.335	3	0
04/20/2016 04:33:27.335	4	9042
04/20/2016 04:33:27.335	5	2000
04/20/2016 04:33:27.350	6	1500
04/20/2016 04:33:27.350	7	9000
04/20/2016 04:33:27.350	8	0
04/20/2016 04:33:27.366	9	0
04/20/2016 04:33:27.366	10	0
04/20/2016 04:33:27.429	1	0
04/20/2016 04:33:27.429	2	15
04/20/2016 04:33:27.444	3	0
04/20/2016 04:33:27.444	4	5723
04/20/2016 04:33:27.444	5	2000
04/20/2016 04:33:27.460	6	1500
04/20/2016 04:33:27.460	7	9000
04/20/2016 04:33:27.460	8	0
04/20/2016 04:33:27.475	9	0
04/20/2016 04:33:27.475	10	0
04/20/2016 04:33:27.538	1	0
04/20/2016 04:33:27.554	2	15
04/20/2016 04:33:27.554	3	0
04/20/2016 04:33:27.554	4	5521
04/20/2016 04:33:27.569	5	2000
04/20/2016 04:33:27.569	6	1500
04/20/2016 04:33:27.569	7	9000
04/20/2016 04:33:27.569	8	0
04/20/2016 04:33:27.585	9	0
04/20/2016 04:33:27.585	10	0
04/20/2016 04:33:27.647	1	0
04/20/2016 04:33:27.647	2	15
04/20/2016 04:33:27.663	3	0
04/20/2016 04:33:27.663	4	5530
04/20/2016 04:33:27.663	5	2000
04/20/2016 04:33:27.679	6	1500
04/20/2016 04:33:27.679	7	9000
04/20/2016 04:33:27.679	8	0
04/20/2016 04:33:27.679	9	0
04/20/2016 04:33:27.694	10	0
04/20/2016 04:33:27.757	1	0
04/20/2016 04:33:27.757	2	15
04/20/2016 04:33:27.772	3	0
04/20/2016 04:33:27.772	4	5868
04/20/2016 04:33:27.772	5	2000
04/20/2016 04:33:27.772	6	1500
04/20/2016 04:33:27.788	7	9000
04/20/2016 04:33:27.788	8	0
04/20/2016 04:33:27.788	9	0
04/20/2016 04:33:27.804	10	0
04/20/2016 04:33:27.866	1	0
04/20/2016 04:33:27.866	2	15
04/20/2016 04:33:27.882	3	0
04/20/2016 04:33:27.882	4	5454
04/20/2016 04:33:27.882	5	2000
04/20/2016 04:33:27.882	6	1500
04/20/2016 04:33:27.897	7	9000
04/20/2016 04:33:27.897	8	0
04/20/2016 04:33:27.897	9	0
04/20/2016 04:33:27.913	10	0
04/20/2016 04:33:27.975	1	0
04/20/2016 04:33:27.975	2	15
04/20/2016 04:33:27.991	3	0
04/20/2016 04:33:27.991	4	5646
04/20/2016 04:33:27.991	5	2000
04/20/2016 04:33:28.007	6	1500
04/20/2016 04:33:28.007	7	9000
04/20/2016 04:33:28.007	8	0
04/20/2016 04:33:28.022	9	0
04/20/2016 04:33:28.022	10	0
04/20/2016 04:33:28.085	1	0
04/20/2016 04:33:28.100	2	15
04/20/2016 04:33:28.100	3	0
04/20/2016 04:33:28.100	4	5388
04/20/2016 04:33:28.116	5	2000
04/20/2016 04:33:28.116	6	1500
04/20/2016 04:33:28.116	7	9000
04/20/2016 04:33:28.132	8	0
04/20/2016 04:33:28.132	9	0
04/20/2016 04:33:28.132	10	0
04/20/2016 04:33:28.194	1	0
04/20/2016 04:33:28.194	2	15
04/20/2016 04:33:28.210	3	0
04/20/2016 04:33:28.210	4	6168
04/20/2016 04:33:28.210	5	2000
04/20/2016 04:33:28.225	6	1500
04/20/2016 04:33:28.225	7	9000
04/20/2016 04:33:28.225	8	0
04/20/2016 04:33:28.225	9	0
04/20/2016 04:33:28.241	10	0
04/20/2016 04:33:28.304	1	0
04/20/2016 04:33:28.319	2	15
04/20/2016 04:33:28.319	3	0
04/20/2016 04:33:28.319	4	5480
04/20/2016 04:33:28.319	5	2000
04/20/2016 04:33:28.335	6	1500
04/20/2016 04:33:28.335	7	9000
04/20/2016 04:33:28.335	8	0
04/20/2016 04:33:28.350	9	0
04/20/2016 04:33:28.350	10	0
04/20/2016 04:33:28.413	1	0
04/20/2016 04:33:28.413	2	15
04/20/2016 04:33:28.429	3	0
04/20/2016 04:33:28.429	4	5549
04/20/2016 04:33:28.429	5	2000
04/20/2016 04:33:28.429	6	1500
04/20/2016 04:33:28.444	7	9000
04/20/2016 04:33:28.444	8	0
04/20/2016 04:33:28.444	9	0
04/20/2016 04:33:28.460	10	0
04/20/2016 04:33:28.522	1	0
04/20/2016 04:33:28.522	2	15
04/20/2016 04:33:28.538	3	0
04/20/2016 04:33:28.538	4	5549
04/20/2016 04:33:28.538	5	2000
04/20/2016 04:33:28.554	6	1500
04/20/2016 04:33:28.554	7	9000
04/20/2016 04:33:28.554	8	0
04/20/2016 04:33:28.569	9	0
04/20/2016 04:33:28.569	10	0
04/20/2016 04:33:28.632	1	0
04/20/2016 04:33:28.632	2	15
04/20/2016 04:33:28.647	3	0
04/20/2016 04:33:28.647	4	5530
04/20/2016 04:33:28.647	5	2000
04/20/2016 04:33:28.663	6	1500
04/20/2016 04:33:28.663	7	9000
04/20/2016 04:33:28.663	8	0
04/20/2016 04:33:28.679	9	0
04/20/2016 04:33:28.679	10	0
04/20/2016 04:33:28.741	1	0
04/20/2016 04:33:28.741	2	15
04/20/2016 04:33:28.741	3	0
04/20/2016 04:33:28.757	4	5501
04/20/2016 04:33:28.757	5	2000
04/20/2016 04:33:28.757	6	1500
04/20/2016 04:33:28.772	7	9000
04/20/2016 04:33:28.772	8	0
04/20/2016 04:33:28.772	9	0
04/20/2016 04:33:28.788	10	0
04/20/2016 04:33:28.850	1	0
04/20/2016 04:33:28.850	2	15
04/20/2016 04:33:28.866	3	0
04/20/2016 04:33:28.866	4	5640
04/20/2016 04:33:28.866	5	2000
04/20/2016 04:33:28.882	6	1500
04/20/2016 04:33:28.882	7	9000
04/20/2016 04:33:28.882	8	0
04/20/2016 04:33:28.897	9	0
04/20/2016 04:33:28.897	10	0
04/20/2016 04:33:28.960	1	0
04/20/2016 04:33:28.960	2	15
04/20/2016 04:33:28.975	3	0
04/20/2016 04:33:28.975	4	5502
04/20/2016 04:33:28.975	5	2000
04/20/2016 04:33:28.975	6	1500
04/20/2016 04:33:28.991	7	9000
04/20/2016 04:33:28.991	8	0
04/20/2016 04:33:28.991	9	0
04/20/2016 04:33:29.007	10	0
04/20/2016 04:33:29.069	1	0
04/20/2016 04:33:29.069	2	15
04/20/2016 04:33:29.085	3	0
04/20/2016 04:33:29.085	4	5532
04/20/2016 04:33:29.085	5	2000
04/20/2016 04:33:29.100	6	1500
04/20/2016 04:33:29.100	7	9000
04/20/2016 04:33:29.100	8	0
04/20/2016 04:33:29.116	9	0
04/20/2016 04:33:29.116	10	0
04/20/2016 04:33:29.179	1	0
04/20/2016 04:33:29.179	2	15
04/20/2016 04:33:29.194	3	0
04/20/2016 04:33:29.194	4	5573
04/20/2016 04:33:29.194	5	2000
04/20/2016 04:33:29.210	6	1500
04/20/2016 04:33:29.210	7	9000
04/20/2016 04:33:29.210	8	0
04/20/2016 04:33:29.225	9	0
04/20/2016 04:33:29.225	10	0
04/20/2016 04:33:29.288	1	0
04/20/2016 04:33:29.288	2	15
04/20/2016 04:33:29.304	3	0
04/20/2016 04:33:29.304	4	5581
04/20/2016 04:33:29.304	5	2000
04/20/2016 04:33:29.319	6	1500
04/20/2016 04:33:29.319	7	9000
04/20/2016 04:33:29.319	8	0
04/20/2016 04:33:29.335	9	0
04/20/2016 04:33:29.335	10	0
04/20/2016 04:33:29.397	1	0
04/20/2016 04:33:29.397	2	15
04/20/2016 04:33:29.413	3	0
04/20/2016 04:33:29.413	4	5565
04/20/2016 04:33:29.413	5	2000
04/20/2016 04:33:29.429	6	1500
04/20/2016 04:33:29.429	7	9000
04/20/2016 04:33:29.429	8	0
04/20/2016 04:33:29.444	9	0
04/20/2016 04:33:29.444	10	0
04/20/2016 04:33:29.507	1	0
04/20/2016 04:33:29.507	2	15
04/20/2016 04:33:29.522	3	0
04/20/2016 04:33:29.522	4	5487
04/20/2016 04:33:29.522	5	2000
04/20/2016 04:33:29.538	6	1500
04/20/2016 04:33:29.538	7	9000
04/20/2016 04:33:29.538	8	0
04/20/2016 04:33:29.538	9	0
04/20/2016 04:33:29.554	10	0
04/20/2016 04:33:29.616	1	0
04/20/2016 04:33:29.632	2	15
04/20/2016 04:33:29.632	3	0
04/20/2016 04:33:29.632	4	5595
04/20/2016 04:33:29.632	5	2000
04/20/2016 04:33:29.647	6	1500
04/20/2016 04:33:29.647	7	9000
04/20/2016 04:33:29.647	8	0
04/20/2016 04:33:29.663	9	0
04/20/2016 04:33:29.663	10	0
04/20/2016 04:33:29.725	1	0
04/20/2016 04:33:29.725	2	15
04/20/2016 04:33:29.741	3	0
04/20/2016 04:33:29.741	4	5620
04/20/2016 04:33:29.741	5	2000
04/20/2016 04:33:29.757	6	1500
04/20/2016 04:33:29.757	7	9000
04/20/2016 04:33:29.757	8	0
04/20/2016 04:33:29.772	9	0
04/20/2016 04:33:29.772	10	0
04/20/2016 04:33:29.835	1	0
04/20/2016 04:33:29.835	2	15
04/20/2016 04:33:29.850	3	0
04/20/2016 04:33:29.850	4	5548
04/20/2016 04:33:29.850	5	2000
04/20/2016 04:33:29.866	6	1500
04/20/2016 04:33:29.866	7	9000
04/20/2016 04:33:29.866	8	0
04/20/2016 04:33:29.882	9	0
04/20/2016 04:33:29.882	10	0
04/20/2016 04:33:29.944	1	0
04/20/2016 04:33:29.944	2	15
04/20/2016 04:33:29.960	3	0
04/20/2016 04:33:29.960	4	5552
04/20/2016 04:33:29.960	5	2000
04/20/2016 04:33:29.975	6	1500
04/20/2016 04:33:29.975	7	9000
04/20/2016 04:33:29.975	8	0
04/20/2016 04:33:29.991	9	0
04/20/2016 04:33:29.991	10	0
04/20/2016 04:33:30.054	1	0
04/20/2016 04:33:30.054	2	15
04/20/2016 04:33:30.069	3	0
04/20/2016 04:33:30.069	4	5547
04/20/2016 04:33:30.069	5	2000
04/20/2016 04:33:30.085	6	1500
04/20/2016 04:33:30.085	7	9000
04/20/2016 04:33:30.085	8	0
04/20/2016 04:33:30.085	9	0
04/20/2016 04:33:30.100	10	0
04/20/2016 04:33:30.163	1	0
04/20/2016 04:33:30.163	2	15
04/20/2016 04:33:30.179	3	0
04/20/2016 04:33:30.179	4	5560
04/20/2016 04:33:30.179	5	2000
04/20/2016 04:33:30.194	6	1500
04/20/2016 04:33:30.194	7	9000
04/20/2016 04:33:30.194	8	0
04/20/2016 04:33:30.194	9	0
04/20/2016 04:33:30.210	10	0
04/20/2016 04:33:30.272	1	0
04/20/2016 04:33:30.288	2	15
04/20/2016 04:33:30.288	3	0
04/20/2016 04:33:30.288	4	5630
04/20/2016 04:33:30.288	5	2000
04/20/2016 04:33:30.304	6	1500
04/20/2016 04:33:30.304	7	9000
04/20/2016 04:33:30.304	8	0
04/20/2016 04:33:30.319	9	0
04/20/2016 04:33:30.319	10	0
04/20/2016 04:33:30.382	1	0
04/20/2016 04:33:30.397	2	15
04/20/2016 04:33:30.397	3	0
04/20/2016 04:33:30.397	4	5556
04/20/2016 04:33:30.397	5	2000
04/20/2016 04:33:30.413	6	1500
04/20/2016 04:33:30.413	7	9000
04/20/2016 04:33:30.413	8	0
04/20/2016 04:33:30.429	9	0
04/20/2016 04:33:30.429	10	0
04/20/2016 04:33:30.491	1	0
04/20/2016 04:33:30.491	2	15
04/20/2016 04:33:30.491	3	0
04/20/2016 04:33:30.507	4	5630
04/20/2016 04:33:30.507	5	2000
04/20/2016 04:33:30.507	6	1500
04/20/2016 04:33:30.522	7	9000
04/20/2016 04:33:30.522	8	0
04/20/2016 04:33:30.522	9	0
04/20/2016 04:33:30.538	10	0
04/20/2016 04:33:30.600	1	0
04/20/2016 04:33:30.600	2	15
04/20/2016 04:33:30.616	3	0
04/20/2016 04:33:30.616	4	5637
04/20/2016 04:33:30.616	5	2000
04/20/2016 04:33:30.632	6	1500
04/20/2016 04:33:30.632	7	9000
04/20/2016 04:33:30.632	8	0
04/20/2016 04:33:30.647	9	0
04/20/2016 04:33:30.647	10	0
04/20/2016 04:33:30.710	1	0
04/20/2016 04:33:30.710	2	15
04/20/2016 04:33:30.725	3	0
04/20/2016 04:33:30.725	4	5764
04/20/2016 04:33:30.725	5	2000
04/20/2016 04:33:30.741	6	1500
04/20/2016 04:33:30.741	7	9000
04/20/2016 04:33:30.741	8	0
04/20/2016 04:33:30.741	9	0
04/20/2016 04:33:30.757	10	0
04/20/2016 04:33:30.819	1	0
04/20/2016 04:33:30.835	2	15
04/20/2016 04:33:30.835	3	0
04/20/2016 04:33:30.835	4	6916
04/20/2016 04:33:30.835	5	2000
04/20/2016 04:33:30.850	6	1500
04/20/2016 04:33:30.850	7	9000
04/20/2016 04:33:30.850	8	0
04/20/2016 04:33:30.866	9	0
04/20/2016 04:33:30.866	10	0
04/20/2016 04:33:30.929	1	0
04/20/2016 04:33:30.944	2	15
04/20/2016 04:33:30.944	3	0
04/20/2016 04:33:30.944	4	5552
04/20/2016 04:33:30.944	5	2000
04/20/2016 04:33:30.960	6	1500
04/20/2016 04:33:30.960	7	9000
04/20/2016 04:33:30.960	8	0
04/20/2016 04:33:30.975	9	0
04/20/2016 04:33:30.975	10	0
04/20/2016 04:33:31.038	1	0
04/20/2016 04:33:31.038	2	15
04/20/2016 04:33:31.054	3	0
04/20/2016 04:33:31.054	4	5603
04/20/2016 04:33:31.054	5	2000
04/20/2016 04:33:31.069	6	1500
04/20/2016 04:33:31.069	7	9000
04/20/2016 04:33:31.069	8	0
04/20/2016 04:33:31.085	9	0
04/20/2016 04:33:31.085	10	0
04/20/2016 04:33:31.147	1	0
04/20/2016 04:33:31.147	2	15
04/20/2016 04:33:31.163	3	0
04/20/2016 04:33:31.163	4	5581
04/20/2016 04:33:31.163	5	2000
04/20/2016 04:33:31.179	6	1500
04/20/2016 04:33:31.179	7	9000
04/20/2016 04:33:31.179	8	0
04/20/2016 04:33:31.194	9	0
04/20/2016 04:33:31.194	10	0
04/20/2016 04:33:31.257	1	0
04/20/2016 04:33:31.257	2	15
04/20/2016 04:33:31.272	3	0
04/20/2016 04:33:31.272	4	5974
04/20/2016 04:33:31.272	5	2000
04/20/2016 04:33:31.288	6	1500
04/20/2016 04:33:31.288	7	9000
04/20/2016 04:33:31.288	8	0
04/20/2016 04:33:31.304	9	0
04/20/2016 04:33:31.304	10	0
04/20/2016 04:33:31.366	1	0
04/20/2016 04:33:31.366	2	15
04/20/2016 04:33:31.382	3	0
04/20/2016 04:33:31.382	4	5536
04/20/2016 04:33:31.382	5	2000
04/20/2016 04:33:31.397	6	1500
04/20/2016 04:33:31.397	7	9000
04/20/2016 04:33:31.397	8	0
04/20/2016 04:33:31.413	9	0
04/20/2016 04:33:31.413	10	0
04/20/2016 04:33:31.475	1	0
04/20/2016 04:33:31.491	2	15
04/20/2016 04:33:31.491	3	0
04/20/2016 04:33:31.491	4	5639
04/20/2016 04:33:31.491	5	2000
04/20/2016 04:33:31.507	6	1500
04/20/2016 04:33:31.507	7	9000
04/20/2016 04:33:31.507	8	0
04/20/2016 04:33:31.522	9	0
04/20/2016 04:33:31.522	10	0
04/20/2016 04:33:31.585	1	0
04/20/2016 04:33:31.600	2	15
04/20/2016 04:33:31.600	3	0
04/20/2016 04:33:31.600	4	5545
04/20/2016 04:33:31.616	5	2000
04/20/2016 04:33:31.616	6	1500
04/20/2016 04:33:31.616	7	9000
04/20/2016 04:33:31.632	8	0
04/20/2016 04:33:31.632	9	0
04/20/2016 04:33:31.632	10	0
04/20/2016 04:33:31.694	1	0
04/20/2016 04:33:31.694	2	15
04/20/2016 04:33:31.710	3	0
04/20/2016 04:33:31.710	4	5609
04/20/2016 04:33:31.710	5	2000
04/20/2016 04:33:31.728	6	1500
04/20/2016 04:33:31.728	7	9000
04/20/2016 04:33:31.728	8	0
04/20/2016 04:33:31.742	9	0
04/20/2016 04:33:31.742	10	0
04/20/2016 04:33:31.805	1	0
04/20/2016 04:33:31.805	2	15
04/20/2016 04:33:31.805	3	0
04/20/2016 04:33:31.820	4	5600
04/20/2016 04:33:31.820	5	2000
04/20/2016 04:33:31.820	6	1500
04/20/2016 04:33:31.836	7	9000
04/20/2016 04:33:31.836	8	0
04/20/2016 04:33:31.836	9	0
04/20/2016 04:33:31.836	10	0
04/20/2016 04:33:31.914	1	0
04/20/2016 04:33:31.914	2	15
04/20/2016 04:33:31.930	3	0
04/20/2016 04:33:31.930	4	5576
04/20/2016 04:33:31.930	5	2000
04/20/2016 04:33:31.945	6	1500
04/20/2016 04:33:31.945	7	9000
04/20/2016 04:33:31.945	8	0
04/20/2016 04:33:31.945	9	0
04/20/2016 04:33:31.961	10	0
04/20/2016 04:33:32.023	1	0
04/20/2016 04:33:32.039	2	15
04/20/2016 04:33:32.039	3	0
04/20/2016 04:33:32.039	4	5659
04/20/2016 04:33:32.039	5	2000
04/20/2016 04:33:32.055	6	1500
04/20/2016 04:33:32.055	7	9000
04/20/2016 04:33:32.055	8	0
04/20/2016 04:33:32.070	9	0
04/20/2016 04:33:32.070	10	0
04/20/2016 04:33:32.133	1	0
04/20/2016 04:33:32.148	2	15
04/20/2016 04:33:32.148	3	0
04/20/2016 04:33:32.148	4	5568
04/20/2016 04:33:32.148	5	2000
04/20/2016 04:33:32.164	6	1500
04/20/2016 04:33:32.164	7	9000
04/20/2016 04:33:32.164	8	0
04/20/2016 04:33:32.180	9	0
04/20/2016 04:33:32.180	10	0
04/20/2016 04:33:32.242	1	0
04/20/2016 04:33:32.242	2	15
04/20/2016 04:33:32.258	3	0
04/20/2016 04:33:32.258	4	5657
04/20/2016 04:33:32.258	5	2000
04/20/2016 04:33:32.273	6	1500
04/20/2016 04:33:32.273	7	9000
04/20/2016 04:33:32.273	8	0
04/20/2016 04:33:32.289	9	0
04/20/2016 04:33:32.289	10	0
04/20/2016 04:33:32.352	1	0
04/20/2016 04:33:32.352	2	15
04/20/2016 04:33:32.367	3	0
04/20/2016 04:33:32.367	4	5584
04/20/2016 04:33:32.367	5	2000
04/20/2016 04:33:32.383	6	1500
04/20/2016 04:33:32.383	7	9000
04/20/2016 04:33:32.383	8	0
04/20/2016 04:33:32.398	9	0
04/20/2016 04:33:32.398	10	0
04/20/2016 04:33:32.461	1	0
04/20/2016 04:33:32.461	2	15
04/20/2016 04:33:32.477	3	0
04/20/2016 04:33:32.477	4	5633
04/20/2016 04:33:32.477	5	2000
04/20/2016 04:33:32.493	6	1500
04/20/2016 04:33:32.493	7	9000
04/20/2016 04:33:32.493	8	0
04/20/2016 04:33:32.493	9	0
04/20/2016 04:33:32.509	10	0
04/20/2016 04:33:32.571	1	0
04/20/2016 04:33:32.571	2	15
04/20/2016 04:33:32.587	3	0
04/20/2016 04:33:32.587	4	5587
04/20/2016 04:33:32.587	5	2000
04/20/2016 04:33:32.603	6	1500
04/20/2016 04:33:32.603	7	9000
04/20/2016 04:33:32.603	8	0
04/20/2016 04:33:32.618	9	0
04/20/2016 04:33:32.618	10	0
04/20/2016 04:33:32.681	1	0
04/20/2016 04:33:32.681	2	15
04/20/2016 04:33:32.696	3	0
04/20/2016 04:33:32.696	4	5592
04/20/2016 04:33:32.696	5	2000
04/20/2016 04:33:32.712	6	1500
04/20/2016 04:33:32.712	7	9000
04/20/2016 04:33:32.712	8	0
04/20/2016 04:33:32.728	9	0
04/20/2016 04:33:32.728	10	0
04/20/2016 04:33:32.790	1	0
04/20/2016 04:33:32.790	2	15
04/20/2016 04:33:32.790	3	0
04/20/2016 04:33:32.806	4	5625
04/20/2016 04:33:32.806	5	2000
04/20/2016 04:33:32.806	6	1500
04/20/2016 04:33:32.821	7	9000
04/20/2016 04:33:32.821	8	0
04/20/2016 04:33:32.821	9	0
04/20/2016 04:33:32.837	10	0
04/20/2016 04:33:32.900	1	0
04/20/2016 04:33:32.900	2	15
04/20/2016 04:33:32.915	3	0
04/20/2016 04:33:32.915	4	5597
04/20/2016 04:33:32.915	5	2000
04/20/2016 04:33:32.931	6	1500
04/20/2016 04:33:32.931	7	9000
04/20/2016 04:33:32.931	8	0
04/20/2016 04:33:32.946	9	0
04/20/2016 04:33:32.946	10	0
04/20/2016 04:33:33.009	1	0
04/20/2016 04:33:33.009	2	15
04/20/2016 04:33:33.024	3	0
04/20/2016 04:33:33.024	4	5673
04/20/2016 04:33:33.024	5	2000
04/20/2016 04:33:33.040	6	1500
04/20/2016 04:33:33.040	7	9000
04/20/2016 04:33:33.040	8	0
04/20/2016 04:33:33.040	9	0
04/20/2016 04:33:33.056	10	0
04/20/2016 04:33:33.118	1	0
04/20/2016 04:33:33.118	2	15
04/20/2016 04:33:33.134	3	0
04/20/2016 04:33:33.134	4	5592
04/20/2016 04:33:33.134	5	2000
04/20/2016 04:33:33.150	6	1500
04/20/2016 04:33:33.150	7	9000
04/20/2016 04:33:33.150	8	0
04/20/2016 04:33:33.165	9	0
04/20/2016 04:33:33.165	10	0
04/20/2016 04:33:33.228	1	0
04/20/2016 04:33:33.243	2	15
04/20/2016 04:33:33.243	3	0
04/20/2016 04:33:33.243	4	5650
04/20/2016 04:33:33.243	5	2000
04/20/2016 04:33:33.262	6	1500
04/20/2016 04:33:33.262	7	9000
04/20/2016 04:33:33.262	8	0
04/20/2016 04:33:33.276	9	0
04/20/2016 04:33:33.276	10	0
04/20/2016 04:33:33.338	1	0
04/20/2016 04:33:33.338	2	15
04/20/2016 04:33:33.354	3	0
04/20/2016 04:33:33.354	4	5579
04/20/2016 04:33:33.354	5	2000
04/20/2016 04:33:33.369	6	1500
04/20/2016 04:33:33.369	7	9000
04/20/2016 04:33:33.369	8	0
04/20/2016 04:33:33.369	9	0
04/20/2016 04:33:33.385	10	0
04/20/2016 04:33:33.448	1	0
04/20/2016 04:33:33.448	2	15
04/20/2016 04:33:33.463	3	0
04/20/2016 04:33:33.463	4	5641
04/20/2016 04:33:33.463	5	2000
04/20/2016 04:33:33.479	6	1500
04/20/2016 04:33:33.479	7	9000
04/20/2016 04:33:33.479	8	0
04/20/2016 04:33:33.479	9	0
04/20/2016 04:33:33.494	10	0
04/20/2016 04:33:33.557	1	0
04/20/2016 04:33:33.573	2	15
04/20/2016 04:33:33.573	3	0
04/20/2016 04:33:33.573	4	5641
04/20/2016 04:33:33.573	5	2000
04/20/2016 04:33:33.588	6	1500
04/20/2016 04:33:33.588	7	9000
04/20/2016 04:33:33.588	8	0
04/20/2016 04:33:33.604	9	0
04/20/2016 04:33:33.604	10	0
04/20/2016 04:33:33.666	1	0
04/20/2016 04:33:33.682	2	15
04/20/2016 04:33:33.682	3	0
04/20/2016 04:33:33.682	4	5602
04/20/2016 04:33:33.682	5	2000
04/20/2016 04:33:33.698	6	1500
04/20/2016 04:33:33.698	7	9000
04/20/2016 04:33:33.698	8	0
04/20/2016 04:33:33.716	9	0
04/20/2016 04:33:33.716	10	0
04/20/2016 04:33:33.777	1	0
04/20/2016 04:33:33.777	2	15
04/20/2016 04:33:33.792	3	0
04/20/2016 04:33:33.792	4	5653
04/20/2016 04:33:33.792	5	2000
04/20/2016 04:33:33.808	6	1500
04/20/2016 04:33:33.808	7	9000
04/20/2016 04:33:33.808	8	0
04/20/2016 04:33:33.824	9	0
04/20/2016 04:33:33.824	10	0
04/20/2016 04:33:33.886	1	0
04/20/2016 04:33:33.902	2	15
04/20/2016 04:33:33.902	3	0
04/20/2016 04:33:33.902	4	5591
04/20/2016 04:33:33.917	5	2000
04/20/2016 04:33:33.917	6	1500
04/20/2016 04:33:33.917	7	9000
04/20/2016 04:33:33.917	8	0
04/20/2016 04:33:33.933	9	0
04/20/2016 04:33:33.933	10	0
04/20/2016 04:33:33.995	1	0
04/20/2016 04:33:34.011	2	15
04/20/2016 04:33:34.011	3	0
04/20/2016 04:33:34.011	4	5673
04/20/2016 04:33:34.011	5	2000
04/20/2016 04:33:34.027	6	1500
04/20/2016 04:33:34.027	7	9000
04/20/2016 04:33:34.027	8	0
04/20/2016 04:33:34.042	9	0
04/20/2016 04:33:34.042	10	0
04/20/2016 04:33:34.105	1	0
04/20/2016 04:33:34.105	2	15
04/20/2016 04:33:34.121	3	0
04/20/2016 04:33:34.121	4	5619
04/20/2016 04:33:34.121	5	2000
04/20/2016 04:33:34.136	6	1500
04/20/2016 04:33:34.136	7	9000
04/20/2016 04:33:34.136	8	0
04/20/2016 04:33:34.152	9	0
04/20/2016 04:33:34.152	10	0
04/20/2016 04:33:34.214	1	0
04/20/2016 04:33:34.214	2	15
04/20/2016 04:33:34.230	3	0
04/20/2016 04:33:34.230	4	5678
04/20/2016 04:33:34.230	5	2000
04/20/2016 04:33:34.246	6	1500
04/20/2016 04:33:34.246	7	9000
04/20/2016 04:33:34.246	8	0
04/20/2016 04:33:34.261	9	0
04/20/2016 04:33:34.261	10	0
04/20/2016 04:33:34.324	1	0
04/20/2016 04:33:34.324	2	15
04/20/2016 04:33:34.339	3	0
04/20/2016 04:33:34.339	4	5642
04/20/2016 04:33:34.339	5	2000
04/20/2016 04:33:34.355	6	1500
04/20/2016 04:33:34.355	7	9000
04/20/2016 04:33:34.355	8	0
04/20/2016 04:33:34.371	9	0
04/20/2016 04:33:34.371	10	0
04/20/2016 04:33:34.433	1	0
04/20/2016 04:33:34.433	2	15
04/20/2016 04:33:34.449	3	0
04/20/2016 04:33:34.449	4	5662
04/20/2016 04:33:34.449	5	2000
04/20/2016 04:33:34.464	6	1500
04/20/2016 04:33:34.464	7	9000
04/20/2016 04:33:34.464	8	0
04/20/2016 04:33:34.480	9	0
04/20/2016 04:33:34.480	10	0
04/20/2016 04:33:34.542	1	0
04/20/2016 04:33:34.542	2	15
04/20/2016 04:33:34.558	3	0
04/20/2016 04:33:34.558	4	5662
04/20/2016 04:33:34.558	5	2000
04/20/2016 04:33:34.574	6	1500
04/20/2016 04:33:34.574	7	9000
04/20/2016 04:33:34.574	8	0
04/20/2016 04:33:34.574	9	0
04/20/2016 04:33:34.589	10	0
04/20/2016 04:33:34.652	1	0
04/20/2016 04:33:34.668	2	15
04/20/2016 04:33:34.668	3	0
04/20/2016 04:33:34.668	4	5640
04/20/2016 04:33:34.683	5	2000
04/20/2016 04:33:34.683	6	1500
04/20/2016 04:33:34.683	7	9000
04/20/2016 04:33:34.683	8	0
04/20/2016 04:33:34.699	9	0
04/20/2016 04:33:34.699	10	0
04/20/2016 04:33:34.761	1	0
04/20/2016 04:33:34.761	2	15
04/20/2016 04:33:34.777	3	0
04/20/2016 04:33:34.777	4	5676
04/20/2016 04:33:34.777	5	2000
04/20/2016 04:33:34.777	6	1500
04/20/2016 04:33:34.792	7	9000
04/20/2016 04:33:34.792	8	0
04/20/2016 04:33:34.792	9	0
04/20/2016 04:33:34.808	10	0
04/20/2016 04:33:34.871	1	0
04/20/2016 04:33:34.871	2	15
04/20/2016 04:33:34.886	3	0
04/20/2016 04:33:34.886	4	5622
04/20/2016 04:33:34.886	5	2000
04/20/2016 04:33:34.902	6	1500
04/20/2016 04:33:34.902	7	9000
04/20/2016 04:33:34.902	8	0
04/20/2016 04:33:34.918	9	0
04/20/2016 04:33:34.918	10	0
04/20/2016 04:33:34.980	1	0
04/20/2016 04:33:34.980	2	15
04/20/2016 04:33:34.996	3	0
04/20/2016 04:33:34.996	4	5689
04/20/2016 04:33:34.996	5	2000
04/20/2016 04:33:35.011	6	1500
04/20/2016 04:33:35.011	7	9000
04/20/2016 04:33:35.011	8	0
04/20/2016 04:33:35.027	9	0
04/20/2016 04:33:35.027	10	0
04/20/2016 04:33:35.105	1	0
04/20/2016 04:33:35.105	2	15
04/20/2016 04:33:35.105	3	0
04/20/2016 04:33:35.121	4	5637
04/20/2016 04:33:35.121	5	2000
04/20/2016 04:33:35.121	6	1500
04/20/2016 04:33:35.121	7	9000
04/20/2016 04:33:35.136	8	0
04/20/2016 04:33:35.136	9	0
04/20/2016 04:33:35.136	10	0
04/20/2016 04:33:35.199	1	0
04/20/2016 04:33:35.214	2	15
04/20/2016 04:33:35.214	3	0
04/20/2016 04:33:35.214	4	5684
04/20/2016 04:33:35.230	5	2000
04/20/2016 04:33:35.230	6	1500
04/20/2016 04:33:35.230	7	9000
04/20/2016 04:33:35.230	8	0
04/20/2016 04:33:35.246	9	0
04/20/2016 04:33:35.246	10	0
04/20/2016 04:33:35.308	1	0
04/20/2016 04:33:35.324	2	15
04/20/2016 04:33:35.324	3	0
04/20/2016 04:33:35.324	4	5667
04/20/2016 04:33:35.324	5	2000
04/20/2016 04:33:35.340	6	1500
04/20/2016 04:33:35.340	7	9000
04/20/2016 04:33:35.340	8	0
04/20/2016 04:33:35.355	9	0
04/20/2016 04:33:35.355	10	0
04/20/2016 04:33:35.418	1	0
04/20/2016 04:33:35.433	2	15
04/20/2016 04:33:35.433	3	0
04/20/2016 04:33:35.433	4	5670
04/20/2016 04:33:35.433	5	2000
04/20/2016 04:33:35.449	6	1500
04/20/2016 04:33:35.449	7	9000
04/20/2016 04:33:35.449	8	0
04/20/2016 04:33:35.465	9	0
04/20/2016 04:33:35.465	10	0
04/20/2016 04:33:35.527	1	0
04/20/2016 04:33:35.527	2	15
04/20/2016 04:33:35.543	3	0
04/20/2016 04:33:35.543	4	5685
04/20/2016 04:33:35.543	5	2000
04/20/2016 04:33:35.558	6	1500
04/20/2016 04:33:35.558	7	9000
04/20/2016 04:33:35.558	8	0
04/20/2016 04:33:35.574	9	0
04/20/2016 04:33:35.574	10	0
04/20/2016 04:33:35.637	1	0
04/20/2016 04:33:35.652	2	15
04/20/2016 04:33:35.652	3	0
04/20/2016 04:33:35.652	4	5657
04/20/2016 04:33:35.668	5	2000
04/20/2016 04:33:35.668	6	1500
04/20/2016 04:33:35.668	7	9000
04/20/2016 04:33:35.683	8	0
04/20/2016 04:33:35.683	9	0
04/20/2016 04:33:35.683	10	0
04/20/2016 04:33:35.746	1	0
04/20/2016 04:33:35.746	2	15
04/20/2016 04:33:35.762	3	0
04/20/2016 04:33:35.762	4	5691
04/20/2016 04:33:35.762	5	2000
04/20/2016 04:33:35.777	6	1500
04/20/2016 04:33:35.777	7	9000
04/20/2016 04:33:35.777	8	0
04/20/2016 04:33:35.777	9	0
[truncated: 1,021 more rows]
