# Supplementary material for: Dataset of anomalies and malicious acts in a cyber-physical subsystem
Source: Data Brief. 2017 Jul 20;14:186–91. doi: 10.1016/j.dib.2017.07.038 (PMC5536820; doi:10.1016/j.dib.2017.07.038)
Supplement: Supplementary file 2 [file mmc2.zip › dataset/logs/hits_2.csv]

Time Stamp	Register	Value
04/20/2016 03:58:13.339	1	0
04/20/2016 03:58:13.355	2	1
04/20/2016 03:58:13.355	3	0
04/20/2016 03:58:13.355	4	3342
04/20/2016 03:58:13.371	5	2000
04/20/2016 03:58:13.371	6	1500
04/20/2016 03:58:13.371	7	9000
04/20/2016 03:58:13.386	8	0
04/20/2016 03:58:13.386	9	0
04/20/2016 03:58:13.386	10	0
04/20/2016 03:58:13.449	1	0
04/20/2016 03:58:13.449	2	1
04/20/2016 03:58:13.449	3	0
04/20/2016 03:58:13.464	4	3346
04/20/2016 03:58:13.464	5	2000
04/20/2016 03:58:13.464	6	1500
04/20/2016 03:58:13.480	7	9000
04/20/2016 03:58:13.480	8	0
04/20/2016 03:58:13.480	9	0
04/20/2016 03:58:13.480	10	0
04/20/2016 03:58:13.558	1	0
04/20/2016 03:58:13.558	2	1
04/20/2016 03:58:13.558	3	0
04/20/2016 03:58:13.574	4	3350
04/20/2016 03:58:13.574	5	2000
04/20/2016 03:58:13.574	6	1500
04/20/2016 03:58:13.589	7	9000
04/20/2016 03:58:13.589	8	0
04/20/2016 03:58:13.589	9	0
04/20/2016 03:58:13.589	10	0
04/20/2016 03:58:13.668	1	0
04/20/2016 03:58:13.668	2	1
04/20/2016 03:58:13.684	3	0
04/20/2016 03:58:13.684	4	3351
04/20/2016 03:58:13.684	5	2000
04/20/2016 03:58:13.684	6	1500
04/20/2016 03:58:13.699	7	9000
04/20/2016 03:58:13.699	8	0
04/20/2016 03:58:13.699	9	0
04/20/2016 03:58:13.715	10	0
04/20/2016 03:58:13.777	1	0
04/20/2016 03:58:13.777	2	1
04/20/2016 03:58:13.777	3	0
04/20/2016 03:58:13.793	4	3346
04/20/2016 03:58:13.793	5	2000
04/20/2016 03:58:13.793	6	1500
04/20/2016 03:58:13.809	7	9000
04/20/2016 03:58:13.809	8	0
04/20/2016 03:58:13.809	9	0
04/20/2016 03:58:13.824	10	0
04/20/2016 03:58:13.887	1	0
04/20/2016 03:58:13.887	2	1
04/20/2016 03:58:13.887	3	0
04/20/2016 03:58:13.902	4	3343
04/20/2016 03:58:13.902	5	2000
04/20/2016 03:58:13.902	6	1500
04/20/2016 03:58:13.918	7	9000
04/20/2016 03:58:13.918	8	0
04/20/2016 03:58:13.918	9	0
04/20/2016 03:58:13.934	10	0
04/20/2016 03:58:13.996	1	0
04/20/2016 03:58:13.996	2	1
04/20/2016 03:58:13.996	3	0
04/20/2016 03:58:14.012	4	3361
04/20/2016 03:58:14.012	5	2000
04/20/2016 03:58:14.012	6	1500
04/20/2016 03:58:14.027	7	9000
04/20/2016 03:58:14.027	8	0
04/20/2016 03:58:14.027	9	0
04/20/2016 03:58:14.043	10	0
04/20/2016 03:58:14.106	1	0
04/20/2016 03:58:14.106	2	1
04/20/2016 03:58:14.106	3	0
04/20/2016 03:58:14.121	4	3354
04/20/2016 03:58:14.121	5	2000
04/20/2016 03:58:14.121	6	1500
04/20/2016 03:58:14.137	7	9000
04/20/2016 03:58:14.137	8	0
04/20/2016 03:58:14.137	9	0
04/20/2016 03:58:14.137	10	0
04/20/2016 03:58:14.215	1	0
04/20/2016 03:58:14.215	2	1
04/20/2016 03:58:14.231	3	0
04/20/2016 03:58:14.231	4	3354
04/20/2016 03:58:14.231	5	2000
04/20/2016 03:58:14.231	6	1500
04/20/2016 03:58:14.246	7	9000
04/20/2016 03:58:14.246	8	0
04/20/2016 03:58:14.246	9	0
04/20/2016 03:58:14.262	10	0
04/20/2016 03:58:14.324	1	0
04/20/2016 03:58:14.324	2	1
04/20/2016 03:58:14.340	3	0
04/20/2016 03:58:14.340	4	3359
04/20/2016 03:58:14.340	5	2000
04/20/2016 03:58:14.340	6	1500
04/20/2016 03:58:14.356	7	9000
04/20/2016 03:58:14.356	8	0
04/20/2016 03:58:14.356	9	0
04/20/2016 03:58:14.371	10	0
04/20/2016 03:58:14.434	1	0
04/20/2016 03:58:14.434	2	1
04/20/2016 03:58:14.434	3	0
04/20/2016 03:58:14.449	4	3354
04/20/2016 03:58:14.449	5	2000
04/20/2016 03:58:14.449	6	1500
04/20/2016 03:58:14.465	7	9000
04/20/2016 03:58:14.465	8	0
04/20/2016 03:58:14.465	9	0
04/20/2016 03:58:14.481	10	0
04/20/2016 03:58:14.543	1	0
04/20/2016 03:58:14.543	2	1
04/20/2016 03:58:14.543	3	0
04/20/2016 03:58:14.559	4	3363
04/20/2016 03:58:14.559	5	2000
04/20/2016 03:58:14.559	6	1500
04/20/2016 03:58:14.574	7	9000
04/20/2016 03:58:14.574	8	0
04/20/2016 03:58:14.574	9	0
04/20/2016 03:58:14.590	10	0
04/20/2016 03:58:14.652	1	0
04/20/2016 03:58:14.652	2	1
04/20/2016 03:58:14.652	3	0
04/20/2016 03:58:14.668	4	3368
04/20/2016 03:58:14.668	5	2000
04/20/2016 03:58:14.668	6	1500
04/20/2016 03:58:14.684	7	9000
04/20/2016 03:58:14.684	8	0
04/20/2016 03:58:14.684	9	0
04/20/2016 03:58:14.699	10	0
04/20/2016 03:58:14.762	1	0
04/20/2016 03:58:14.762	2	1
04/20/2016 03:58:14.777	3	0
04/20/2016 03:58:14.777	4	3364
04/20/2016 03:58:14.777	5	2000
04/20/2016 03:58:14.793	6	1500
04/20/2016 03:58:14.793	7	9000
04/20/2016 03:58:14.793	8	0
04/20/2016 03:58:14.793	9	0
04/20/2016 03:58:14.809	10	0
04/20/2016 03:58:14.871	1	0
04/20/2016 03:58:14.871	2	1
04/20/2016 03:58:14.887	3	0
04/20/2016 03:58:14.887	4	3364
04/20/2016 03:58:14.887	5	2000
04/20/2016 03:58:14.887	6	1500
04/20/2016 03:58:14.902	7	9000
04/20/2016 03:58:14.902	8	0
04/20/2016 03:58:14.902	9	0
04/20/2016 03:58:14.918	10	0
04/20/2016 03:58:14.981	1	0
04/20/2016 03:58:14.981	2	1
04/20/2016 03:58:14.981	3	0
04/20/2016 03:58:14.996	4	3367
04/20/2016 03:58:14.996	5	2000
04/20/2016 03:58:14.996	6	1500
04/20/2016 03:58:15.012	7	9000
04/20/2016 03:58:15.012	8	0
04/20/2016 03:58:15.012	9	0
04/20/2016 03:58:15.027	10	0
04/20/2016 03:58:15.090	1	0
04/20/2016 03:58:15.090	2	1
04/20/2016 03:58:15.090	3	0
04/20/2016 03:58:15.106	4	3374
04/20/2016 03:58:15.106	5	2000
04/20/2016 03:58:15.106	6	1500
04/20/2016 03:58:15.121	7	9000
04/20/2016 03:58:15.121	8	0
04/20/2016 03:58:15.121	9	0
04/20/2016 03:58:15.137	10	0
04/20/2016 03:58:15.199	1	0
04/20/2016 03:58:15.199	2	1
04/20/2016 03:58:15.199	3	0
04/20/2016 03:58:15.215	4	3375
04/20/2016 03:58:15.215	5	2000
04/20/2016 03:58:15.215	6	1500
04/20/2016 03:58:15.231	7	9000
04/20/2016 03:58:15.231	8	0
04/20/2016 03:58:15.231	9	0
04/20/2016 03:58:15.246	10	0
04/20/2016 03:58:15.309	1	0
04/20/2016 03:58:15.309	2	1
04/20/2016 03:58:15.309	3	0
04/20/2016 03:58:15.324	4	3375
04/20/2016 03:58:15.324	5	2000
04/20/2016 03:58:15.324	6	1500
04/20/2016 03:58:15.340	7	9000
04/20/2016 03:58:15.340	8	0
04/20/2016 03:58:15.340	9	0
04/20/2016 03:58:15.356	10	0
04/20/2016 03:58:15.418	1	0
04/20/2016 03:58:15.418	2	1
04/20/2016 03:58:15.418	3	0
04/20/2016 03:58:15.434	4	3374
04/20/2016 03:58:15.434	5	2000
04/20/2016 03:58:15.434	6	1500
04/20/2016 03:58:15.449	7	9000
04/20/2016 03:58:15.449	8	0
04/20/2016 03:58:15.449	9	0
04/20/2016 03:58:15.449	10	0
04/20/2016 03:58:15.527	1	0
04/20/2016 03:58:15.527	2	1
04/20/2016 03:58:15.543	3	0
04/20/2016 03:58:15.543	4	3376
04/20/2016 03:58:15.543	5	2000
04/20/2016 03:58:15.543	6	1500
04/20/2016 03:58:15.559	7	9000
04/20/2016 03:58:15.559	8	0
04/20/2016 03:58:15.559	9	0
04/20/2016 03:58:15.574	10	0
04/20/2016 03:58:15.637	1	0
04/20/2016 03:58:15.637	2	1
04/20/2016 03:58:15.652	3	0
04/20/2016 03:58:15.652	4	3385
04/20/2016 03:58:15.652	5	2000
04/20/2016 03:58:15.652	6	1500
04/20/2016 03:58:15.668	7	9000
04/20/2016 03:58:15.668	8	0
04/20/2016 03:58:15.668	9	0
04/20/2016 03:58:15.684	10	0
04/20/2016 03:58:15.746	1	0
04/20/2016 03:58:15.746	2	1
04/20/2016 03:58:15.746	3	0
04/20/2016 03:58:15.762	4	3384
04/20/2016 03:58:15.762	5	2000
04/20/2016 03:58:15.762	6	1500
04/20/2016 03:58:15.777	7	9000
04/20/2016 03:58:15.777	8	0
04/20/2016 03:58:15.777	9	0
04/20/2016 03:58:15.793	10	0
04/20/2016 03:58:15.856	1	0
04/20/2016 03:58:15.856	2	1
04/20/2016 03:58:15.856	3	0
04/20/2016 03:58:15.871	4	3385
04/20/2016 03:58:15.871	5	2000
04/20/2016 03:58:15.871	6	1500
04/20/2016 03:58:15.887	7	9000
04/20/2016 03:58:15.887	8	0
04/20/2016 03:58:15.887	9	0
04/20/2016 03:58:15.902	10	0
04/20/2016 03:58:15.965	1	0
04/20/2016 03:58:15.965	2	1
04/20/2016 03:58:15.981	3	0
04/20/2016 03:58:15.981	4	3390
04/20/2016 03:58:15.981	5	2000
04/20/2016 03:58:15.996	6	1500
04/20/2016 03:58:15.996	7	9000
04/20/2016 03:58:15.996	8	0
04/20/2016 03:58:15.996	9	0
04/20/2016 03:58:16.012	10	0
04/20/2016 03:58:16.074	1	0
04/20/2016 03:58:16.074	2	1
04/20/2016 03:58:16.090	3	0
04/20/2016 03:58:16.090	4	3382
04/20/2016 03:58:16.090	5	2000
04/20/2016 03:58:16.106	6	1500
04/20/2016 03:58:16.106	7	9000
04/20/2016 03:58:16.106	8	0
04/20/2016 03:58:16.106	9	0
04/20/2016 03:58:16.121	10	0
04/20/2016 03:58:16.184	1	0
04/20/2016 03:58:16.184	2	1
04/20/2016 03:58:16.199	3	0
04/20/2016 03:58:16.199	4	3398
04/20/2016 03:58:16.199	5	2000
04/20/2016 03:58:16.199	6	1500
04/20/2016 03:58:16.215	7	9000
04/20/2016 03:58:16.215	8	0
04/20/2016 03:58:16.215	9	0
04/20/2016 03:58:16.231	10	0
04/20/2016 03:58:16.293	1	0
04/20/2016 03:58:16.293	2	1
04/20/2016 03:58:16.309	3	0
04/20/2016 03:58:16.309	4	3397
04/20/2016 03:58:16.309	5	2000
04/20/2016 03:58:16.309	6	1500
04/20/2016 03:58:16.324	7	9000
04/20/2016 03:58:16.324	8	0
04/20/2016 03:58:16.324	9	0
04/20/2016 03:58:16.340	10	0
04/20/2016 03:58:16.402	1	0
04/20/2016 03:58:16.402	2	1
04/20/2016 03:58:16.402	3	0
04/20/2016 03:58:16.418	4	3393
04/20/2016 03:58:16.418	5	2000
04/20/2016 03:58:16.418	6	1500
04/20/2016 03:58:16.434	7	9000
04/20/2016 03:58:16.434	8	0
04/20/2016 03:58:16.434	9	0
04/20/2016 03:58:16.449	10	0
04/20/2016 03:58:16.512	1	0
04/20/2016 03:58:16.512	2	1
04/20/2016 03:58:16.527	3	0
04/20/2016 03:58:16.527	4	3400
04/20/2016 03:58:16.527	5	2000
04/20/2016 03:58:16.544	6	1500
04/20/2016 03:58:16.544	7	9000
04/20/2016 03:58:16.544	8	0
04/20/2016 03:58:16.544	9	0
04/20/2016 03:58:16.559	10	0
04/20/2016 03:58:16.622	1	0
04/20/2016 03:58:16.622	2	1
04/20/2016 03:58:16.637	3	0
04/20/2016 03:58:16.637	4	3400
04/20/2016 03:58:16.637	5	2000
04/20/2016 03:58:16.653	6	1500
04/20/2016 03:58:16.653	7	9000
04/20/2016 03:58:16.653	8	0
04/20/2016 03:58:16.653	9	0
04/20/2016 03:58:16.669	10	0
04/20/2016 03:58:16.731	1	0
04/20/2016 03:58:16.731	2	1
04/20/2016 03:58:16.747	3	0
04/20/2016 03:58:16.747	4	3403
04/20/2016 03:58:16.747	5	2000
04/20/2016 03:58:16.747	6	1500
04/20/2016 03:58:16.766	7	9000
04/20/2016 03:58:16.766	8	0
04/20/2016 03:58:16.766	9	0
04/20/2016 03:58:16.779	10	0
04/20/2016 03:58:16.842	1	0
04/20/2016 03:58:16.842	2	1
04/20/2016 03:58:16.842	3	0
04/20/2016 03:58:16.857	4	3409
04/20/2016 03:58:16.857	5	2000
04/20/2016 03:58:16.857	6	1500
04/20/2016 03:58:16.873	7	9000
04/20/2016 03:58:16.873	8	0
04/20/2016 03:58:16.873	9	0
04/20/2016 03:58:16.889	10	0
04/20/2016 03:58:16.951	1	0
04/20/2016 03:58:16.951	2	1
04/20/2016 03:58:16.967	3	0
04/20/2016 03:58:16.967	4	3408
04/20/2016 03:58:16.967	5	2000
04/20/2016 03:58:16.982	6	1500
04/20/2016 03:58:16.982	7	9000
04/20/2016 03:58:16.982	8	0
04/20/2016 03:58:16.982	9	0
04/20/2016 03:58:16.998	10	0
04/20/2016 03:58:17.060	1	0
04/20/2016 03:58:17.060	2	1
04/20/2016 03:58:17.076	3	0
04/20/2016 03:58:17.076	4	3403
04/20/2016 03:58:17.076	5	2000
04/20/2016 03:58:17.092	6	1500
04/20/2016 03:58:17.092	7	9000
04/20/2016 03:58:17.092	8	0
04/20/2016 03:58:17.092	9	0
04/20/2016 03:58:17.107	10	0
04/20/2016 03:58:17.170	1	0
04/20/2016 03:58:17.170	2	1
04/20/2016 03:58:17.185	3	0
04/20/2016 03:58:17.185	4	3411
04/20/2016 03:58:17.185	5	2000
04/20/2016 03:58:17.185	6	1500
04/20/2016 03:58:17.201	7	9000
04/20/2016 03:58:17.201	8	0
04/20/2016 03:58:17.201	9	0
04/20/2016 03:58:17.217	10	0
04/20/2016 03:58:17.279	1	0
04/20/2016 03:58:17.279	2	1
04/20/2016 03:58:17.279	3	0
04/20/2016 03:58:17.295	4	3415
04/20/2016 03:58:17.295	5	2000
04/20/2016 03:58:17.295	6	1500
04/20/2016 03:58:17.310	7	9000
04/20/2016 03:58:17.310	8	0
04/20/2016 03:58:17.310	9	0
04/20/2016 03:58:17.326	10	0
04/20/2016 03:58:17.388	1	0
04/20/2016 03:58:17.388	2	1
04/20/2016 03:58:17.388	3	0
04/20/2016 03:58:17.404	4	3412
04/20/2016 03:58:17.404	5	2000
04/20/2016 03:58:17.404	6	1500
04/20/2016 03:58:17.420	7	9000
04/20/2016 03:58:17.420	8	0
04/20/2016 03:58:17.420	9	0
04/20/2016 03:58:17.435	10	0
04/20/2016 03:58:17.498	1	0
04/20/2016 03:58:17.498	2	1
04/20/2016 03:58:17.514	3	0
04/20/2016 03:58:17.514	4	3420
04/20/2016 03:58:17.514	5	2000
04/20/2016 03:58:17.529	6	1500
04/20/2016 03:58:17.529	7	9000
04/20/2016 03:58:17.529	8	0
04/20/2016 03:58:17.529	9	0
04/20/2016 03:58:17.545	10	0
04/20/2016 03:58:17.607	1	0
04/20/2016 03:58:17.607	2	1
04/20/2016 03:58:17.607	3	0
04/20/2016 03:58:17.623	4	3415
04/20/2016 03:58:17.623	5	2000
04/20/2016 03:58:17.623	6	1500
04/20/2016 03:58:17.639	7	9000
04/20/2016 03:58:17.639	8	0
04/20/2016 03:58:17.639	9	0
04/20/2016 03:58:17.654	10	0
04/20/2016 03:58:17.717	1	0
04/20/2016 03:58:17.717	2	1
04/20/2016 03:58:17.732	3	0
04/20/2016 03:58:17.732	4	3418
04/20/2016 03:58:17.732	5	2000
04/20/2016 03:58:17.748	6	1500
04/20/2016 03:58:17.748	7	9000
04/20/2016 03:58:17.748	8	0
04/20/2016 03:58:17.748	9	0
04/20/2016 03:58:17.764	10	0
04/20/2016 03:58:17.826	1	0
04/20/2016 03:58:17.826	2	1
04/20/2016 03:58:17.842	3	0
04/20/2016 03:58:17.842	4	3419
04/20/2016 03:58:17.842	5	2000
04/20/2016 03:58:17.857	6	1500
04/20/2016 03:58:17.857	7	9000
04/20/2016 03:58:17.857	8	0
04/20/2016 03:58:17.857	9	0
04/20/2016 03:58:17.873	10	0
04/20/2016 03:58:17.935	1	0
04/20/2016 03:58:17.935	2	1
04/20/2016 03:58:17.951	3	0
04/20/2016 03:58:17.951	4	3414
04/20/2016 03:58:17.951	5	2000
04/20/2016 03:58:17.967	6	1500
04/20/2016 03:58:17.967	7	9000
04/20/2016 03:58:17.967	8	0
04/20/2016 03:58:17.982	9	0
04/20/2016 03:58:17.982	10	0
04/20/2016 03:58:18.045	1	0
04/20/2016 03:58:18.045	2	1
04/20/2016 03:58:18.045	3	0
04/20/2016 03:58:18.060	4	3419
04/20/2016 03:58:18.060	5	2000
04/20/2016 03:58:18.060	6	1500
04/20/2016 03:58:18.076	7	9000
04/20/2016 03:58:18.076	8	0
04/20/2016 03:58:18.076	9	0
04/20/2016 03:58:18.092	10	0
04/20/2016 03:58:18.154	1	0
04/20/2016 03:58:18.154	2	1
04/20/2016 03:58:18.154	3	0
04/20/2016 03:58:18.170	4	3429
04/20/2016 03:58:18.170	5	2000
04/20/2016 03:58:18.170	6	1500
04/20/2016 03:58:18.185	7	9000
04/20/2016 03:58:18.185	8	0
04/20/2016 03:58:18.185	9	0
04/20/2016 03:58:18.201	10	0
04/20/2016 03:58:18.264	1	0
04/20/2016 03:58:18.264	2	1
04/20/2016 03:58:18.279	3	0
04/20/2016 03:58:18.279	4	3424
04/20/2016 03:58:18.279	5	2000
04/20/2016 03:58:18.295	6	1500
04/20/2016 03:58:18.295	7	9000
04/20/2016 03:58:18.295	8	0
04/20/2016 03:58:18.310	9	0
04/20/2016 03:58:18.310	10	0
04/20/2016 03:58:18.373	1	0
04/20/2016 03:58:18.373	2	1
04/20/2016 03:58:18.389	3	0
04/20/2016 03:58:18.389	4	3418
04/20/2016 03:58:18.389	5	2000
04/20/2016 03:58:18.404	6	1500
04/20/2016 03:58:18.404	7	9000
04/20/2016 03:58:18.404	8	0
04/20/2016 03:58:18.404	9	0
04/20/2016 03:58:18.420	10	0
04/20/2016 03:58:18.482	1	0
04/20/2016 03:58:18.482	2	1
04/20/2016 03:58:18.498	3	0
04/20/2016 03:58:18.498	4	3417
04/20/2016 03:58:18.498	5	2000
04/20/2016 03:58:18.498	6	1500
04/20/2016 03:58:18.514	7	9000
04/20/2016 03:58:18.514	8	0
04/20/2016 03:58:18.514	9	0
04/20/2016 03:58:18.529	10	0
04/20/2016 03:58:18.592	1	0
04/20/2016 03:58:18.592	2	1
04/20/2016 03:58:18.607	3	0
04/20/2016 03:58:18.607	4	3423
04/20/2016 03:58:18.607	5	2000
04/20/2016 03:58:18.607	6	1500
04/20/2016 03:58:18.623	7	9000
04/20/2016 03:58:18.623	8	0
04/20/2016 03:58:18.623	9	0
04/20/2016 03:58:18.639	10	0
04/20/2016 03:58:18.701	1	0
04/20/2016 03:58:18.701	2	1
04/20/2016 03:58:18.701	3	0
04/20/2016 03:58:18.717	4	3422
04/20/2016 03:58:18.717	5	2000
04/20/2016 03:58:18.717	6	1500
04/20/2016 03:58:18.732	7	9000
04/20/2016 03:58:18.732	8	0
04/20/2016 03:58:18.732	9	0
04/20/2016 03:58:18.748	10	0
04/20/2016 03:58:18.810	1	0
04/20/2016 03:58:18.810	2	1
04/20/2016 03:58:18.810	3	0
04/20/2016 03:58:18.826	4	3426
04/20/2016 03:58:18.826	5	2000
04/20/2016 03:58:18.826	6	1500
04/20/2016 03:58:18.842	7	9000
04/20/2016 03:58:18.842	8	0
04/20/2016 03:58:18.842	9	0
04/20/2016 03:58:18.857	10	0
04/20/2016 03:58:18.920	1	0
04/20/2016 03:58:18.920	2	1
04/20/2016 03:58:18.935	3	0
04/20/2016 03:58:18.935	4	3431
04/20/2016 03:58:18.935	5	2000
04/20/2016 03:58:18.951	6	1500
04/20/2016 03:58:18.951	7	9000
04/20/2016 03:58:18.951	8	0
04/20/2016 03:58:18.951	9	0
04/20/2016 03:58:18.967	10	0
04/20/2016 03:58:19.029	1	0
04/20/2016 03:58:19.029	2	1
04/20/2016 03:58:19.045	3	0
04/20/2016 03:58:19.045	4	3433
04/20/2016 03:58:19.045	5	2000
04/20/2016 03:58:19.060	6	1500
04/20/2016 03:58:19.060	7	9000
04/20/2016 03:58:19.060	8	0
04/20/2016 03:58:19.060	9	0
04/20/2016 03:58:19.076	10	0
04/20/2016 03:58:19.139	1	0
04/20/2016 03:58:19.139	2	1
04/20/2016 03:58:19.154	3	0
04/20/2016 03:58:19.154	4	3444
04/20/2016 03:58:19.154	5	2000
04/20/2016 03:58:19.154	6	1500
04/20/2016 03:58:19.170	7	9000
04/20/2016 03:58:19.170	8	0
04/20/2016 03:58:19.170	9	0
04/20/2016 03:58:19.185	10	0
04/20/2016 03:58:19.248	1	0
04/20/2016 03:58:19.248	2	1
04/20/2016 03:58:19.248	3	0
04/20/2016 03:58:19.264	4	3442
04/20/2016 03:58:19.264	5	2000
04/20/2016 03:58:19.264	6	1500
04/20/2016 03:58:19.279	7	9000
04/20/2016 03:58:19.279	8	0
04/20/2016 03:58:19.279	9	0
04/20/2016 03:58:19.295	10	0
04/20/2016 03:58:19.357	1	0
04/20/2016 03:58:19.357	2	1
04/20/2016 03:58:19.357	3	0
04/20/2016 03:58:19.373	4	3445
04/20/2016 03:58:19.373	5	2000
04/20/2016 03:58:19.373	6	1500
04/20/2016 03:58:19.389	7	9000
04/20/2016 03:58:19.389	8	0
04/20/2016 03:58:19.389	9	0
04/20/2016 03:58:19.404	10	0
04/20/2016 03:58:19.467	1	0
04/20/2016 03:58:19.467	2	1
04/20/2016 03:58:19.482	3	0
04/20/2016 03:58:19.482	4	3442
04/20/2016 03:58:19.482	5	2000
04/20/2016 03:58:19.498	6	1500
04/20/2016 03:58:19.498	7	9000
04/20/2016 03:58:19.498	8	0
04/20/2016 03:58:19.514	9	0
04/20/2016 03:58:19.514	10	0
04/20/2016 03:58:19.576	1	0
04/20/2016 03:58:19.576	2	1
04/20/2016 03:58:19.592	3	0
04/20/2016 03:58:19.592	4	3441
04/20/2016 03:58:19.592	5	2000
04/20/2016 03:58:19.607	6	1500
04/20/2016 03:58:19.607	7	9000
04/20/2016 03:58:19.607	8	0
04/20/2016 03:58:19.623	9	0
04/20/2016 03:58:19.623	10	0
04/20/2016 03:58:19.685	1	0
04/20/2016 03:58:19.685	2	1
04/20/2016 03:58:19.701	3	0
04/20/2016 03:58:19.701	4	3457
04/20/2016 03:58:19.701	5	2000
04/20/2016 03:58:19.717	6	1500
04/20/2016 03:58:19.717	7	9000
04/20/2016 03:58:19.717	8	0
04/20/2016 03:58:19.717	9	0
04/20/2016 03:58:19.732	10	0
04/20/2016 03:58:19.795	1	0
04/20/2016 03:58:19.795	2	1
04/20/2016 03:58:19.810	3	0
04/20/2016 03:58:19.810	4	3452
04/20/2016 03:58:19.810	5	2000
04/20/2016 03:58:19.826	6	1500
04/20/2016 03:58:19.826	7	9000
04/20/2016 03:58:19.826	8	0
04/20/2016 03:58:19.826	9	0
04/20/2016 03:58:19.842	10	0
04/20/2016 03:58:19.904	1	0
04/20/2016 03:58:19.904	2	1
04/20/2016 03:58:19.920	3	0
04/20/2016 03:58:19.920	4	3452
04/20/2016 03:58:19.920	5	2000
04/20/2016 03:58:19.920	6	1500
04/20/2016 03:58:19.935	7	9000
04/20/2016 03:58:19.935	8	0
04/20/2016 03:58:19.935	9	0
04/20/2016 03:58:19.951	10	0
04/20/2016 03:58:20.014	1	0
04/20/2016 03:58:20.014	2	1
04/20/2016 03:58:20.029	3	0
04/20/2016 03:58:20.029	4	3458
04/20/2016 03:58:20.029	5	2000
04/20/2016 03:58:20.045	6	1500
04/20/2016 03:58:20.045	7	9000
04/20/2016 03:58:20.045	8	0
04/20/2016 03:58:20.060	9	0
04/20/2016 03:58:20.060	10	0
04/20/2016 03:58:20.123	1	0
04/20/2016 03:58:20.123	2	1
04/20/2016 03:58:20.139	3	0
04/20/2016 03:58:20.139	4	3468
04/20/2016 03:58:20.139	5	2000
04/20/2016 03:58:20.154	6	1500
04/20/2016 03:58:20.154	7	9000
04/20/2016 03:58:20.154	8	0
04/20/2016 03:58:20.170	9	0
04/20/2016 03:58:20.170	10	0
04/20/2016 03:58:20.232	1	0
04/20/2016 03:58:20.232	2	1
04/20/2016 03:58:20.248	3	0
04/20/2016 03:58:20.248	4	3453
04/20/2016 03:58:20.248	5	2000
04/20/2016 03:58:20.264	6	1500
04/20/2016 03:58:20.264	7	9000
04/20/2016 03:58:20.264	8	0
04/20/2016 03:58:20.264	9	0
04/20/2016 03:58:20.279	10	0
04/20/2016 03:58:20.342	1	0
04/20/2016 03:58:20.342	2	1
04/20/2016 03:58:20.357	3	0
04/20/2016 03:58:20.357	4	3469
04/20/2016 03:58:20.357	5	2000
04/20/2016 03:58:20.373	6	1500
04/20/2016 03:58:20.373	7	9000
04/20/2016 03:58:20.373	8	0
04/20/2016 03:58:20.373	9	0
04/20/2016 03:58:20.389	10	0
04/20/2016 03:58:20.451	1	0
04/20/2016 03:58:20.451	2	1
04/20/2016 03:58:20.467	3	0
04/20/2016 03:58:20.467	4	3465
04/20/2016 03:58:20.467	5	2000
04/20/2016 03:58:20.467	6	1500
04/20/2016 03:58:20.482	7	9000
04/20/2016 03:58:20.482	8	0
04/20/2016 03:58:20.482	9	0
04/20/2016 03:58:20.498	10	0
04/20/2016 03:58:20.560	1	0
04/20/2016 03:58:20.560	2	1
04/20/2016 03:58:20.576	3	0
04/20/2016 03:58:20.576	4	3464
04/20/2016 03:58:20.576	5	2000
04/20/2016 03:58:20.576	6	1500
04/20/2016 03:58:20.592	7	9000
04/20/2016 03:58:20.592	8	0
04/20/2016 03:58:20.592	9	0
04/20/2016 03:58:20.607	10	0
04/20/2016 03:58:20.670	1	0
04/20/2016 03:58:20.670	2	1
04/20/2016 03:58:20.670	3	0
04/20/2016 03:58:20.685	4	3469
04/20/2016 03:58:20.685	5	2000
04/20/2016 03:58:20.685	6	1500
04/20/2016 03:58:20.701	7	9000
04/20/2016 03:58:20.701	8	0
04/20/2016 03:58:20.701	9	0
04/20/2016 03:58:20.717	10	0
04/20/2016 03:58:20.779	1	0
04/20/2016 03:58:20.779	2	1
04/20/2016 03:58:20.779	3	0
04/20/2016 03:58:20.795	4	3472
04/20/2016 03:58:20.795	5	2000
04/20/2016 03:58:20.795	6	1500
04/20/2016 03:58:20.810	7	9000
04/20/2016 03:58:20.810	8	0
04/20/2016 03:58:20.810	9	0
04/20/2016 03:58:20.826	10	0
04/20/2016 03:58:20.889	1	0
04/20/2016 03:58:20.889	2	1
04/20/2016 03:58:20.904	3	0
04/20/2016 03:58:20.904	4	3472
04/20/2016 03:58:20.904	5	2000
04/20/2016 03:58:20.920	6	1500
04/20/2016 03:58:20.920	7	9000
04/20/2016 03:58:20.920	8	0
04/20/2016 03:58:20.920	9	0
04/20/2016 03:58:20.935	10	0
04/20/2016 03:58:20.998	1	0
04/20/2016 03:58:20.998	2	1
04/20/2016 03:58:21.014	3	0
04/20/2016 03:58:21.014	4	3479
04/20/2016 03:58:21.014	5	2000
04/20/2016 03:58:21.014	6	1500
04/20/2016 03:58:21.029	7	9000
04/20/2016 03:58:21.029	8	0
04/20/2016 03:58:21.029	9	0
04/20/2016 03:58:21.045	10	0
04/20/2016 03:58:21.107	1	0
04/20/2016 03:58:21.107	2	1
04/20/2016 03:58:21.123	3	0
04/20/2016 03:58:21.123	4	3472
04/20/2016 03:58:21.123	5	2000
04/20/2016 03:58:21.123	6	1500
04/20/2016 03:58:21.139	7	9000
04/20/2016 03:58:21.139	8	0
04/20/2016 03:58:21.139	9	0
04/20/2016 03:58:21.154	10	0
04/20/2016 03:58:21.217	1	0
04/20/2016 03:58:21.217	2	1
04/20/2016 03:58:21.217	3	0
04/20/2016 03:58:21.232	4	3473
04/20/2016 03:58:21.232	5	2000
04/20/2016 03:58:21.232	6	1500
04/20/2016 03:58:21.248	7	9000
04/20/2016 03:58:21.248	8	0
04/20/2016 03:58:21.248	9	0
04/20/2016 03:58:21.264	10	0
04/20/2016 03:58:21.326	1	0
04/20/2016 03:58:21.326	2	1
04/20/2016 03:58:21.326	3	0
04/20/2016 03:58:21.342	4	3479
04/20/2016 03:58:21.342	5	2000
04/20/2016 03:58:21.342	6	1500
04/20/2016 03:58:21.357	7	9000
04/20/2016 03:58:21.357	8	0
04/20/2016 03:58:21.357	9	0
04/20/2016 03:58:21.373	10	0
04/20/2016 03:58:21.435	1	0
04/20/2016 03:58:21.435	2	1
04/20/2016 03:58:21.435	3	0
04/20/2016 03:58:21.451	4	3476
04/20/2016 03:58:21.451	5	2000
04/20/2016 03:58:21.451	6	1500
04/20/2016 03:58:21.467	7	9000
04/20/2016 03:58:21.467	8	0
04/20/2016 03:58:21.467	9	0
04/20/2016 03:58:21.482	10	0
04/20/2016 03:58:21.545	1	0
04/20/2016 03:58:21.545	2	1
04/20/2016 03:58:21.560	3	0
04/20/2016 03:58:21.560	4	3484
04/20/2016 03:58:21.560	5	2000
04/20/2016 03:58:21.576	6	1500
04/20/2016 03:58:21.576	7	9000
04/20/2016 03:58:21.576	8	0
04/20/2016 03:58:21.592	9	0
04/20/2016 03:58:21.592	10	0
04/20/2016 03:58:21.654	1	0
04/20/2016 03:58:21.654	2	1
04/20/2016 03:58:21.670	3	0
04/20/2016 03:58:21.670	4	3489
04/20/2016 03:58:21.670	5	2000
04/20/2016 03:58:21.685	6	1500
04/20/2016 03:58:21.685	7	9000
04/20/2016 03:58:21.685	8	0
04/20/2016 03:58:21.685	9	0
04/20/2016 03:58:21.701	10	0
04/20/2016 03:58:21.764	1	0
04/20/2016 03:58:21.764	2	1
04/20/2016 03:58:21.779	3	0
04/20/2016 03:58:21.779	4	3472
04/20/2016 03:58:21.779	5	2000
04/20/2016 03:58:21.779	6	1500
04/20/2016 03:58:21.795	7	9000
04/20/2016 03:58:21.795	8	0
04/20/2016 03:58:21.795	9	0
04/20/2016 03:58:21.810	10	0
04/20/2016 03:58:21.873	1	0
04/20/2016 03:58:21.873	2	1
04/20/2016 03:58:21.889	3	0
04/20/2016 03:58:21.889	4	3485
04/20/2016 03:58:21.889	5	2000
04/20/2016 03:58:21.889	6	1500
04/20/2016 03:58:21.904	7	9000
04/20/2016 03:58:21.904	8	0
04/20/2016 03:58:21.904	9	0
04/20/2016 03:58:21.920	10	0
04/20/2016 03:58:21.982	1	0
04/20/2016 03:58:21.982	2	1
04/20/2016 03:58:21.998	3	0
04/20/2016 03:58:21.998	4	3498
04/20/2016 03:58:21.998	5	2000
04/20/2016 03:58:22.014	6	1500
04/20/2016 03:58:22.014	7	9000
04/20/2016 03:58:22.014	8	0
04/20/2016 03:58:22.029	9	0
04/20/2016 03:58:22.029	10	0
04/20/2016 03:58:22.092	1	0
04/20/2016 03:58:22.092	2	1
04/20/2016 03:58:22.107	3	0
04/20/2016 03:58:22.107	4	3492
04/20/2016 03:58:22.107	5	2000
04/20/2016 03:58:22.123	6	1500
04/20/2016 03:58:22.123	7	9000
04/20/2016 03:58:22.123	8	0
04/20/2016 03:58:22.139	9	0
04/20/2016 03:58:22.139	10	0
04/20/2016 03:58:22.201	1	0
04/20/2016 03:58:22.201	2	1
04/20/2016 03:58:22.217	3	0
04/20/2016 03:58:22.217	4	3496
04/20/2016 03:58:22.217	5	2000
04/20/2016 03:58:22.232	6	1500
04/20/2016 03:58:22.232	7	9000
04/20/2016 03:58:22.232	8	0
04/20/2016 03:58:22.232	9	0
04/20/2016 03:58:22.248	10	0
04/20/2016 03:58:22.310	1	0
04/20/2016 03:58:22.310	2	1
04/20/2016 03:58:22.326	3	0
04/20/2016 03:58:22.326	4	3497
04/20/2016 03:58:22.326	5	2000
04/20/2016 03:58:22.342	6	1500
04/20/2016 03:58:22.342	7	9000
04/20/2016 03:58:22.342	8	0
04/20/2016 03:58:22.342	9	0
04/20/2016 03:58:22.357	10	0
04/20/2016 03:58:22.420	1	0
04/20/2016 03:58:22.420	2	1
04/20/2016 03:58:22.435	3	0
04/20/2016 03:58:22.435	4	3501
04/20/2016 03:58:22.435	5	2000
04/20/2016 03:58:22.435	6	1500
04/20/2016 03:58:22.451	7	9000
04/20/2016 03:58:22.451	8	0
04/20/2016 03:58:22.451	9	0
04/20/2016 03:58:22.467	10	0
04/20/2016 03:58:22.529	1	0
04/20/2016 03:58:22.529	2	1
04/20/2016 03:58:22.545	3	0
04/20/2016 03:58:22.545	4	3506
04/20/2016 03:58:22.545	5	2000
04/20/2016 03:58:22.560	6	1500
04/20/2016 03:58:22.560	7	9000
04/20/2016 03:58:22.560	8	0
04/20/2016 03:58:22.576	9	0
04/20/2016 03:58:22.576	10	0
04/20/2016 03:58:22.639	1	0
04/20/2016 03:58:22.639	2	1
04/20/2016 03:58:22.654	3	0
04/20/2016 03:58:22.654	4	3496
04/20/2016 03:58:22.654	5	2000
04/20/2016 03:58:22.670	6	1500
04/20/2016 03:58:22.670	7	9000
04/20/2016 03:58:22.670	8	0
04/20/2016 03:58:22.685	9	0
04/20/2016 03:58:22.685	10	0
04/20/2016 03:58:22.748	1	0
04/20/2016 03:58:22.748	2	1
04/20/2016 03:58:22.748	3	0
04/20/2016 03:58:22.764	4	3483
04/20/2016 03:58:22.764	5	2000
04/20/2016 03:58:22.764	6	1500
04/20/2016 03:58:22.779	7	9000
04/20/2016 03:58:22.779	8	0
04/20/2016 03:58:22.779	9	0
04/20/2016 03:58:22.779	10	0
04/20/2016 03:58:22.857	1	0
04/20/2016 03:58:22.857	2	1
04/20/2016 03:58:22.873	3	0
04/20/2016 03:58:22.873	4	3486
04/20/2016 03:58:22.873	5	2000
04/20/2016 03:58:22.889	6	1500
04/20/2016 03:58:22.889	7	9000
04/20/2016 03:58:22.889	8	0
04/20/2016 03:58:22.889	9	0
04/20/2016 03:58:22.904	10	0
04/20/2016 03:58:22.967	1	0
04/20/2016 03:58:22.967	2	1
04/20/2016 03:58:22.982	3	0
04/20/2016 03:58:22.982	4	3490
04/20/2016 03:58:22.982	5	2000
04/20/2016 03:58:22.982	6	1500
04/20/2016 03:58:22.998	7	9000
04/20/2016 03:58:22.998	8	0
04/20/2016 03:58:22.998	9	0
04/20/2016 03:58:23.014	10	0
04/20/2016 03:58:23.076	1	0
04/20/2016 03:58:23.092	2	1
04/20/2016 03:58:23.092	3	0
04/20/2016 03:58:23.092	4	3481
04/20/2016 03:58:23.092	5	2000
04/20/2016 03:58:23.107	6	1500
04/20/2016 03:58:23.107	7	9000
04/20/2016 03:58:23.107	8	0
04/20/2016 03:58:23.123	9	0
04/20/2016 03:58:23.123	10	0
04/20/2016 03:58:23.185	1	0
04/20/2016 03:58:23.185	2	1
04/20/2016 03:58:23.185	3	0
04/20/2016 03:58:23.201	4	3505
04/20/2016 03:58:23.201	5	2000
04/20/2016 03:58:23.201	6	1500
04/20/2016 03:58:23.217	7	9000
04/20/2016 03:58:23.217	8	0
04/20/2016 03:58:23.217	9	0
04/20/2016 03:58:23.232	10	0
04/20/2016 03:58:23.295	1	0
04/20/2016 03:58:23.295	2	1
04/20/2016 03:58:23.310	3	0
04/20/2016 03:58:23.310	4	3503
04/20/2016 03:58:23.310	5	2000
04/20/2016 03:58:23.326	6	1500
04/20/2016 03:58:23.326	7	9000
04/20/2016 03:58:23.326	8	0
04/20/2016 03:58:23.342	9	0
04/20/2016 03:58:23.342	10	0
04/20/2016 03:58:23.404	1	0
04/20/2016 03:58:23.420	2	1
04/20/2016 03:58:23.420	3	0
04/20/2016 03:58:23.420	4	3495
04/20/2016 03:58:23.435	5	2000
04/20/2016 03:58:23.435	6	1500
04/20/2016 03:58:23.435	7	9000
04/20/2016 03:58:23.435	8	0
04/20/2016 03:58:23.451	9	0
04/20/2016 03:58:23.451	10	0
04/20/2016 03:58:23.514	1	0
04/20/2016 03:58:23.514	2	1
04/20/2016 03:58:23.529	3	0
04/20/2016 03:58:23.529	4	3481
04/20/2016 03:58:23.529	5	2000
04/20/2016 03:58:23.545	6	1500
04/20/2016 03:58:23.545	7	9000
04/20/2016 03:58:23.545	8	0
04/20/2016 03:58:23.545	9	0
04/20/2016 03:58:23.560	10	0
04/20/2016 03:58:23.623	1	0
04/20/2016 03:58:23.623	2	1
04/20/2016 03:58:23.639	3	0
04/20/2016 03:58:23.639	4	3478
04/20/2016 03:58:23.639	5	2000
04/20/2016 03:58:23.654	6	1500
04/20/2016 03:58:23.654	7	9000
04/20/2016 03:58:23.654	8	0
04/20/2016 03:58:23.654	9	0
04/20/2016 03:58:23.670	10	0
04/20/2016 03:58:23.732	1	0
04/20/2016 03:58:23.732	2	1
04/20/2016 03:58:23.748	3	0
04/20/2016 03:58:23.748	4	3486
04/20/2016 03:58:23.748	5	2000
04/20/2016 03:58:23.748	6	1500
04/20/2016 03:58:23.764	7	9000
04/20/2016 03:58:23.764	8	0
04/20/2016 03:58:23.764	9	0
04/20/2016 03:58:23.779	10	0
04/20/2016 03:58:23.842	1	0
04/20/2016 03:58:23.842	2	1
04/20/2016 03:58:23.857	3	0
04/20/2016 03:58:23.857	4	3462
04/20/2016 03:58:23.857	5	2000
04/20/2016 03:58:23.857	6	1500
04/20/2016 03:58:23.873	7	9000
04/20/2016 03:58:23.873	8	0
04/20/2016 03:58:23.873	9	0
04/20/2016 03:58:23.889	10	0
04/20/2016 03:58:23.951	1	0
04/20/2016 03:58:23.951	2	1
04/20/2016 03:58:23.967	3	0
04/20/2016 03:58:23.967	4	3481
04/20/2016 03:58:23.967	5	2000
04/20/2016 03:58:23.982	6	1500
04/20/2016 03:58:23.982	7	9000
04/20/2016 03:58:23.982	8	0
04/20/2016 03:58:23.998	9	0
04/20/2016 03:58:23.998	10	0
04/20/2016 03:58:24.061	1	0
04/20/2016 03:58:24.061	2	1
04/20/2016 03:58:24.076	3	0
04/20/2016 03:58:24.076	4	3490
04/20/2016 03:58:24.076	5	2000
04/20/2016 03:58:24.092	6	1500
04/20/2016 03:58:24.092	7	9000
04/20/2016 03:58:24.092	8	0
04/20/2016 03:58:24.107	9	0
04/20/2016 03:58:24.107	10	0
04/20/2016 03:58:24.170	1	0
04/20/2016 03:58:24.170	2	1
04/20/2016 03:58:24.186	3	0
04/20/2016 03:58:24.186	4	3525
04/20/2016 03:58:24.186	5	2000
04/20/2016 03:58:24.201	6	1500
04/20/2016 03:58:24.201	7	9000
04/20/2016 03:58:24.201	8	0
04/20/2016 03:58:24.201	9	0
04/20/2016 03:58:24.217	10	0
04/20/2016 03:58:24.279	1	0
04/20/2016 03:58:24.279	2	1
04/20/2016 03:58:24.295	3	0
04/20/2016 03:58:24.295	4	3520
04/20/2016 03:58:24.295	5	2000
04/20/2016 03:58:24.295	6	1500
04/20/2016 03:58:24.311	7	9000
04/20/2016 03:58:24.311	8	0
04/20/2016 03:58:24.311	9	0
04/20/2016 03:58:24.326	10	0
04/20/2016 03:58:24.389	1	0
04/20/2016 03:58:24.389	2	1
04/20/2016 03:58:24.404	3	0
04/20/2016 03:58:24.404	4	3530
04/20/2016 03:58:24.404	5	2000
04/20/2016 03:58:24.404	6	1500
04/20/2016 03:58:24.420	7	9000
04/20/2016 03:58:24.420	8	0
04/20/2016 03:58:24.420	9	0
04/20/2016 03:58:24.435	10	0
04/20/2016 03:58:24.498	1	0
04/20/2016 03:58:24.498	2	1
04/20/2016 03:58:24.514	3	0
04/20/2016 03:58:24.514	4	3517
04/20/2016 03:58:24.514	5	2000
04/20/2016 03:58:24.529	6	1500
04/20/2016 03:58:24.529	7	9000
04/20/2016 03:58:24.529	8	0
04/20/2016 03:58:24.545	9	0
04/20/2016 03:58:24.545	10	0
04/20/2016 03:58:24.607	1	0
04/20/2016 03:58:24.607	2	1
04/20/2016 03:58:24.623	3	0
04/20/2016 03:58:24.623	4	3511
04/20/2016 03:58:24.623	5	2000
04/20/2016 03:58:24.639	6	1500
04/20/2016 03:58:24.639	7	9000
04/20/2016 03:58:24.639	8	0
04/20/2016 03:58:24.654	9	0
04/20/2016 03:58:24.654	10	0
04/20/2016 03:58:24.717	1	0
04/20/2016 03:58:24.717	2	1
04/20/2016 03:58:24.732	3	0
04/20/2016 03:58:24.732	4	3522
04/20/2016 03:58:24.732	5	2000
04/20/2016 03:58:24.748	6	1500
04/20/2016 03:58:24.748	7	9000
04/20/2016 03:58:24.748	8	0
04/20/2016 03:58:24.748	9	0
04/20/2016 03:58:24.764	10	0
04/20/2016 03:58:24.826	1	0
04/20/2016 03:58:24.826	2	1
04/20/2016 03:58:24.842	3	0
04/20/2016 03:58:24.842	4	3531
04/20/2016 03:58:24.842	5	2000
04/20/2016 03:58:24.857	6	1500
04/20/2016 03:58:24.857	7	9000
04/20/2016 03:58:24.857	8	0
04/20/2016 03:58:24.857	9	0
04/20/2016 03:58:24.873	10	0
04/20/2016 03:58:24.936	1	0
04/20/2016 03:58:24.936	2	1
04/20/2016 03:58:24.951	3	0
04/20/2016 03:58:24.951	4	3520
04/20/2016 03:58:24.951	5	2000
04/20/2016 03:58:24.951	6	1500
04/20/2016 03:58:24.967	7	9000
04/20/2016 03:58:24.967	8	0
04/20/2016 03:58:24.967	9	0
04/20/2016 03:58:24.982	10	0
04/20/2016 03:58:25.045	1	0
04/20/2016 03:58:25.045	2	1
04/20/2016 03:58:25.061	3	0
04/20/2016 03:58:25.061	4	3522
04/20/2016 03:58:25.061	5	2000
04/20/2016 03:58:25.076	6	1500
04/20/2016 03:58:25.076	7	9000
04/20/2016 03:58:25.076	8	0
04/20/2016 03:58:25.092	9	0
04/20/2016 03:58:25.092	10	0
04/20/2016 03:58:25.154	1	0
04/20/2016 03:58:25.154	2	1
04/20/2016 03:58:25.170	3	0
04/20/2016 03:58:25.170	4	3528
04/20/2016 03:58:25.170	5	2000
04/20/2016 03:58:25.186	6	1500
04/20/2016 03:58:25.186	7	9000
04/20/2016 03:58:25.186	8	0
04/20/2016 03:58:25.201	9	0
04/20/2016 03:58:25.201	10	0
04/20/2016 03:58:25.264	1	0
04/20/2016 03:58:25.264	2	1
04/20/2016 03:58:25.279	3	0
04/20/2016 03:58:25.279	4	3540
04/20/2016 03:58:25.279	5	2000
04/20/2016 03:58:25.295	6	1500
04/20/2016 03:58:25.295	7	9000
04/20/2016 03:58:25.295	8	0
04/20/2016 03:58:25.295	9	0
04/20/2016 03:58:25.310	10	0
04/20/2016 03:58:25.373	1	0
04/20/2016 03:58:25.373	2	1
04/20/2016 03:58:25.389	3	0
04/20/2016 03:58:25.389	4	3544
04/20/2016 03:58:25.389	5	2000
04/20/2016 03:58:25.404	6	1500
04/20/2016 03:58:25.404	7	9000
04/20/2016 03:58:25.404	8	0
04/20/2016 03:58:25.404	9	0
04/20/2016 03:58:25.420	10	0
04/20/2016 03:58:25.482	1	0
04/20/2016 03:58:25.482	2	1
04/20/2016 03:58:25.498	3	0
04/20/2016 03:58:25.498	4	3556
04/20/2016 03:58:25.498	5	2000
04/20/2016 03:58:25.514	6	1500
04/20/2016 03:58:25.514	7	9000
04/20/2016 03:58:25.514	8	0
04/20/2016 03:58:25.514	9	0
04/20/2016 03:58:25.529	10	0
04/20/2016 03:58:25.592	1	0
04/20/2016 03:58:25.592	2	1
04/20/2016 03:58:25.607	3	0
04/20/2016 03:58:25.607	4	3540
04/20/2016 03:58:25.607	5	2000
04/20/2016 03:58:25.623	6	1500
04/20/2016 03:58:25.623	7	9000
04/20/2016 03:58:25.623	8	0
04/20/2016 03:58:25.623	9	0
04/20/2016 03:58:25.639	10	0
04/20/2016 03:58:25.701	1	0
04/20/2016 03:58:25.701	2	1
04/20/2016 03:58:25.717	3	0
04/20/2016 03:58:25.717	4	3536
04/20/2016 03:58:25.717	5	2000
04/20/2016 03:58:25.732	6	1500
04/20/2016 03:58:25.732	7	9000
04/20/2016 03:58:25.732	8	0
04/20/2016 03:58:25.748	9	0
04/20/2016 03:58:25.748	10	0
04/20/2016 03:58:25.810	1	0
04/20/2016 03:58:25.810	2	1
04/20/2016 03:58:25.810	3	0
04/20/2016 03:58:25.826	4	3535
04/20/2016 03:58:25.826	5	2000
04/20/2016 03:58:25.826	6	1500
04/20/2016 03:58:25.842	7	9000
04/20/2016 03:58:25.842	8	0
04/20/2016 03:58:25.842	9	0
04/20/2016 03:58:25.858	10	0
04/20/2016 03:58:25.920	1	0
04/20/2016 03:58:25.936	2	1
04/20/2016 03:58:25.936	3	0
04/20/2016 03:58:25.936	4	3545
04/20/2016 03:58:25.951	5	2000
04/20/2016 03:58:25.951	6	1500
04/20/2016 03:58:25.951	7	9000
04/20/2016 03:58:25.951	8	0
04/20/2016 03:58:25.967	9	0
04/20/2016 03:58:25.967	10	0
04/20/2016 03:58:26.030	1	0
04/20/2016 03:58:26.030	2	1
04/20/2016 03:58:26.045	3	0
04/20/2016 03:58:26.045	4	3545
04/20/2016 03:58:26.045	5	2000
04/20/2016 03:58:26.061	6	1500
04/20/2016 03:58:26.061	7	9000
04/20/2016 03:58:26.061	8	0
04/20/2016 03:58:26.061	9	0
04/20/2016 03:58:26.076	10	0
04/20/2016 03:58:26.139	1	0
04/20/2016 03:58:26.139	2	1
04/20/2016 03:58:26.155	3	0
04/20/2016 03:58:26.155	4	3550
04/20/2016 03:58:26.155	5	2000
04/20/2016 03:58:26.170	6	1500
04/20/2016 03:58:26.170	7	9000
04/20/2016 03:58:26.170	8	0
04/20/2016 03:58:26.170	9	0
04/20/2016 03:58:26.186	10	0
04/20/2016 03:58:26.248	1	0
04/20/2016 03:58:26.264	2	1
04/20/2016 03:58:26.264	3	0
04/20/2016 03:58:26.264	4	3562
04/20/2016 03:58:26.264	5	2000
04/20/2016 03:58:26.280	6	1500
04/20/2016 03:58:26.280	7	9000
04/20/2016 03:58:26.280	8	0
04/20/2016 03:58:26.295	9	0
04/20/2016 03:58:26.295	10	0
04/20/2016 03:58:26.358	1	0
04/20/2016 03:58:26.373	2	1
04/20/2016 03:58:26.373	3	0
04/20/2016 03:58:26.373	4	3560
04/20/2016 03:58:26.373	5	2000
04/20/2016 03:58:26.389	6	1500
04/20/2016 03:58:26.389	7	9000
04/20/2016 03:58:26.389	8	0
04/20/2016 03:58:26.405	9	0
04/20/2016 03:58:26.405	10	0
04/20/2016 03:58:26.467	1	0
04/20/2016 03:58:26.483	2	1
04/20/2016 03:58:26.483	3	0
04/20/2016 03:58:26.483	4	3553
04/20/2016 03:58:26.498	5	2000
04/20/2016 03:58:26.498	6	1500
04/20/2016 03:58:26.498	7	9000
04/20/2016 03:58:26.514	8	0
04/20/2016 03:58:26.514	9	0
04/20/2016 03:58:26.514	10	0
04/20/2016 03:58:26.576	1	0
04/20/2016 03:58:26.592	2	1
04/20/2016 03:58:26.592	3	0
04/20/2016 03:58:26.592	4	3545
04/20/2016 03:58:26.608	5	2000
04/20/2016 03:58:26.608	6	1500
04/20/2016 03:58:26.608	7	9000
04/20/2016 03:58:26.623	8	0
04/20/2016 03:58:26.623	9	0
04/20/2016 03:58:26.623	10	0
04/20/2016 03:58:26.686	1	0
04/20/2016 03:58:26.686	2	1
04/20/2016 03:58:26.701	3	0
04/20/2016 03:58:26.701	4	3546
04/20/2016 03:58:26.701	5	2000
04/20/2016 03:58:26.717	6	1500
04/20/2016 03:58:26.717	7	9000
04/20/2016 03:58:26.717	8	0
04/20/2016 03:58:26.717	9	0
04/20/2016 03:58:26.733	10	0
04/20/2016 03:58:26.795	1	0
04/20/2016 03:58:26.811	2	1
04/20/2016 03:58:26.811	3	0
04/20/2016 03:58:26.811	4	3545
04/20/2016 03:58:26.811	5	2000
04/20/2016 03:58:26.826	6	1500
04/20/2016 03:58:26.826	7	9000
04/20/2016 03:58:26.826	8	0
04/20/2016 03:58:26.842	9	0
04/20/2016 03:58:26.842	10	0
04/20/2016 03:58:26.905	1	0
04/20/2016 03:58:26.905	2	1
04/20/2016 03:58:26.920	3	0
04/20/2016 03:58:26.920	4	3556
04/20/2016 03:58:26.920	5	2000
04/20/2016 03:58:26.920	6	1500
04/20/2016 03:58:26.936	7	9000
04/20/2016 03:58:26.936	8	0
04/20/2016 03:58:26.936	9	0
04/20/2016 03:58:26.951	10	0
04/20/2016 03:58:27.014	1	0
04/20/2016 03:58:27.014	2	1
04/20/2016 03:58:27.030	3	0
04/20/2016 03:58:27.030	4	3564
04/20/2016 03:58:27.030	5	2000
04/20/2016 03:58:27.045	6	1500
04/20/2016 03:58:27.045	7	9000
04/20/2016 03:58:27.045	8	0
04/20/2016 03:58:27.061	9	0
04/20/2016 03:58:27.061	10	0
04/20/2016 03:58:27.123	1	0
04/20/2016 03:58:27.123	2	1
04/20/2016 03:58:27.139	3	0
04/20/2016 03:58:27.139	4	3579
04/20/2016 03:58:27.139	5	2000
04/20/2016 03:58:27.155	6	1500
04/20/2016 03:58:27.155	7	9000
04/20/2016 03:58:27.155	8	0
04/20/2016 03:58:27.170	9	0
04/20/2016 03:58:27.170	10	0
04/20/2016 03:58:27.233	1	0
04/20/2016 03:58:27.233	2	1
04/20/2016 03:58:27.248	3	0
04/20/2016 03:58:27.248	4	3568
04/20/2016 03:58:27.248	5	2000
04/20/2016 03:58:27.264	6	1500
04/20/2016 03:58:27.264	7	9000
04/20/2016 03:58:27.264	8	0
04/20/2016 03:58:27.264	9	0
04/20/2016 03:58:27.280	10	0
04/20/2016 03:58:27.342	1	0
04/20/2016 03:58:27.342	2	1
04/20/2016 03:58:27.358	3	0
04/20/2016 03:58:27.358	4	3583
04/20/2016 03:58:27.358	5	2000
04/20/2016 03:58:27.373	6	1500
04/20/2016 03:58:27.373	7	9000
04/20/2016 03:58:27.373	8	0
04/20/2016 03:58:27.373	9	0
04/20/2016 03:58:27.389	10	0
04/20/2016 03:58:27.451	1	0
04/20/2016 03:58:27.451	2	1
04/20/2016 03:58:27.467	3	0
04/20/2016 03:58:27.467	4	3574
04/20/2016 03:58:27.467	5	2000
04/20/2016 03:58:27.467	6	1500
04/20/2016 03:58:27.483	7	9000
04/20/2016 03:58:27.483	8	0
04/20/2016 03:58:27.483	9	0
04/20/2016 03:58:27.498	10	0
04/20/2016 03:58:27.561	1	0
04/20/2016 03:58:27.561	2	1
04/20/2016 03:58:27.576	3	0
04/20/2016 03:58:27.576	4	3577
04/20/2016 03:58:27.576	5	2000
04/20/2016 03:58:27.592	6	1500
04/20/2016 03:58:27.592	7	9000
04/20/2016 03:58:27.592	8	0
04/20/2016 03:58:27.608	9	0
04/20/2016 03:58:27.608	10	0
04/20/2016 03:58:27.670	1	0
04/20/2016 03:58:27.670	2	1
04/20/2016 03:58:27.686	3	0
04/20/2016 03:58:27.686	4	3572
04/20/2016 03:58:27.686	5	2000
04/20/2016 03:58:27.701	6	1500
04/20/2016 03:58:27.701	7	9000
04/20/2016 03:58:27.701	8	0
04/20/2016 03:58:27.717	9	0
04/20/2016 03:58:27.717	10	0
04/20/2016 03:58:27.780	1	0
04/20/2016 03:58:27.780	2	1
04/20/2016 03:58:27.795	3	0
04/20/2016 03:58:27.795	4	3569
04/20/2016 03:58:27.795	5	2000
04/20/2016 03:58:27.811	6	1500
04/20/2016 03:58:27.811	7	9000
04/20/2016 03:58:27.811	8	0
04/20/2016 03:58:27.811	9	0
04/20/2016 03:58:27.826	10	0
04/20/2016 03:58:27.889	1	0
04/20/2016 03:58:27.889	2	1
04/20/2016 03:58:27.905	3	0
04/20/2016 03:58:27.905	4	3586
04/20/2016 03:58:27.905	5	2000
04/20/2016 03:58:27.920	6	1500
04/20/2016 03:58:27.920	7	9000
04/20/2016 03:58:27.920	8	0
04/20/2016 03:58:27.936	9	0
04/20/2016 03:58:27.936	10	0
04/20/2016 03:58:27.998	1	0
04/20/2016 03:58:28.014	2	1
04/20/2016 03:58:28.014	3	0
04/20/2016 03:58:28.014	4	3575
04/20/2016 03:58:28.014	5	2000
04/20/2016 03:58:28.030	6	1500
04/20/2016 03:58:28.030	7	9000
04/20/2016 03:58:28.030	8	0
04/20/2016 03:58:28.045	9	0
04/20/2016 03:58:28.045	10	0
04/20/2016 03:58:28.108	1	0
04/20/2016 03:58:28.108	2	1
04/20/2016 03:58:28.123	3	0
04/20/2016 03:58:28.123	4	3579
04/20/2016 03:58:28.123	5	2000
04/20/2016 03:58:28.139	6	1500
04/20/2016 03:58:28.139	7	9000
04/20/2016 03:58:28.139	8	0
04/20/2016 03:58:28.139	9	0
04/20/2016 03:58:28.155	10	0
04/20/2016 03:58:28.217	1	0
04/20/2016 03:58:28.217	2	1
04/20/2016 03:58:28.233	3	0
04/20/2016 03:58:28.233	4	3580
04/20/2016 03:58:28.233	5	2000
04/20/2016 03:58:28.248	6	1500
04/20/2016 03:58:28.248	7	9000
04/20/2016 03:58:28.248	8	0
04/20/2016 03:58:28.264	9	0
04/20/2016 03:58:28.264	10	0
04/20/2016 03:58:28.326	1	0
04/20/2016 03:58:28.326	2	1
04/20/2016 03:58:28.346	3	0
04/20/2016 03:58:28.346	4	3600
04/20/2016 03:58:28.346	5	2000
04/20/2016 03:58:28.359	6	1500
04/20/2016 03:58:28.359	7	9000
04/20/2016 03:58:28.359	8	0
04/20/2016 03:58:28.374	9	0
04/20/2016 03:58:28.374	10	0
04/20/2016 03:58:28.437	1	0
04/20/2016 03:58:28.437	2	1
04/20/2016 03:58:28.453	3	0
04/20/2016 03:58:28.453	4	3597
04/20/2016 03:58:28.453	5	2000
04/20/2016 03:58:28.468	6	1500
04/20/2016 03:58:28.468	7	9000
04/20/2016 03:58:28.468	8	0
04/20/2016 03:58:28.468	9	0
04/20/2016 03:58:28.484	10	0
04/20/2016 03:58:28.546	1	0
04/20/2016 03:58:28.562	2	1
04/20/2016 03:58:28.562	3	0
04/20/2016 03:58:28.562	4	3607
04/20/2016 03:58:28.562	5	2000
04/20/2016 03:58:28.578	6	1500
04/20/2016 03:58:28.578	7	9000
04/20/2016 03:58:28.578	8	0
04/20/2016 03:58:28.593	9	0
04/20/2016 03:58:28.593	10	0
04/20/2016 03:58:28.656	1	0
04/20/2016 03:58:28.671	2	1
04/20/2016 03:58:28.671	3	0
04/20/2016 03:58:28.671	4	3599
04/20/2016 03:58:28.671	5	2000
04/20/2016 03:58:28.687	6	1500
04/20/2016 03:58:28.687	7	9000
04/20/2016 03:58:28.687	8	0
04/20/2016 03:58:28.703	9	0
04/20/2016 03:58:28.703	10	0
04/20/2016 03:58:28.765	1	0
04/20/2016 03:58:28.765	2	1
04/20/2016 03:58:28.781	3	0
04/20/2016 03:58:28.781	4	3608
04/20/2016 03:58:28.781	5	2000
04/20/2016 03:58:28.796	6	1500
04/20/2016 03:58:28.796	7	9000
04/20/2016 03:58:28.796	8	0
04/20/2016 03:58:28.812	9	0
04/20/2016 03:58:28.812	10	0
04/20/2016 03:58:28.874	1	0
04/20/2016 03:58:28.874	2	1
04/20/2016 03:58:28.890	3	0
04/20/2016 03:58:28.890	4	3612
04/20/2016 03:58:28.890	5	2000
04/20/2016 03:58:28.906	6	1500
04/20/2016 03:58:28.906	7	9000
04/20/2016 03:58:28.906	8	0
04/20/2016 03:58:28.921	9	0
04/20/2016 03:58:28.921	10	0
04/20/2016 03:58:28.984	1	0
04/20/2016 03:58:28.984	2	1
04/20/2016 03:58:29.000	3	0
04/20/2016 03:58:29.000	4	3603
04/20/2016 03:58:29.000	5	2000
04/20/2016 03:58:29.015	6	1500
04/20/2016 03:58:29.015	7	9000
04/20/2016 03:58:29.015	8	0
04/20/2016 03:58:29.015	9	0
04/20/2016 03:58:29.031	10	0
04/20/2016 03:58:29.093	1	0
04/20/2016 03:58:29.093	2	1
04/20/2016 03:58:29.109	3	0
04/20/2016 03:58:29.109	4	3618
04/20/2016 03:58:29.109	5	2000
04/20/2016 03:58:29.125	6	1500
04/20/2016 03:58:29.125	7	9000
04/20/2016 03:58:29.125	8	0
04/20/2016 03:58:29.125	9	0
04/20/2016 03:58:29.140	10	0
04/20/2016 03:58:29.203	1	0
04/20/2016 03:58:29.218	2	1
04/20/2016 03:58:29.218	3	0
04/20/2016 03:58:29.218	4	3613
04/20/2016 03:58:29.218	5	2000
04/20/2016 03:58:29.234	6	1500
04/20/2016 03:58:29.234	7	9000
04/20/2016 03:58:29.234	8	0
04/20/2016 03:58:29.250	9	0
04/20/2016 03:58:29.250	10	0
04/20/2016 03:58:29.312	1	0
04/20/2016 03:58:29.312	2	1
04/20/2016 03:58:29.328	3	0
04/20/2016 03:58:29.328	4	3614
04/20/2016 03:58:29.328	5	2000
04/20/2016 03:58:29.343	6	1500
04/20/2016 03:58:29.343	7	9000
04/20/2016 03:58:29.343	8	0
04/20/2016 03:58:29.359	9	0
04/20/2016 03:58:29.359	10	0
04/20/2016 03:58:29.421	1	0
04/20/2016 03:58:29.421	2	1
04/20/2016 03:58:29.437	3	0
04/20/2016 03:58:29.437	4	3618
04/20/2016 03:58:29.437	5	2000
04/20/2016 03:58:29.453	6	1500
04/20/2016 03:58:29.453	7	9000
04/20/2016 03:58:29.453	8	0
04/20/2016 03:58:29.468	9	0
04/20/2016 03:58:29.468	10	0
04/20/2016 03:58:29.531	1	0
04/20/2016 03:58:29.531	2	1
04/20/2016 03:58:29.546	3	0
04/20/2016 03:58:29.546	4	3623
04/20/2016 03:58:29.546	5	2000
04/20/2016 03:58:29.562	6	1500
04/20/2016 03:58:29.562	7	9000
04/20/2016 03:58:29.562	8	0
04/20/2016 03:58:29.578	9	0
04/20/2016 03:58:29.578	10	0
04/20/2016 03:58:29.640	1	0
04/20/2016 03:58:29.640	2	1
04/20/2016 03:58:29.656	3	0
04/20/2016 03:58:29.656	4	3617
04/20/2016 03:58:29.656	5	2000
04/20/2016 03:58:29.671	6	1500
04/20/2016 03:58:29.671	7	9000
04/20/2016 03:58:29.671	8	0
04/20/2016 03:58:29.687	9	0
04/20/2016 03:58:29.687	10	0
04/20/2016 03:58:29.750	1	0
04/20/2016 03:58:29.750	2	1
04/20/2016 03:58:29.765	3	0
04/20/2016 03:58:29.765	4	3619
04/20/2016 03:58:29.765	5	2000
04/20/2016 03:58:29.781	6	1500
04/20/2016 03:58:29.781	7	9000
04/20/2016 03:58:29.781	8	0
04/20/2016 03:58:29.781	9	0
04/20/2016 03:58:29.796	10	0
04/20/2016 03:58:29.859	1	0
04/20/2016 03:58:29.859	2	1
04/20/2016 03:58:29.875	3	0
04/20/2016 03:58:29.875	4	3634
04/20/2016 03:58:29.875	5	2000
04/20/2016 03:58:29.890	6	1500
04/20/2016 03:58:29.890	7	9000
04/20/2016 03:58:29.890	8	0
04/20/2016 03:58:29.890	9	0
04/20/2016 03:58:29.906	10	0
04/20/2016 03:58:29.968	1	0
04/20/2016 03:58:29.984	2	1
04/20/2016 03:58:29.984	3	0
04/20/2016 03:58:29.984	4	3632
04/20/2016 03:58:30.000	5	2000
04/20/2016 03:58:30.000	6	1500
04/20/2016 03:58:30.000	7	9000
04/20/2016 03:58:30.015	8	0
04/20/2016 03:58:30.015	9	0
04/20/2016 03:58:30.015	10	0
04/20/2016 03:58:30.078	1	0
04/20/2016 03:58:30.078	2	1
04/20/2016 03:58:30.093	3	0
04/20/2016 03:58:30.093	4	3621
04/20/2016 03:58:30.093	5	2000
04/20/2016 03:58:30.109	6	1500
04/20/2016 03:58:30.109	7	9000
04/20/2016 03:58:30.109	8	0
04/20/2016 03:58:30.125	9	0
04/20/2016 03:58:30.125	10	0
04/20/2016 03:58:30.187	1	0
04/20/2016 03:58:30.187	2	1
04/20/2016 03:58:30.203	3	0
04/20/2016 03:58:30.203	4	3616
04/20/2016 03:58:30.203	5	2000
04/20/2016 03:58:30.218	6	1500
04/20/2016 03:58:30.218	7	9000
04/20/2016 03:58:30.218	8	0
04/20/2016 03:58:30.234	9	0
04/20/2016 03:58:30.234	10	0
04/20/2016 03:58:30.296	1	0
04/20/2016 03:58:30.296	2	1
04/20/2016 03:58:30.312	3	0
04/20/2016 03:58:30.312	4	3625
04/20/2016 03:58:30.312	5	2000
04/20/2016 03:58:30.328	6	1500
04/20/2016 03:58:30.328	7	9000
04/20/2016 03:58:30.328	8	0
04/20/2016 03:58:30.343	9	0
04/20/2016 03:58:30.343	10	0
04/20/2016 03:58:30.406	1	0
04/20/2016 03:58:30.406	2	1
04/20/2016 03:58:30.421	3	0
04/20/2016 03:58:30.421	4	3641
04/20/2016 03:58:30.421	5	2000
04/20/2016 03:58:30.437	6	1500
04/20/2016 03:58:30.437	7	9000
04/20/2016 03:58:30.437	8	0
04/20/2016 03:58:30.437	9	0
04/20/2016 03:58:30.453	10	0
04/20/2016 03:58:30.515	1	0
04/20/2016 03:58:30.531	2	1
04/20/2016 03:58:30.531	3	0
04/20/2016 03:58:30.531	4	3634
04/20/2016 03:58:30.531	5	2000
04/20/2016 03:58:30.546	6	1500
04/20/2016 03:58:30.546	7	9000
04/20/2016 03:58:30.546	8	0
04/20/2016 03:58:30.562	9	0
04/20/2016 03:58:30.562	10	0
04/20/2016 03:58:30.625	1	0
04/20/2016 03:58:30.640	2	1
04/20/2016 03:58:30.640	3	0
04/20/2016 03:58:30.640	4	3628
04/20/2016 03:58:30.640	5	2000
04/20/2016 03:58:30.656	6	1500
04/20/2016 03:58:30.656	7	9000
04/20/2016 03:58:30.656	8	0
04/20/2016 03:58:30.671	9	0
04/20/2016 03:58:30.671	10	0
04/20/2016 03:58:30.734	1	0
04/20/2016 03:58:30.734	2	1
04/20/2016 03:58:30.734	3	0
04/20/2016 03:58:30.750	4	3643
04/20/2016 03:58:30.750	5	2000
04/20/2016 03:58:30.750	6	1500
04/20/2016 03:58:30.765	7	9000
04/20/2016 03:58:30.765	8	0
04/20/2016 03:58:30.765	9	0
04/20/2016 03:58:30.781	10	0
04/20/2016 03:58:30.843	1	0
04/20/2016 03:58:30.843	2	1
04/20/2016 03:58:30.859	3	0
04/20/2016 03:58:30.859	4	3652
04/20/2016 03:58:30.859	5	2000
04/20/2016 03:58:30.875	6	1500
04/20/2016 03:58:30.875	7	9000
04/20/2016 03:58:30.875	8	0
04/20/2016 03:58:30.890	9	0
04/20/2016 03:58:30.890	10	0
04/20/2016 03:58:30.953	1	0
04/20/2016 03:58:30.953	2	1
04/20/2016 03:58:30.968	3	0
04/20/2016 03:58:30.968	4	3647
04/20/2016 03:58:30.968	5	2000
04/20/2016 03:58:30.984	6	1500
04/20/2016 03:58:30.984	7	9000
04/20/2016 03:58:30.984	8	0
04/20/2016 03:58:30.984	9	0
04/20/2016 03:58:31.000	10	0
04/20/2016 03:58:31.062	1	0
04/20/2016 03:58:31.078	2	1
04/20/2016 03:58:31.078	3	0
04/20/2016 03:58:31.078	4	3654
04/20/2016 03:58:31.093	5	2000
04/20/2016 03:58:31.093	6	1500
04/20/2016 03:58:31.093	7	9000
04/20/2016 03:58:31.093	8	0
04/20/2016 03:58:31.109	9	0
04/20/2016 03:58:31.109	10	0
04/20/2016 03:58:31.171	1	0
04/20/2016 03:58:31.187	2	1
04/20/2016 03:58:31.187	3	0
04/20/2016 03:58:31.187	4	3640
04/20/2016 03:58:31.187	5	2000
04/20/2016 03:58:31.203	6	1500
04/20/2016 03:58:31.203	7	9000
04/20/2016 03:58:31.203	8	0
04/20/2016 03:58:31.218	9	0
04/20/2016 03:58:31.218	10	0
04/20/2016 03:58:31.281	1	0
04/20/2016 03:58:31.281	2	1
04/20/2016 03:58:31.296	3	0
04/20/2016 03:58:31.296	4	3647
04/20/2016 03:58:31.312	5	2000
04/20/2016 03:58:31.312	6	1500
04/20/2016 03:58:31.312	7	9000
04/20/2016 03:58:31.328	8	0
04/20/2016 03:58:31.328	9	0
04/20/2016 03:58:31.328	10	0
04/20/2016 03:58:31.390	1	0
04/20/2016 03:58:31.390	2	1
04/20/2016 03:58:31.390	3	0
04/20/2016 03:58:31.406	4	3664
04/20/2016 03:58:31.406	5	2000
04/20/2016 03:58:31.406	6	1500
04/20/2016 03:58:31.421	7	9000
04/20/2016 03:58:31.421	8	0
04/20/2016 03:58:31.421	9	0
04/20/2016 03:58:31.437	10	0
04/20/2016 03:58:31.500	1	0
04/20/2016 03:58:31.500	2	1
04/20/2016 03:58:31.515	3	0
04/20/2016 03:58:31.515	4	3658
04/20/2016 03:58:31.515	5	2000
04/20/2016 03:58:31.531	6	1500
04/20/2016 03:58:31.531	7	9000
04/20/2016 03:58:31.531	8	0
04/20/2016 03:58:31.546	9	0
04/20/2016 03:58:31.546	10	0
04/20/2016 03:58:31.609	1	0
04/20/2016 03:58:31.609	2	1
04/20/2016 03:58:31.625	3	0
04/20/2016 03:58:31.625	4	3657
04/20/2016 03:58:31.625	5	2000
04/20/2016 03:58:31.640	6	1500
04/20/2016 03:58:31.640	7	9000
04/20/2016 03:58:31.640	8	0
04/20/2016 03:58:31.656	9	0
04/20/2016 03:58:31.656	10	0
04/20/2016 03:58:31.718	1	0
04/20/2016 03:58:31.734	2	1
04/20/2016 03:58:31.734	3	0
04/20/2016 03:58:31.734	4	3663
04/20/2016 03:58:31.734	5	2000
04/20/2016 03:58:31.750	6	1500
04/20/2016 03:58:31.750	7	9000
04/20/2016 03:58:31.750	8	0
04/20/2016 03:58:31.765	9	0
04/20/2016 03:58:31.765	10	0
04/20/2016 03:58:31.828	1	0
04/20/2016 03:58:31.828	2	1
04/20/2016 03:58:31.843	3	0
04/20/2016 03:58:31.843	4	3658
04/20/2016 03:58:31.843	5	2000
04/20/2016 03:58:31.859	6	1500
04/20/2016 03:58:31.859	7	9000
04/20/2016 03:58:31.859	8	0
04/20/2016 03:58:31.875	9	0
04/20/2016 03:58:31.875	10	0
04/20/2016 03:58:31.937	1	0
04/20/2016 03:58:31.937	2	1
04/20/2016 03:58:31.953	3	0
04/20/2016 03:58:31.953	4	3656
04/20/2016 03:58:31.953	5	2000
04/20/2016 03:58:31.968	6	1500
04/20/2016 03:58:31.968	7	9000
04/20/2016 03:58:31.968	8	0
04/20/2016 03:58:31.984	9	0
04/20/2016 03:58:31.984	10	0
04/20/2016 03:58:32.047	1	0
04/20/2016 03:58:32.047	2	1
04/20/2016 03:58:32.062	3	0
04/20/2016 03:58:32.062	4	3672
04/20/2016 03:58:32.062	5	2000
04/20/2016 03:58:32.078	6	1500
04/20/2016 03:58:32.078	7	9000
04/20/2016 03:58:32.078	8	0
04/20/2016 03:58:32.093	9	0
04/20/2016 03:58:32.093	10	0
04/20/2016 03:58:32.156	1	0
04/20/2016 03:58:32.156	2	1
04/20/2016 03:58:32.172	3	0
04/20/2016 03:58:32.172	4	3667
04/20/2016 03:58:32.172	5	2000
04/20/2016 03:58:32.187	6	1500
04/20/2016 03:58:32.187	7	9000
04/20/2016 03:58:32.187	8	0
04/20/2016 03:58:32.203	9	0
04/20/2016 03:58:32.203	10	0
04/20/2016 03:58:32.265	1	0
04/20/2016 03:58:32.265	2	1
04/20/2016 03:58:32.281	3	0
04/20/2016 03:58:32.281	4	3667
04/20/2016 03:58:32.281	5	2000
04/20/2016 03:58:32.297	6	1500
04/20/2016 03:58:32.297	7	9000
04/20/2016 03:58:32.297	8	0
04/20/2016 03:58:32.297	9	0
04/20/2016 03:58:32.312	10	0
04/20/2016 03:58:32.375	1	0
04/20/2016 03:58:32.375	2	1
04/20/2016 03:58:32.390	3	0
04/20/2016 03:58:32.390	4	3672
04/20/2016 03:58:32.390	5	2000
04/20/2016 03:58:32.406	6	1500
04/20/2016 03:58:32.406	7	9000
04/20/2016 03:58:32.406	8	0
04/20/2016 03:58:32.406	9	0
04/20/2016 03:58:32.421	10	0
04/20/2016 03:58:32.484	1	0
04/20/2016 03:58:32.484	2	1
04/20/2016 03:58:32.500	3	0
04/20/2016 03:58:32.500	4	3677
04/20/2016 03:58:32.500	5	2000
04/20/2016 03:58:32.500	6	1500
04/20/2016 03:58:32.515	7	9000
04/20/2016 03:58:32.515	8	0
04/20/2016 03:58:32.515	9	0
04/20/2016 03:58:32.531	10	0
04/20/2016 03:58:32.593	1	0
04/20/2016 03:58:32.593	2	1
04/20/2016 03:58:32.609	3	0
04/20/2016 03:58:32.609	4	3678
04/20/2016 03:58:32.609	5	2000
04/20/2016 03:58:32.625	6	1500
04/20/2016 03:58:32.625	7	9000
04/20/2016 03:58:32.625	8	0
04/20/2016 03:58:32.640	9	0
04/20/2016 03:58:32.640	10	0
04/20/2016 03:58:32.703	1	0
04/20/2016 03:58:32.703	2	1
04/20/2016 03:58:32.718	3	0
04/20/2016 03:58:32.718	4	3683
04/20/2016 03:58:32.718	5	2000
04/20/2016 03:58:32.734	6	1500
04/20/2016 03:58:32.734	7	9000
04/20/2016 03:58:32.734	8	0
04/20/2016 03:58:32.750	9	0
04/20/2016 03:58:32.750	10	0
04/20/2016 03:58:32.812	1	0
04/20/2016 03:58:32.812	2	1
04/20/2016 03:58:32.828	3	0
04/20/2016 03:58:32.828	4	3675
04/20/2016 03:58:32.828	5	2000
04/20/2016 03:58:32.843	6	1500
04/20/2016 03:58:32.843	7	9000
04/20/2016 03:58:32.843	8	0
04/20/2016 03:58:32.843	9	0
04/20/2016 03:58:32.859	10	0
04/20/2016 03:58:32.922	1	0
04/20/2016 03:58:32.937	2	1
04/20/2016 03:58:32.937	3	0
04/20/2016 03:58:32.937	4	3679
04/20/2016 03:58:32.953	5	2000
04/20/2016 03:58:32.953	6	1500
04/20/2016 03:58:32.953	7	9000
04/20/2016 03:58:32.953	8	0
04/20/2016 03:58:32.968	9	0
04/20/2016 03:58:32.968	10	0
04/20/2016 03:58:33.031	1	0
04/20/2016 03:58:33.046	2	1
04/20/2016 03:58:33.046	3	0
04/20/2016 03:58:33.046	4	3684
04/20/2016 03:58:33.046	5	2000
04/20/2016 03:58:33.062	6	1500
04/20/2016 03:58:33.062	7	9000
04/20/2016 03:58:33.062	8	0
04/20/2016 03:58:33.078	9	0
04/20/2016 03:58:33.078	10	0
04/20/2016 03:58:33.140	1	0
04/20/2016 03:58:33.156	2	1
04/20/2016 03:58:33.156	3	0
04/20/2016 03:58:33.156	4	3686
04/20/2016 03:58:33.156	5	2000
04/20/2016 03:58:33.171	6	1500
04/20/2016 03:58:33.171	7	9000
04/20/2016 03:58:33.171	8	0
04/20/2016 03:58:33.187	9	0
04/20/2016 03:58:33.187	10	0
04/20/2016 03:58:33.250	1	0
04/20/2016 03:58:33.250	2	1
04/20/2016 03:58:33.265	3	0
04/20/2016 03:58:33.265	4	3690
04/20/2016 03:58:33.265	5	2000
04/20/2016 03:58:33.283	6	1500
04/20/2016 03:58:33.283	7	9000
04/20/2016 03:58:33.283	8	0
04/20/2016 03:58:33.298	9	0
04/20/2016 03:58:33.298	10	0
04/20/2016 03:58:33.360	1	0
04/20/2016 03:58:33.360	2	1
04/20/2016 03:58:33.376	3	0
04/20/2016 03:58:33.376	4	3693
04/20/2016 03:58:33.376	5	2000
04/20/2016 03:58:33.391	6	1500
04/20/2016 03:58:33.391	7	9000
04/20/2016 03:58:33.391	8	0
04/20/2016 03:58:33.407	9	0
04/20/2016 03:58:33.407	10	0
04/20/2016 03:58:33.470	1	0
04/20/2016 03:58:33.470	2	1
04/20/2016 03:58:33.485	3	0
04/20/2016 03:58:33.485	4	3686
04/20/2016 03:58:33.485	5	2000
04/20/2016 03:58:33.501	6	1500
04/20/2016 03:58:33.501	7	9000
04/20/2016 03:58:33.501	8	0
04/20/2016 03:58:33.501	9	0
04/20/2016 03:58:33.516	10	0
04/20/2016 03:58:33.579	1	0
04/20/2016 03:58:33.594	2	1
04/20/2016 03:58:33.594	3	0
04/20/2016 03:58:33.594	4	3700
04/20/2016 03:58:33.594	5	2000
04/20/2016 03:58:33.610	6	1500
04/20/2016 03:58:33.610	7	9000
04/20/2016 03:58:33.610	8	0
04/20/2016 03:58:33.626	9	0
04/20/2016 03:58:33.626	10	0
04/20/2016 03:58:33.688	1	0
04/20/2016 03:58:33.704	2	1
04/20/2016 03:58:33.704	3	0
04/20/2016 03:58:33.704	4	3702
04/20/2016 03:58:33.704	5	2000
04/20/2016 03:58:33.720	6	1500
04/20/2016 03:58:33.720	7	9000
04/20/2016 03:58:33.720	8	0
04/20/2016 03:58:33.735	9	0
04/20/2016 03:58:33.735	10	0
04/20/2016 03:58:33.798	1	0
04/20/2016 03:58:33.798	2	1
04/20/2016 03:58:33.813	3	0
04/20/2016 03:58:33.813	4	3696
04/20/2016 03:58:33.813	5	2000
04/20/2016 03:58:33.829	6	1500
04/20/2016 03:58:33.829	7	9000
04/20/2016 03:58:33.829	8	0
04/20/2016 03:58:33.845	9	0
04/20/2016 03:58:33.845	10	0
04/20/2016 03:58:33.907	1	0
04/20/2016 03:58:33.907	2	1
04/20/2016 03:58:33.923	3	0
04/20/2016 03:58:33.923	4	3702
04/20/2016 03:58:33.923	5	2000
04/20/2016 03:58:33.938	6	1500
04/20/2016 03:58:33.938	7	9000
04/20/2016 03:58:33.938	8	0
04/20/2016 03:58:33.954	9	0
04/20/2016 03:58:33.954	10	0
04/20/2016 03:58:34.016	1	0
04/20/2016 03:58:34.032	2	1
04/20/2016 03:58:34.032	3	0
04/20/2016 03:58:34.032	4	3701
04/20/2016 03:58:34.048	5	2000
04/20/2016 03:58:34.048	6	1500
04/20/2016 03:58:34.048	7	9000
04/20/2016 03:58:34.048	8	0
04/20/2016 03:58:34.063	9	0
04/20/2016 03:58:34.063	10	0
04/20/2016 03:58:34.126	1	0
04/20/2016 03:58:34.141	2	1
04/20/2016 03:58:34.141	3	0
04/20/2016 03:58:34.141	4	3696
04/20/2016 03:58:34.157	5	2000
04/20/2016 03:58:34.157	6	1500
04/20/2016 03:58:34.157	7	9000
04/20/2016 03:58:34.157	8	0
04/20/2016 03:58:34.173	9	0
04/20/2016 03:58:34.173	10	0
04/20/2016 03:58:34.235	1	0
04/20/2016 03:58:34.251	2	1
04/20/2016 03:58:34.251	3	0
04/20/2016 03:58:34.251	4	3702
04/20/2016 03:58:34.251	5	2000
04/20/2016 03:58:34.266	6	1500
04/20/2016 03:58:34.266	7	9000
04/20/2016 03:58:34.266	8	0
04/20/2016 03:58:34.282	9	0
04/20/2016 03:58:34.282	10	0
04/20/2016 03:58:34.344	1	0
04/20/2016 03:58:34.344	2	1
04/20/2016 03:58:34.360	3	0
04/20/2016 03:58:34.360	4	3704
04/20/2016 03:58:34.360	5	2000
04/20/2016 03:58:34.376	6	1500
04/20/2016 03:58:34.376	7	9000
04/20/2016 03:58:34.376	8	0
04/20/2016 03:58:34.391	9	0
04/20/2016 03:58:34.391	10	0
04/20/2016 03:58:34.454	1	0
04/20/2016 03:58:34.454	2	1
04/20/2016 03:58:34.470	3	0
04/20/2016 03:58:34.470	4	3706
04/20/2016 03:58:34.470	5	2000
04/20/2016 03:58:34.485	6	1500
04/20/2016 03:58:34.485	7	9000
04/20/2016 03:58:34.485	8	0
04/20/2016 03:58:34.501	9	0
04/20/2016 03:58:34.501	10	0
04/20/2016 03:58:34.563	1	0
04/20/2016 03:58:34.563	2	1
04/20/2016 03:58:34.579	3	0
04/20/2016 03:58:34.579	4	3712
04/20/2016 03:58:34.579	5	2000
04/20/2016 03:58:34.595	6	1500
04/20/2016 03:58:34.595	7	9000
04/20/2016 03:58:34.595	8	0
04/20/2016 03:58:34.610	9	0
04/20/2016 03:58:34.610	10	0
04/20/2016 03:58:34.673	1	0
04/20/2016 03:58:34.673	2	1
04/20/2016 03:58:34.688	3	0
04/20/2016 03:58:34.688	4	3708
04/20/2016 03:58:34.688	5	2000
04/20/2016 03:58:34.704	6	1500
04/20/2016 03:58:34.704	7	9000
04/20/2016 03:58:34.704	8	0
04/20/2016 03:58:34.719	9	0
04/20/2016 03:58:34.719	10	0
04/20/2016 03:58:34.782	1	0
04/20/2016 03:58:34.798	2	1
04/20/2016 03:58:34.798	3	0
04/20/2016 03:58:34.798	4	3716
04/20/2016 03:58:34.798	5	2000
04/20/2016 03:58:34.813	6	1500
04/20/2016 03:58:34.813	7	9000
04/20/2016 03:58:34.813	8	0
04/20/2016 03:58:34.829	9	0
04/20/2016 03:58:34.829	10	0
04/20/2016 03:58:34.891	1	0
04/20/2016 03:58:34.907	2	1
04/20/2016 03:58:34.907	3	0
04/20/2016 03:58:34.907	4	3722
04/20/2016 03:58:34.907	5	2000
04/20/2016 03:58:34.923	6	1500
04/20/2016 03:58:34.923	7	9000
04/20/2016 03:58:34.923	8	0
04/20/2016 03:58:34.938	9	0
04/20/2016 03:58:34.938	10	0
04/20/2016 03:58:35.001	1	0
04/20/2016 03:58:35.016	2	1
04/20/2016 03:58:35.016	3	0
04/20/2016 03:58:35.016	4	3717
04/20/2016 03:58:35.032	5	2000
04/20/2016 03:58:35.032	6	1500
04/20/2016 03:58:35.032	7	9000
04/20/2016 03:58:35.048	8	0
04/20/2016 03:58:35.048	9	0
04/20/2016 03:58:35.048	10	0
04/20/2016 03:58:35.110	1	0
04/20/2016 03:58:35.110	2	1
04/20/2016 03:58:35.126	3	0
04/20/2016 03:58:35.126	4	3715
04/20/2016 03:58:35.126	5	2000
04/20/2016 03:58:35.141	6	1500
04/20/2016 03:58:35.141	7	9000
04/20/2016 03:58:35.141	8	0
04/20/2016 03:58:35.157	9	0
[truncated: 911 more rows]
