# Supplementary material for: Dataset of anomalies and malicious acts in a cyber-physical subsystem
Source: Data Brief. 2017 Jul 20;14:186–91. doi: 10.1016/j.dib.2017.07.038 (PMC5536820; doi:10.1016/j.dib.2017.07.038)
Supplement: Supplementary file 2 [file mmc2.zip › dataset/logs/blocked_1.csv]

Time Stamp	Register	Value
04/20/2016 03:46:10.779	1	0
04/20/2016 03:46:10.779	2	3
04/20/2016 03:46:10.795	3	0
04/20/2016 03:46:10.795	4	1541
04/20/2016 03:46:10.795	5	2000
04/20/2016 03:46:10.810	6	1500
04/20/2016 03:46:10.810	7	9000
04/20/2016 03:46:10.810	8	0
04/20/2016 03:46:10.810	9	0
04/20/2016 03:46:10.826	10	0
04/20/2016 03:46:10.888	1	0
04/20/2016 03:46:10.888	2	3
04/20/2016 03:46:10.904	3	0
04/20/2016 03:46:10.904	4	1529
04/20/2016 03:46:10.904	5	2000
04/20/2016 03:46:10.920	6	1500
04/20/2016 03:46:10.920	7	9000
04/20/2016 03:46:10.920	8	0
04/20/2016 03:46:10.920	9	0
04/20/2016 03:46:10.935	10	0
04/20/2016 03:46:10.998	1	0
04/20/2016 03:46:10.998	2	3
04/20/2016 03:46:11.013	3	0
04/20/2016 03:46:11.013	4	1533
04/20/2016 03:46:11.013	5	2000
04/20/2016 03:46:11.029	6	1500
04/20/2016 03:46:11.029	7	9000
04/20/2016 03:46:11.029	8	0
04/20/2016 03:46:11.029	9	0
04/20/2016 03:46:11.045	10	0
04/20/2016 03:46:11.107	1	0
04/20/2016 03:46:11.107	2	3
04/20/2016 03:46:11.107	3	0
04/20/2016 03:46:11.123	4	1530
04/20/2016 03:46:11.123	5	2000
04/20/2016 03:46:11.123	6	1500
04/20/2016 03:46:11.138	7	9000
04/20/2016 03:46:11.138	8	0
04/20/2016 03:46:11.138	9	0
04/20/2016 03:46:11.154	10	0
04/20/2016 03:46:11.216	1	0
04/20/2016 03:46:11.216	2	3
04/20/2016 03:46:11.216	3	0
04/20/2016 03:46:11.232	4	1530
04/20/2016 03:46:11.232	5	2000
04/20/2016 03:46:11.232	6	1500
04/20/2016 03:46:11.248	7	9000
04/20/2016 03:46:11.248	8	0
04/20/2016 03:46:11.248	9	0
04/20/2016 03:46:11.263	10	0
04/20/2016 03:46:11.326	1	0
04/20/2016 03:46:11.326	2	3
04/20/2016 03:46:11.326	3	0
04/20/2016 03:46:11.341	4	1546
04/20/2016 03:46:11.341	5	2000
04/20/2016 03:46:11.341	6	1500
04/20/2016 03:46:11.357	7	9000
04/20/2016 03:46:11.357	8	0
04/20/2016 03:46:11.357	9	0
04/20/2016 03:46:11.373	10	0
04/20/2016 03:46:11.435	1	0
04/20/2016 03:46:11.435	2	3
04/20/2016 03:46:11.451	3	0
04/20/2016 03:46:11.451	4	1529
04/20/2016 03:46:11.451	5	2000
04/20/2016 03:46:11.466	6	1500
04/20/2016 03:46:11.466	7	9000
04/20/2016 03:46:11.466	8	0
04/20/2016 03:46:11.466	9	0
04/20/2016 03:46:11.482	10	0
04/20/2016 03:46:11.545	1	0
04/20/2016 03:46:11.545	2	3
04/20/2016 03:46:11.560	3	0
04/20/2016 03:46:11.560	4	1546
04/20/2016 03:46:11.560	5	2000
04/20/2016 03:46:11.560	6	1500
04/20/2016 03:46:11.576	7	9000
04/20/2016 03:46:11.576	8	0
04/20/2016 03:46:11.576	9	0
04/20/2016 03:46:11.591	10	0
04/20/2016 03:46:11.654	1	0
04/20/2016 03:46:11.654	2	3
04/20/2016 03:46:11.670	3	0
04/20/2016 03:46:11.670	4	1535
04/20/2016 03:46:11.670	5	2000
04/20/2016 03:46:11.670	6	1500
04/20/2016 03:46:11.685	7	9000
04/20/2016 03:46:11.685	8	0
04/20/2016 03:46:11.685	9	0
04/20/2016 03:46:11.701	10	0
04/20/2016 03:46:11.763	1	0
04/20/2016 03:46:11.763	2	3
04/20/2016 03:46:11.779	3	0
04/20/2016 03:46:11.779	4	1544
04/20/2016 03:46:11.779	5	2000
04/20/2016 03:46:11.779	6	1500
04/20/2016 03:46:11.794	7	9000
04/20/2016 03:46:11.794	8	0
04/20/2016 03:46:11.794	9	0
04/20/2016 03:46:11.810	10	0
04/20/2016 03:46:11.873	1	0
04/20/2016 03:46:11.873	2	3
04/20/2016 03:46:11.873	3	0
04/20/2016 03:46:11.888	4	1538
04/20/2016 03:46:11.888	5	2000
04/20/2016 03:46:11.888	6	1500
04/20/2016 03:46:11.904	7	9000
04/20/2016 03:46:11.904	8	0
04/20/2016 03:46:11.904	9	0
04/20/2016 03:46:11.920	10	0
04/20/2016 03:46:11.982	1	0
04/20/2016 03:46:11.982	2	3
04/20/2016 03:46:11.998	3	0
04/20/2016 03:46:11.998	4	1528
04/20/2016 03:46:11.998	5	2000
04/20/2016 03:46:12.014	6	1500
04/20/2016 03:46:12.014	7	9000
04/20/2016 03:46:12.014	8	0
04/20/2016 03:46:12.014	9	0
04/20/2016 03:46:12.029	10	0
04/20/2016 03:46:12.092	1	0
04/20/2016 03:46:12.092	2	3
04/20/2016 03:46:12.107	3	0
04/20/2016 03:46:12.107	4	1540
04/20/2016 03:46:12.107	5	2000
04/20/2016 03:46:12.107	6	1500
04/20/2016 03:46:12.125	7	9000
04/20/2016 03:46:12.125	8	0
04/20/2016 03:46:12.125	9	0
04/20/2016 03:46:12.140	10	0
04/20/2016 03:46:12.202	1	0
04/20/2016 03:46:12.202	2	3
04/20/2016 03:46:12.202	3	0
04/20/2016 03:46:12.218	4	1529
04/20/2016 03:46:12.218	5	2000
04/20/2016 03:46:12.218	6	1500
04/20/2016 03:46:12.234	7	9000
04/20/2016 03:46:12.234	8	0
04/20/2016 03:46:12.234	9	0
04/20/2016 03:46:12.249	10	0
04/20/2016 03:46:12.312	1	0
04/20/2016 03:46:12.312	2	3
04/20/2016 03:46:12.312	3	0
04/20/2016 03:46:12.327	4	1535
04/20/2016 03:46:12.327	5	2000
04/20/2016 03:46:12.327	6	1500
04/20/2016 03:46:12.343	7	9000
04/20/2016 03:46:12.343	8	0
04/20/2016 03:46:12.343	9	0
04/20/2016 03:46:12.359	10	0
04/20/2016 03:46:12.421	1	0
04/20/2016 03:46:12.421	2	3
04/20/2016 03:46:12.437	3	0
04/20/2016 03:46:12.437	4	1529
04/20/2016 03:46:12.437	5	2000
04/20/2016 03:46:12.452	6	1500
04/20/2016 03:46:12.452	7	9000
04/20/2016 03:46:12.452	8	0
04/20/2016 03:46:12.452	9	0
04/20/2016 03:46:12.468	10	0
04/20/2016 03:46:12.530	1	0
04/20/2016 03:46:12.530	2	3
04/20/2016 03:46:12.546	3	0
04/20/2016 03:46:12.546	4	1533
04/20/2016 03:46:12.546	5	2000
04/20/2016 03:46:12.546	6	1500
04/20/2016 03:46:12.562	7	9000
04/20/2016 03:46:12.562	8	0
04/20/2016 03:46:12.562	9	0
04/20/2016 03:46:12.577	10	0
04/20/2016 03:46:12.640	1	0
04/20/2016 03:46:12.640	2	3
04/20/2016 03:46:12.655	3	0
04/20/2016 03:46:12.655	4	1546
04/20/2016 03:46:12.655	5	2000
04/20/2016 03:46:12.655	6	1500
04/20/2016 03:46:12.671	7	9000
04/20/2016 03:46:12.671	8	0
04/20/2016 03:46:12.671	9	0
04/20/2016 03:46:12.687	10	0
04/20/2016 03:46:12.749	1	0
04/20/2016 03:46:12.749	2	3
04/20/2016 03:46:12.749	3	0
04/20/2016 03:46:12.765	4	1530
04/20/2016 03:46:12.765	5	2000
04/20/2016 03:46:12.765	6	1500
04/20/2016 03:46:12.780	7	9000
04/20/2016 03:46:12.780	8	0
04/20/2016 03:46:12.780	9	0
04/20/2016 03:46:12.796	10	0
04/20/2016 03:46:12.858	1	0
04/20/2016 03:46:12.858	2	3
04/20/2016 03:46:12.858	3	0
04/20/2016 03:46:12.874	4	1546
04/20/2016 03:46:12.874	5	2000
04/20/2016 03:46:12.874	6	1500
04/20/2016 03:46:12.890	7	9000
04/20/2016 03:46:12.890	8	0
04/20/2016 03:46:12.890	9	0
04/20/2016 03:46:12.905	10	0
04/20/2016 03:46:12.968	1	0
04/20/2016 03:46:12.968	2	3
04/20/2016 03:46:12.984	3	0
04/20/2016 03:46:12.984	4	1532
04/20/2016 03:46:12.984	5	2000
04/20/2016 03:46:12.999	6	1500
04/20/2016 03:46:12.999	7	9000
04/20/2016 03:46:12.999	8	0
04/20/2016 03:46:13.015	9	0
04/20/2016 03:46:13.015	10	0
04/20/2016 03:46:13.077	1	0
04/20/2016 03:46:13.077	2	3
04/20/2016 03:46:13.093	3	0
04/20/2016 03:46:13.093	4	1545
04/20/2016 03:46:13.093	5	2000
04/20/2016 03:46:13.108	6	1500
04/20/2016 03:46:13.108	7	9000
04/20/2016 03:46:13.108	8	0
04/20/2016 03:46:13.108	9	0
04/20/2016 03:46:13.124	10	0
04/20/2016 03:46:13.187	1	0
04/20/2016 03:46:13.187	2	3
04/20/2016 03:46:13.202	3	0
04/20/2016 03:46:13.202	4	1534
04/20/2016 03:46:13.202	5	2000
04/20/2016 03:46:13.202	6	1500
04/20/2016 03:46:13.218	7	9000
04/20/2016 03:46:13.218	8	0
04/20/2016 03:46:13.218	9	0
04/20/2016 03:46:13.234	10	0
04/20/2016 03:46:13.296	1	0
04/20/2016 03:46:13.296	2	3
04/20/2016 03:46:13.312	3	0
04/20/2016 03:46:13.312	4	1528
04/20/2016 03:46:13.312	5	2000
04/20/2016 03:46:13.312	6	1500
04/20/2016 03:46:13.327	7	9000
04/20/2016 03:46:13.327	8	0
04/20/2016 03:46:13.327	9	0
04/20/2016 03:46:13.343	10	0
04/20/2016 03:46:13.405	1	0
04/20/2016 03:46:13.405	2	3
04/20/2016 03:46:13.405	3	0
04/20/2016 03:46:13.421	4	1544
04/20/2016 03:46:13.421	5	2000
04/20/2016 03:46:13.421	6	1500
04/20/2016 03:46:13.437	7	9000
04/20/2016 03:46:13.437	8	0
04/20/2016 03:46:13.437	9	0
04/20/2016 03:46:13.452	10	0
04/20/2016 03:46:13.515	1	0
04/20/2016 03:46:13.515	2	3
04/20/2016 03:46:13.515	3	0
04/20/2016 03:46:13.530	4	1528
04/20/2016 03:46:13.530	5	2000
04/20/2016 03:46:13.530	6	1500
04/20/2016 03:46:13.546	7	9000
04/20/2016 03:46:13.546	8	0
04/20/2016 03:46:13.546	9	0
04/20/2016 03:46:13.562	10	0
04/20/2016 03:46:13.624	1	0
04/20/2016 03:46:13.624	2	3
04/20/2016 03:46:13.640	3	0
04/20/2016 03:46:13.640	4	1539
04/20/2016 03:46:13.640	5	2000
04/20/2016 03:46:13.655	6	1500
04/20/2016 03:46:13.655	7	9000
04/20/2016 03:46:13.655	8	0
04/20/2016 03:46:13.655	9	0
04/20/2016 03:46:13.671	10	0
04/20/2016 03:46:13.734	1	0
04/20/2016 03:46:13.734	2	3
04/20/2016 03:46:13.749	3	0
04/20/2016 03:46:13.749	4	1543
04/20/2016 03:46:13.749	5	2000
04/20/2016 03:46:13.765	6	1500
04/20/2016 03:46:13.765	7	9000
04/20/2016 03:46:13.765	8	0
04/20/2016 03:46:13.765	9	0
04/20/2016 03:46:13.780	10	0
04/20/2016 03:46:13.843	1	0
04/20/2016 03:46:13.843	2	3
04/20/2016 03:46:13.858	3	0
04/20/2016 03:46:13.858	4	1535
04/20/2016 03:46:13.858	5	2000
04/20/2016 03:46:13.858	6	1500
04/20/2016 03:46:13.874	7	9000
04/20/2016 03:46:13.874	8	0
04/20/2016 03:46:13.874	9	0
04/20/2016 03:46:13.890	10	0
04/20/2016 03:46:13.952	1	0
04/20/2016 03:46:13.952	2	3
04/20/2016 03:46:13.952	3	0
04/20/2016 03:46:13.968	4	1544
04/20/2016 03:46:13.968	5	2000
04/20/2016 03:46:13.968	6	1500
04/20/2016 03:46:13.984	7	9000
04/20/2016 03:46:13.984	8	0
04/20/2016 03:46:13.984	9	0
04/20/2016 03:46:13.999	10	0
04/20/2016 03:46:14.062	1	0
04/20/2016 03:46:14.062	2	3
04/20/2016 03:46:14.062	3	0
04/20/2016 03:46:14.077	4	1529
04/20/2016 03:46:14.077	5	2000
04/20/2016 03:46:14.077	6	1500
04/20/2016 03:46:14.093	7	9000
04/20/2016 03:46:14.093	8	0
04/20/2016 03:46:14.093	9	0
04/20/2016 03:46:14.109	10	0
04/20/2016 03:46:14.171	1	0
04/20/2016 03:46:14.171	2	3
04/20/2016 03:46:14.187	3	0
04/20/2016 03:46:14.187	4	1546
04/20/2016 03:46:14.187	5	2000
04/20/2016 03:46:14.203	6	1500
04/20/2016 03:46:14.203	7	9000
04/20/2016 03:46:14.203	8	0
04/20/2016 03:46:14.203	9	0
04/20/2016 03:46:14.218	10	0
04/20/2016 03:46:14.281	1	0
04/20/2016 03:46:14.281	2	3
04/20/2016 03:46:14.297	3	0
04/20/2016 03:46:14.297	4	1530
04/20/2016 03:46:14.297	5	2000
04/20/2016 03:46:14.297	6	1500
04/20/2016 03:46:14.312	7	9000
04/20/2016 03:46:14.312	8	0
04/20/2016 03:46:14.312	9	0
04/20/2016 03:46:14.328	10	0
04/20/2016 03:46:14.390	1	0
04/20/2016 03:46:14.390	2	3
04/20/2016 03:46:14.390	3	0
04/20/2016 03:46:14.406	4	1529
04/20/2016 03:46:14.406	5	2000
04/20/2016 03:46:14.406	6	1500
04/20/2016 03:46:14.422	7	9000
04/20/2016 03:46:14.422	8	0
04/20/2016 03:46:14.422	9	0
04/20/2016 03:46:14.437	10	0
04/20/2016 03:46:14.500	1	0
04/20/2016 03:46:14.500	2	3
04/20/2016 03:46:14.500	3	0
04/20/2016 03:46:14.515	4	1533
04/20/2016 03:46:14.515	5	2000
04/20/2016 03:46:14.515	6	1500
04/20/2016 03:46:14.531	7	9000
04/20/2016 03:46:14.531	8	0
04/20/2016 03:46:14.531	9	0
04/20/2016 03:46:14.547	10	0
04/20/2016 03:46:14.609	1	0
04/20/2016 03:46:14.609	2	3
04/20/2016 03:46:14.609	3	0
04/20/2016 03:46:14.625	4	1529
04/20/2016 03:46:14.625	5	2000
04/20/2016 03:46:14.625	6	1500
04/20/2016 03:46:14.640	7	9000
04/20/2016 03:46:14.640	8	0
04/20/2016 03:46:14.640	9	0
04/20/2016 03:46:14.656	10	0
04/20/2016 03:46:14.718	1	0
04/20/2016 03:46:14.718	2	3
04/20/2016 03:46:14.735	3	0
04/20/2016 03:46:14.735	4	1545
04/20/2016 03:46:14.735	5	2000
04/20/2016 03:46:14.735	6	1500
04/20/2016 03:46:14.751	7	9000
04/20/2016 03:46:14.751	8	0
04/20/2016 03:46:14.751	9	0
04/20/2016 03:46:14.766	10	0
04/20/2016 03:46:14.829	1	0
04/20/2016 03:46:14.829	2	3
04/20/2016 03:46:14.829	3	0
04/20/2016 03:46:14.845	4	1528
04/20/2016 03:46:14.845	5	2000
04/20/2016 03:46:14.845	6	1500
04/20/2016 03:46:14.860	7	9000
04/20/2016 03:46:14.860	8	0
04/20/2016 03:46:14.860	9	0
04/20/2016 03:46:14.876	10	0
04/20/2016 03:46:14.938	1	0
04/20/2016 03:46:14.938	2	3
04/20/2016 03:46:14.938	3	0
04/20/2016 03:46:14.954	4	1544
04/20/2016 03:46:14.954	5	2000
04/20/2016 03:46:14.954	6	1500
04/20/2016 03:46:14.970	7	9000
04/20/2016 03:46:14.970	8	0
04/20/2016 03:46:14.970	9	0
04/20/2016 03:46:14.985	10	0
04/20/2016 03:46:15.048	1	0
04/20/2016 03:46:15.048	2	3
04/20/2016 03:46:15.063	3	0
04/20/2016 03:46:15.063	4	1538
04/20/2016 03:46:15.063	5	2000
04/20/2016 03:46:15.079	6	1500
04/20/2016 03:46:15.079	7	9000
04/20/2016 03:46:15.079	8	0
04/20/2016 03:46:15.079	9	0
04/20/2016 03:46:15.095	10	0
04/20/2016 03:46:15.157	1	0
04/20/2016 03:46:15.157	2	3
04/20/2016 03:46:15.173	3	0
04/20/2016 03:46:15.173	4	1541
04/20/2016 03:46:15.173	5	2000
04/20/2016 03:46:15.188	6	1500
04/20/2016 03:46:15.188	7	9000
04/20/2016 03:46:15.188	8	0
04/20/2016 03:46:15.188	9	0
04/20/2016 03:46:15.204	10	0
04/20/2016 03:46:15.267	1	0
04/20/2016 03:46:15.267	2	3
04/20/2016 03:46:15.282	3	0
04/20/2016 03:46:15.282	4	1541
04/20/2016 03:46:15.282	5	2000
04/20/2016 03:46:15.282	6	1500
04/20/2016 03:46:15.298	7	9000
04/20/2016 03:46:15.298	8	0
04/20/2016 03:46:15.298	9	0
04/20/2016 03:46:15.313	10	0
04/20/2016 03:46:15.376	1	0
04/20/2016 03:46:15.376	2	3
04/20/2016 03:46:15.376	3	0
04/20/2016 03:46:15.391	4	1528
04/20/2016 03:46:15.391	5	2000
04/20/2016 03:46:15.391	6	1500
04/20/2016 03:46:15.408	7	9000
04/20/2016 03:46:15.408	8	0
04/20/2016 03:46:15.408	9	0
04/20/2016 03:46:15.423	10	0
04/20/2016 03:46:15.486	1	0
04/20/2016 03:46:15.486	2	3
04/20/2016 03:46:15.486	3	0
04/20/2016 03:46:15.501	4	1544
04/20/2016 03:46:15.501	5	2000
04/20/2016 03:46:15.501	6	1500
04/20/2016 03:46:15.517	7	9000
04/20/2016 03:46:15.517	8	0
04/20/2016 03:46:15.517	9	0
04/20/2016 03:46:15.534	10	0
04/20/2016 03:46:15.596	1	0
04/20/2016 03:46:15.596	2	3
04/20/2016 03:46:15.612	3	0
04/20/2016 03:46:15.612	4	1529
04/20/2016 03:46:15.612	5	2000
04/20/2016 03:46:15.612	6	1500
04/20/2016 03:46:15.627	7	9000
04/20/2016 03:46:15.627	8	0
04/20/2016 03:46:15.627	9	0
04/20/2016 03:46:15.643	10	0
04/20/2016 03:46:15.706	1	0
04/20/2016 03:46:15.706	2	3
04/20/2016 03:46:15.721	3	0
04/20/2016 03:46:15.721	4	1532
04/20/2016 03:46:15.721	5	2000
04/20/2016 03:46:15.721	6	1500
04/20/2016 03:46:15.737	7	9000
04/20/2016 03:46:15.737	8	0
04/20/2016 03:46:15.737	9	0
04/20/2016 03:46:15.752	10	0
04/20/2016 03:46:15.815	1	0
04/20/2016 03:46:15.815	2	3
04/20/2016 03:46:15.831	3	0
04/20/2016 03:46:15.831	4	1546
04/20/2016 03:46:15.831	5	2000
04/20/2016 03:46:15.846	6	1500
04/20/2016 03:46:15.846	7	9000
04/20/2016 03:46:15.846	8	0
04/20/2016 03:46:15.862	9	0
04/20/2016 03:46:15.862	10	0
04/20/2016 03:46:15.924	1	0
04/20/2016 03:46:15.924	2	3
04/20/2016 03:46:15.924	3	0
04/20/2016 03:46:15.940	4	1529
04/20/2016 03:46:15.940	5	2000
04/20/2016 03:46:15.940	6	1500
04/20/2016 03:46:15.956	7	9000
04/20/2016 03:46:15.956	8	0
04/20/2016 03:46:15.956	9	0
04/20/2016 03:46:15.971	10	0
04/20/2016 03:46:16.034	1	0
04/20/2016 03:46:16.034	2	3
04/20/2016 03:46:16.049	3	0
04/20/2016 03:46:16.049	4	1546
04/20/2016 03:46:16.049	5	2000
04/20/2016 03:46:16.065	6	1500
04/20/2016 03:46:16.065	7	9000
04/20/2016 03:46:16.065	8	0
04/20/2016 03:46:16.065	9	0
04/20/2016 03:46:16.081	10	0
04/20/2016 03:46:16.143	1	0
04/20/2016 03:46:16.143	2	3
04/20/2016 03:46:16.159	3	0
04/20/2016 03:46:16.159	4	1533
04/20/2016 03:46:16.159	5	2000
04/20/2016 03:46:16.174	6	1500
04/20/2016 03:46:16.174	7	9000
04/20/2016 03:46:16.174	8	0
04/20/2016 03:46:16.174	9	0
04/20/2016 03:46:16.190	10	0
04/20/2016 03:46:16.252	1	0
04/20/2016 03:46:16.252	2	3
04/20/2016 03:46:16.268	3	0
04/20/2016 03:46:16.268	4	1546
04/20/2016 03:46:16.268	5	2000
04/20/2016 03:46:16.268	6	1500
04/20/2016 03:46:16.284	7	9000
04/20/2016 03:46:16.284	8	0
04/20/2016 03:46:16.284	9	0
04/20/2016 03:46:16.299	10	0
04/20/2016 03:46:16.362	1	0
04/20/2016 03:46:16.362	2	3
04/20/2016 03:46:16.362	3	0
04/20/2016 03:46:16.377	4	1535
04/20/2016 03:46:16.377	5	2000
04/20/2016 03:46:16.377	6	1500
04/20/2016 03:46:16.393	7	9000
04/20/2016 03:46:16.393	8	0
04/20/2016 03:46:16.393	9	0
04/20/2016 03:46:16.409	10	0
04/20/2016 03:46:16.471	1	0
04/20/2016 03:46:16.471	2	3
04/20/2016 03:46:16.487	3	0
04/20/2016 03:46:16.487	4	1528
04/20/2016 03:46:16.487	5	2000
04/20/2016 03:46:16.502	6	1500
04/20/2016 03:46:16.502	7	9000
04/20/2016 03:46:16.502	8	0
04/20/2016 03:46:16.518	9	0
04/20/2016 03:46:16.518	10	0
04/20/2016 03:46:16.581	1	0
04/20/2016 03:46:16.581	2	3
04/20/2016 03:46:16.596	3	0
04/20/2016 03:46:16.596	4	1538
04/20/2016 03:46:16.596	5	2000
04/20/2016 03:46:16.612	6	1500
04/20/2016 03:46:16.612	7	9000
04/20/2016 03:46:16.612	8	0
04/20/2016 03:46:16.612	9	0
04/20/2016 03:46:16.627	10	0
04/20/2016 03:46:16.690	1	0
04/20/2016 03:46:16.690	2	3
04/20/2016 03:46:16.706	3	0
04/20/2016 03:46:16.706	4	1528
04/20/2016 03:46:16.706	5	2000
04/20/2016 03:46:16.721	6	1500
04/20/2016 03:46:16.721	7	9000
04/20/2016 03:46:16.721	8	0
04/20/2016 03:46:16.721	9	0
04/20/2016 03:46:16.737	10	0
04/20/2016 03:46:16.799	1	0
04/20/2016 03:46:16.799	2	3
04/20/2016 03:46:16.815	3	0
04/20/2016 03:46:16.815	4	1539
04/20/2016 03:46:16.815	5	2000
04/20/2016 03:46:16.815	6	1500
04/20/2016 03:46:16.831	7	9000
04/20/2016 03:46:16.831	8	0
04/20/2016 03:46:16.831	9	0
04/20/2016 03:46:16.846	10	0
04/20/2016 03:46:16.909	1	0
04/20/2016 03:46:16.909	2	3
04/20/2016 03:46:16.924	3	0
04/20/2016 03:46:16.924	4	1528
04/20/2016 03:46:16.924	5	2000
04/20/2016 03:46:16.924	6	1500
04/20/2016 03:46:16.940	7	9000
04/20/2016 03:46:16.940	8	0
04/20/2016 03:46:16.940	9	0
04/20/2016 03:46:16.956	10	0
04/20/2016 03:46:17.018	1	0
04/20/2016 03:46:17.018	2	3
04/20/2016 03:46:17.018	3	0
04/20/2016 03:46:17.034	4	1535
04/20/2016 03:46:17.034	5	2000
04/20/2016 03:46:17.034	6	1500
04/20/2016 03:46:17.049	7	9000
04/20/2016 03:46:17.049	8	0
04/20/2016 03:46:17.049	9	0
04/20/2016 03:46:17.065	10	0
04/20/2016 03:46:17.127	1	0
04/20/2016 03:46:17.127	2	3
04/20/2016 03:46:17.143	3	0
04/20/2016 03:46:17.143	4	1544
04/20/2016 03:46:17.143	5	2000
04/20/2016 03:46:17.159	6	1500
04/20/2016 03:46:17.159	7	9000
04/20/2016 03:46:17.159	8	0
04/20/2016 03:46:17.174	9	0
04/20/2016 03:46:17.174	10	0
04/20/2016 03:46:17.237	1	0
04/20/2016 03:46:17.237	2	3
04/20/2016 03:46:17.252	3	0
04/20/2016 03:46:17.252	4	1533
04/20/2016 03:46:17.252	5	2000
04/20/2016 03:46:17.268	6	1500
04/20/2016 03:46:17.268	7	9000
04/20/2016 03:46:17.268	8	0
04/20/2016 03:46:17.268	9	0
04/20/2016 03:46:17.284	10	0
04/20/2016 03:46:17.346	1	0
04/20/2016 03:46:17.346	2	3
04/20/2016 03:46:17.362	3	0
04/20/2016 03:46:17.362	4	1546
04/20/2016 03:46:17.362	5	2000
04/20/2016 03:46:17.362	6	1500
04/20/2016 03:46:17.377	7	9000
04/20/2016 03:46:17.377	8	0
04/20/2016 03:46:17.377	9	0
04/20/2016 03:46:17.393	10	0
04/20/2016 03:46:17.456	1	0
04/20/2016 03:46:17.456	2	3
04/20/2016 03:46:17.471	3	0
04/20/2016 03:46:17.471	4	1530
04/20/2016 03:46:17.471	5	2000
04/20/2016 03:46:17.471	6	1500
04/20/2016 03:46:17.487	7	9000
04/20/2016 03:46:17.487	8	0
04/20/2016 03:46:17.487	9	0
04/20/2016 03:46:17.502	10	0
04/20/2016 03:46:17.565	1	0
04/20/2016 03:46:17.565	2	3
04/20/2016 03:46:17.565	3	0
04/20/2016 03:46:17.581	4	1546
04/20/2016 03:46:17.581	5	2000
04/20/2016 03:46:17.581	6	1500
04/20/2016 03:46:17.596	7	9000
04/20/2016 03:46:17.596	8	0
04/20/2016 03:46:17.596	9	0
04/20/2016 03:46:17.612	10	0
04/20/2016 03:46:17.674	1	0
04/20/2016 03:46:17.674	2	3
04/20/2016 03:46:17.690	3	0
04/20/2016 03:46:17.690	4	1533
04/20/2016 03:46:17.690	5	2000
04/20/2016 03:46:17.706	6	1500
04/20/2016 03:46:17.706	7	9000
04/20/2016 03:46:17.706	8	0
04/20/2016 03:46:17.721	9	0
04/20/2016 03:46:17.721	10	0
04/20/2016 03:46:17.784	1	0
04/20/2016 03:46:17.784	2	3
04/20/2016 03:46:17.799	3	0
04/20/2016 03:46:17.799	4	1528
04/20/2016 03:46:17.799	5	2000
04/20/2016 03:46:17.815	6	1500
04/20/2016 03:46:17.815	7	9000
04/20/2016 03:46:17.815	8	0
04/20/2016 03:46:17.815	9	0
04/20/2016 03:46:17.831	10	0
04/20/2016 03:46:17.893	1	0
04/20/2016 03:46:17.893	2	3
04/20/2016 03:46:17.909	3	0
04/20/2016 03:46:17.909	4	1535
04/20/2016 03:46:17.909	5	2000
04/20/2016 03:46:17.909	6	1500
04/20/2016 03:46:17.924	7	9000
04/20/2016 03:46:17.924	8	0
04/20/2016 03:46:17.924	9	0
04/20/2016 03:46:17.940	10	0
04/20/2016 03:46:18.002	1	0
04/20/2016 03:46:18.002	2	3
04/20/2016 03:46:18.018	3	0
04/20/2016 03:46:18.018	4	1527
04/20/2016 03:46:18.018	5	2000
04/20/2016 03:46:18.018	6	1500
04/20/2016 03:46:18.034	7	9000
04/20/2016 03:46:18.034	8	0
04/20/2016 03:46:18.034	9	0
04/20/2016 03:46:18.049	10	0
04/20/2016 03:46:18.112	1	0
04/20/2016 03:46:18.112	2	3
04/20/2016 03:46:18.127	3	0
04/20/2016 03:46:18.127	4	1541
04/20/2016 03:46:18.127	5	2000
04/20/2016 03:46:18.127	6	1500
04/20/2016 03:46:18.146	7	9000
04/20/2016 03:46:18.146	8	0
04/20/2016 03:46:18.146	9	0
04/20/2016 03:46:18.160	10	0
04/20/2016 03:46:18.222	1	0
04/20/2016 03:46:18.222	2	3
04/20/2016 03:46:18.238	3	0
04/20/2016 03:46:18.238	4	1540
04/20/2016 03:46:18.238	5	2000
04/20/2016 03:46:18.254	6	1500
04/20/2016 03:46:18.254	7	9000
04/20/2016 03:46:18.254	8	0
04/20/2016 03:46:18.254	9	0
04/20/2016 03:46:18.269	10	0
04/20/2016 03:46:18.332	1	0
04/20/2016 03:46:18.332	2	3
04/20/2016 03:46:18.347	3	0
04/20/2016 03:46:18.347	4	1538
04/20/2016 03:46:18.347	5	2000
04/20/2016 03:46:18.363	6	1500
04/20/2016 03:46:18.363	7	9000
04/20/2016 03:46:18.363	8	0
04/20/2016 03:46:18.363	9	0
04/20/2016 03:46:18.379	10	0
04/20/2016 03:46:18.441	1	0
04/20/2016 03:46:18.457	2	3
04/20/2016 03:46:18.457	3	0
04/20/2016 03:46:18.457	4	1544
04/20/2016 03:46:18.457	5	2000
04/20/2016 03:46:18.472	6	1500
04/20/2016 03:46:18.472	7	9000
04/20/2016 03:46:18.472	8	0
04/20/2016 03:46:18.488	9	0
04/20/2016 03:46:18.488	10	0
04/20/2016 03:46:18.551	1	0
04/20/2016 03:46:18.551	2	3
04/20/2016 03:46:18.566	3	0
04/20/2016 03:46:18.566	4	1533
04/20/2016 03:46:18.566	5	2000
04/20/2016 03:46:18.566	6	1500
04/20/2016 03:46:18.582	7	9000
04/20/2016 03:46:18.582	8	0
04/20/2016 03:46:18.582	9	0
04/20/2016 03:46:18.597	10	0
04/20/2016 03:46:18.660	1	0
04/20/2016 03:46:18.660	2	3
04/20/2016 03:46:18.676	3	0
04/20/2016 03:46:18.676	4	1545
04/20/2016 03:46:18.676	5	2000
04/20/2016 03:46:18.691	6	1500
04/20/2016 03:46:18.691	7	9000
04/20/2016 03:46:18.691	8	0
04/20/2016 03:46:18.707	9	0
04/20/2016 03:46:18.707	10	0
04/20/2016 03:46:18.769	1	0
04/20/2016 03:46:18.769	2	3
04/20/2016 03:46:18.769	3	0
04/20/2016 03:46:18.785	4	1530
04/20/2016 03:46:18.785	5	2000
04/20/2016 03:46:18.785	6	1500
04/20/2016 03:46:18.801	7	9000
04/20/2016 03:46:18.801	8	0
04/20/2016 03:46:18.801	9	0
04/20/2016 03:46:18.816	10	0
04/20/2016 03:46:18.879	1	0
04/20/2016 03:46:18.879	2	3
04/20/2016 03:46:18.894	3	0
04/20/2016 03:46:18.894	4	1530
04/20/2016 03:46:18.894	5	2000
04/20/2016 03:46:18.910	6	1500
04/20/2016 03:46:18.910	7	9000
04/20/2016 03:46:18.910	8	0
04/20/2016 03:46:18.910	9	0
04/20/2016 03:46:18.925	10	0
04/20/2016 03:46:18.988	1	0
04/20/2016 03:46:18.988	2	3
04/20/2016 03:46:19.004	3	0
04/20/2016 03:46:19.004	4	1530
04/20/2016 03:46:19.004	5	2000
04/20/2016 03:46:19.004	6	1500
04/20/2016 03:46:19.019	7	9000
04/20/2016 03:46:19.019	8	0
04/20/2016 03:46:19.019	9	0
04/20/2016 03:46:19.035	10	0
04/20/2016 03:46:19.097	1	0
04/20/2016 03:46:19.097	2	3
04/20/2016 03:46:19.113	3	0
04/20/2016 03:46:19.113	4	1528
04/20/2016 03:46:19.113	5	2000
04/20/2016 03:46:19.113	6	1500
04/20/2016 03:46:19.129	7	9000
04/20/2016 03:46:19.129	8	0
04/20/2016 03:46:19.129	9	0
04/20/2016 03:46:19.144	10	0
04/20/2016 03:46:19.207	1	0
04/20/2016 03:46:19.207	2	3
04/20/2016 03:46:19.222	3	0
04/20/2016 03:46:19.222	4	1544
04/20/2016 03:46:19.222	5	2000
04/20/2016 03:46:19.238	6	1500
04/20/2016 03:46:19.238	7	9000
04/20/2016 03:46:19.238	8	0
04/20/2016 03:46:19.254	9	0
04/20/2016 03:46:19.254	10	0
04/20/2016 03:46:19.316	1	0
04/20/2016 03:46:19.316	2	3
04/20/2016 03:46:19.332	3	0
04/20/2016 03:46:19.332	4	1528
04/20/2016 03:46:19.332	5	2000
04/20/2016 03:46:19.347	6	1500
04/20/2016 03:46:19.347	7	9000
04/20/2016 03:46:19.347	8	0
04/20/2016 03:46:19.363	9	0
04/20/2016 03:46:19.363	10	0
04/20/2016 03:46:19.426	1	0
04/20/2016 03:46:19.426	2	3
04/20/2016 03:46:19.441	3	0
04/20/2016 03:46:19.441	4	1541
04/20/2016 03:46:19.441	5	2000
04/20/2016 03:46:19.457	6	1500
04/20/2016 03:46:19.457	7	9000
04/20/2016 03:46:19.457	8	0
04/20/2016 03:46:19.457	9	0
04/20/2016 03:46:19.472	10	0
04/20/2016 03:46:19.535	1	0
04/20/2016 03:46:19.535	2	3
04/20/2016 03:46:19.551	3	0
04/20/2016 03:46:19.551	4	1541
04/20/2016 03:46:19.551	5	2000
04/20/2016 03:46:19.566	6	1500
04/20/2016 03:46:19.566	7	9000
04/20/2016 03:46:19.566	8	0
04/20/2016 03:46:19.566	9	0
04/20/2016 03:46:19.582	10	0
04/20/2016 03:46:19.644	1	0
04/20/2016 03:46:19.644	2	3
04/20/2016 03:46:19.660	3	0
04/20/2016 03:46:19.660	4	1538
04/20/2016 03:46:19.660	5	2000
04/20/2016 03:46:19.660	6	1500
04/20/2016 03:46:19.676	7	9000
04/20/2016 03:46:19.676	8	0
04/20/2016 03:46:19.676	9	0
04/20/2016 03:46:19.691	10	0
04/20/2016 03:46:19.754	1	0
04/20/2016 03:46:19.754	2	3
04/20/2016 03:46:19.754	3	0
04/20/2016 03:46:19.769	4	1544
04/20/2016 03:46:19.769	5	2000
04/20/2016 03:46:19.769	6	1500
04/20/2016 03:46:19.785	7	9000
04/20/2016 03:46:19.785	8	0
04/20/2016 03:46:19.785	9	0
04/20/2016 03:46:19.801	10	0
04/20/2016 03:46:19.863	1	0
04/20/2016 03:46:19.863	2	3
04/20/2016 03:46:19.879	3	0
04/20/2016 03:46:19.879	4	1533
04/20/2016 03:46:19.879	5	2000
04/20/2016 03:46:19.894	6	1500
04/20/2016 03:46:19.894	7	9000
04/20/2016 03:46:19.894	8	0
04/20/2016 03:46:19.910	9	0
04/20/2016 03:46:19.910	10	0
04/20/2016 03:46:19.972	1	0
04/20/2016 03:46:19.972	2	3
04/20/2016 03:46:19.988	3	0
04/20/2016 03:46:19.988	4	1545
04/20/2016 03:46:19.988	5	2000
04/20/2016 03:46:20.004	6	1500
04/20/2016 03:46:20.004	7	9000
04/20/2016 03:46:20.004	8	0
04/20/2016 03:46:20.004	9	0
04/20/2016 03:46:20.019	10	0
04/20/2016 03:46:20.082	1	0
04/20/2016 03:46:20.082	2	3
04/20/2016 03:46:20.097	3	0
04/20/2016 03:46:20.097	4	1530
04/20/2016 03:46:20.097	5	2000
04/20/2016 03:46:20.113	6	1500
04/20/2016 03:46:20.113	7	9000
04/20/2016 03:46:20.113	8	0
04/20/2016 03:46:20.113	9	0
04/20/2016 03:46:20.129	10	0
04/20/2016 03:46:20.191	1	0
04/20/2016 03:46:20.191	2	3
04/20/2016 03:46:20.207	3	0
04/20/2016 03:46:20.207	4	1530
04/20/2016 03:46:20.207	5	2000
04/20/2016 03:46:20.207	6	1500
04/20/2016 03:46:20.222	7	9000
04/20/2016 03:46:20.222	8	0
04/20/2016 03:46:20.222	9	0
04/20/2016 03:46:20.238	10	0
04/20/2016 03:46:20.301	1	0
04/20/2016 03:46:20.301	2	3
04/20/2016 03:46:20.316	3	0
04/20/2016 03:46:20.316	4	1533
04/20/2016 03:46:20.316	5	2000
04/20/2016 03:46:20.316	6	1500
04/20/2016 03:46:20.332	7	9000
04/20/2016 03:46:20.332	8	0
04/20/2016 03:46:20.332	9	0
04/20/2016 03:46:20.347	10	0
04/20/2016 03:46:20.410	1	0
04/20/2016 03:46:20.410	2	3
04/20/2016 03:46:20.426	3	0
04/20/2016 03:46:20.426	4	1528
04/20/2016 03:46:20.426	5	2000
04/20/2016 03:46:20.441	6	1500
04/20/2016 03:46:20.441	7	9000
04/20/2016 03:46:20.441	8	0
04/20/2016 03:46:20.457	9	0
04/20/2016 03:46:20.457	10	0
04/20/2016 03:46:20.519	1	0
04/20/2016 03:46:20.519	2	3
04/20/2016 03:46:20.535	3	0
04/20/2016 03:46:20.535	4	1534
04/20/2016 03:46:20.535	5	2000
04/20/2016 03:46:20.551	6	1500
04/20/2016 03:46:20.551	7	9000
04/20/2016 03:46:20.551	8	0
04/20/2016 03:46:20.566	9	0
04/20/2016 03:46:20.566	10	0
04/20/2016 03:46:20.629	1	0
04/20/2016 03:46:20.644	2	3
04/20/2016 03:46:20.644	3	0
04/20/2016 03:46:20.644	4	1528
04/20/2016 03:46:20.644	5	2000
04/20/2016 03:46:20.660	6	1500
04/20/2016 03:46:20.660	7	9000
04/20/2016 03:46:20.660	8	0
04/20/2016 03:46:20.676	9	0
04/20/2016 03:46:20.676	10	0
04/20/2016 03:46:20.738	1	0
04/20/2016 03:46:20.738	2	3
04/20/2016 03:46:20.754	3	0
04/20/2016 03:46:20.754	4	1544
04/20/2016 03:46:20.754	5	2000
04/20/2016 03:46:20.754	6	1500
04/20/2016 03:46:20.769	7	9000
04/20/2016 03:46:20.769	8	0
04/20/2016 03:46:20.769	9	0
04/20/2016 03:46:20.785	10	0
04/20/2016 03:46:20.847	1	0
04/20/2016 03:46:20.847	2	3
04/20/2016 03:46:20.863	3	0
04/20/2016 03:46:20.863	4	1538
04/20/2016 03:46:20.863	5	2000
04/20/2016 03:46:20.863	6	1500
04/20/2016 03:46:20.879	7	9000
04/20/2016 03:46:20.879	8	0
04/20/2016 03:46:20.879	9	0
04/20/2016 03:46:20.894	10	0
04/20/2016 03:46:20.957	1	0
04/20/2016 03:46:20.957	2	3
04/20/2016 03:46:20.972	3	0
04/20/2016 03:46:20.972	4	1540
04/20/2016 03:46:20.972	5	2000
04/20/2016 03:46:20.988	6	1500
04/20/2016 03:46:20.988	7	9000
04/20/2016 03:46:20.988	8	0
04/20/2016 03:46:21.004	9	0
04/20/2016 03:46:21.004	10	0
04/20/2016 03:46:21.066	1	0
04/20/2016 03:46:21.066	2	3
04/20/2016 03:46:21.082	3	0
04/20/2016 03:46:21.082	4	1541
04/20/2016 03:46:21.082	5	2000
04/20/2016 03:46:21.097	6	1500
04/20/2016 03:46:21.097	7	9000
04/20/2016 03:46:21.097	8	0
04/20/2016 03:46:21.113	9	0
04/20/2016 03:46:21.113	10	0
04/20/2016 03:46:21.176	1	0
04/20/2016 03:46:21.176	2	3
04/20/2016 03:46:21.191	3	0
04/20/2016 03:46:21.191	4	1529
04/20/2016 03:46:21.191	5	2000
04/20/2016 03:46:21.207	6	1500
04/20/2016 03:46:21.207	7	9000
04/20/2016 03:46:21.207	8	0
04/20/2016 03:46:21.207	9	0
04/20/2016 03:46:21.222	10	0
04/20/2016 03:46:21.285	1	0
04/20/2016 03:46:21.285	2	3
04/20/2016 03:46:21.301	3	0
04/20/2016 03:46:21.301	4	1544
04/20/2016 03:46:21.301	5	2000
04/20/2016 03:46:21.316	6	1500
04/20/2016 03:46:21.316	7	9000
04/20/2016 03:46:21.316	8	0
04/20/2016 03:46:21.316	9	0
04/20/2016 03:46:21.332	10	0
04/20/2016 03:46:21.394	1	0
04/20/2016 03:46:21.394	2	3
04/20/2016 03:46:21.410	3	0
04/20/2016 03:46:21.410	4	1529
04/20/2016 03:46:21.410	5	2000
04/20/2016 03:46:21.410	6	1500
04/20/2016 03:46:21.426	7	9000
04/20/2016 03:46:21.426	8	0
04/20/2016 03:46:21.426	9	0
04/20/2016 03:46:21.441	10	0
04/20/2016 03:46:21.504	1	0
04/20/2016 03:46:21.504	2	3
04/20/2016 03:46:21.519	3	0
04/20/2016 03:46:21.519	4	1530
04/20/2016 03:46:21.519	5	2000
04/20/2016 03:46:21.535	6	1500
04/20/2016 03:46:21.535	7	9000
04/20/2016 03:46:21.535	8	0
04/20/2016 03:46:21.551	9	0
04/20/2016 03:46:21.551	10	0
04/20/2016 03:46:21.613	1	0
04/20/2016 03:46:21.613	2	3
04/20/2016 03:46:21.629	3	0
04/20/2016 03:46:21.629	4	1530
04/20/2016 03:46:21.629	5	2000
04/20/2016 03:46:21.644	6	1500
04/20/2016 03:46:21.644	7	9000
04/20/2016 03:46:21.644	8	0
04/20/2016 03:46:21.660	9	0
04/20/2016 03:46:21.660	10	0
04/20/2016 03:46:21.722	1	0
04/20/2016 03:46:21.722	2	3
04/20/2016 03:46:21.722	3	0
04/20/2016 03:46:21.738	4	1529
04/20/2016 03:46:21.738	5	2000
04/20/2016 03:46:21.738	6	1500
04/20/2016 03:46:21.754	7	9000
04/20/2016 03:46:21.754	8	0
04/20/2016 03:46:21.754	9	0
04/20/2016 03:46:21.769	10	0
04/20/2016 03:46:21.832	1	0
04/20/2016 03:46:21.832	2	3
04/20/2016 03:46:21.847	3	0
04/20/2016 03:46:21.847	4	1545
04/20/2016 03:46:21.847	5	2000
04/20/2016 03:46:21.863	6	1500
04/20/2016 03:46:21.863	7	9000
04/20/2016 03:46:21.863	8	0
04/20/2016 03:46:21.863	9	0
04/20/2016 03:46:21.879	10	0
04/20/2016 03:46:21.941	1	0
04/20/2016 03:46:21.941	2	3
04/20/2016 03:46:21.957	3	0
04/20/2016 03:46:21.957	4	1528
04/20/2016 03:46:21.957	5	2000
04/20/2016 03:46:21.957	6	1500
04/20/2016 03:46:21.972	7	9000
04/20/2016 03:46:21.972	8	0
04/20/2016 03:46:21.972	9	0
04/20/2016 03:46:21.988	10	0
04/20/2016 03:46:22.051	1	0
04/20/2016 03:46:22.051	2	3
04/20/2016 03:46:22.066	3	0
04/20/2016 03:46:22.066	4	1544
04/20/2016 03:46:22.066	5	2000
04/20/2016 03:46:22.066	6	1500
04/20/2016 03:46:22.082	7	9000
04/20/2016 03:46:22.082	8	0
04/20/2016 03:46:22.082	9	0
04/20/2016 03:46:22.097	10	0
04/20/2016 03:46:22.160	1	0
04/20/2016 03:46:22.160	2	3
04/20/2016 03:46:22.176	3	0
04/20/2016 03:46:22.176	4	1537
04/20/2016 03:46:22.176	5	2000
04/20/2016 03:46:22.191	6	1500
04/20/2016 03:46:22.191	7	9000
04/20/2016 03:46:22.191	8	0
04/20/2016 03:46:22.207	9	0
04/20/2016 03:46:22.207	10	0
04/20/2016 03:46:22.269	1	0
04/20/2016 03:46:22.269	2	3
04/20/2016 03:46:22.285	3	0
04/20/2016 03:46:22.285	4	1540
04/20/2016 03:46:22.285	5	2000
04/20/2016 03:46:22.301	6	1500
04/20/2016 03:46:22.301	7	9000
04/20/2016 03:46:22.301	8	0
04/20/2016 03:46:22.316	9	0
04/20/2016 03:46:22.316	10	0
04/20/2016 03:46:22.379	1	0
04/20/2016 03:46:22.379	2	3
04/20/2016 03:46:22.394	3	0
04/20/2016 03:46:22.394	4	1541
04/20/2016 03:46:22.394	5	2000
04/20/2016 03:46:22.410	6	1500
04/20/2016 03:46:22.410	7	9000
04/20/2016 03:46:22.410	8	0
04/20/2016 03:46:22.410	9	0
04/20/2016 03:46:22.426	10	0
04/20/2016 03:46:22.488	1	0
04/20/2016 03:46:22.488	2	3
04/20/2016 03:46:22.504	3	0
04/20/2016 03:46:22.504	4	1528
04/20/2016 03:46:22.504	5	2000
04/20/2016 03:46:22.504	6	1500
04/20/2016 03:46:22.519	7	9000
04/20/2016 03:46:22.519	8	0
04/20/2016 03:46:22.519	9	0
04/20/2016 03:46:22.535	10	0
04/20/2016 03:46:22.597	1	0
04/20/2016 03:46:22.597	2	3
04/20/2016 03:46:22.613	3	0
04/20/2016 03:46:22.613	4	1544
04/20/2016 03:46:22.613	5	2000
04/20/2016 03:46:22.613	6	1500
04/20/2016 03:46:22.629	7	9000
04/20/2016 03:46:22.629	8	0
04/20/2016 03:46:22.629	9	0
04/20/2016 03:46:22.644	10	0
04/20/2016 03:46:22.707	1	0
04/20/2016 03:46:22.707	2	3
04/20/2016 03:46:22.726	3	0
04/20/2016 03:46:22.726	4	1529
04/20/2016 03:46:22.726	5	2000
04/20/2016 03:46:22.739	6	1500
04/20/2016 03:46:22.739	7	9000
04/20/2016 03:46:22.739	8	0
04/20/2016 03:46:22.739	9	0
04/20/2016 03:46:22.755	10	0
04/20/2016 03:46:22.817	1	0
04/20/2016 03:46:22.817	2	3
04/20/2016 03:46:22.833	3	0
04/20/2016 03:46:22.833	4	1533
04/20/2016 03:46:22.833	5	2000
04/20/2016 03:46:22.849	6	1500
04/20/2016 03:46:22.849	7	9000
04/20/2016 03:46:22.849	8	0
04/20/2016 03:46:22.849	9	0
04/20/2016 03:46:22.864	10	0
04/20/2016 03:46:22.927	1	0
04/20/2016 03:46:22.927	2	3
04/20/2016 03:46:22.942	3	0
04/20/2016 03:46:22.942	4	1530
04/20/2016 03:46:22.942	5	2000
04/20/2016 03:46:22.942	6	1500
04/20/2016 03:46:22.958	7	9000
04/20/2016 03:46:22.958	8	0
04/20/2016 03:46:22.958	9	0
04/20/2016 03:46:22.974	10	0
04/20/2016 03:46:23.036	1	0
04/20/2016 03:46:23.036	2	3
04/20/2016 03:46:23.052	3	0
04/20/2016 03:46:23.052	4	1532
04/20/2016 03:46:23.052	5	2000
04/20/2016 03:46:23.067	6	1500
04/20/2016 03:46:23.067	7	9000
04/20/2016 03:46:23.067	8	0
04/20/2016 03:46:23.083	9	0
04/20/2016 03:46:23.083	10	0
04/20/2016 03:46:23.145	1	0
04/20/2016 03:46:23.145	2	3
04/20/2016 03:46:23.161	3	0
04/20/2016 03:46:23.161	4	1546
04/20/2016 03:46:23.161	5	2000
04/20/2016 03:46:23.177	6	1500
04/20/2016 03:46:23.177	7	9000
04/20/2016 03:46:23.177	8	0
04/20/2016 03:46:23.192	9	0
04/20/2016 03:46:23.192	10	0
04/20/2016 03:46:23.255	1	0
04/20/2016 03:46:23.255	2	3
04/20/2016 03:46:23.270	3	0
04/20/2016 03:46:23.270	4	1529
04/20/2016 03:46:23.270	5	2000
04/20/2016 03:46:23.286	6	1500
04/20/2016 03:46:23.286	7	9000
04/20/2016 03:46:23.286	8	0
04/20/2016 03:46:23.286	9	0
04/20/2016 03:46:23.302	10	0
04/20/2016 03:46:23.364	1	0
04/20/2016 03:46:23.364	2	3
04/20/2016 03:46:23.380	3	0
04/20/2016 03:46:23.380	4	1546
04/20/2016 03:46:23.380	5	2000
04/20/2016 03:46:23.395	6	1500
04/20/2016 03:46:23.395	7	9000
04/20/2016 03:46:23.395	8	0
04/20/2016 03:46:23.395	9	0
04/20/2016 03:46:23.411	10	0
04/20/2016 03:46:23.474	1	0
04/20/2016 03:46:23.474	2	3
04/20/2016 03:46:23.489	3	0
04/20/2016 03:46:23.489	4	1534
04/20/2016 03:46:23.489	5	2000
04/20/2016 03:46:23.489	6	1500
04/20/2016 03:46:23.505	7	9000
04/20/2016 03:46:23.505	8	0
04/20/2016 03:46:23.505	9	0
04/20/2016 03:46:23.520	10	0
04/20/2016 03:46:23.583	1	0
04/20/2016 03:46:23.583	2	3
04/20/2016 03:46:23.599	3	0
04/20/2016 03:46:23.599	4	1528
04/20/2016 03:46:23.599	5	2000
04/20/2016 03:46:23.599	6	1500
04/20/2016 03:46:23.614	7	9000
04/20/2016 03:46:23.614	8	0
04/20/2016 03:46:23.614	9	0
04/20/2016 03:46:23.630	10	0
04/20/2016 03:46:23.692	1	0
04/20/2016 03:46:23.692	2	3
04/20/2016 03:46:23.708	3	0
04/20/2016 03:46:23.708	4	1535
04/20/2016 03:46:23.708	5	2000
04/20/2016 03:46:23.724	6	1500
04/20/2016 03:46:23.724	7	9000
04/20/2016 03:46:23.724	8	0
04/20/2016 03:46:23.739	9	0
04/20/2016 03:46:23.739	10	0
04/20/2016 03:46:23.802	1	0
04/20/2016 03:46:23.802	2	3
04/20/2016 03:46:23.817	3	0
04/20/2016 03:46:23.817	4	1527
04/20/2016 03:46:23.817	5	2000
04/20/2016 03:46:23.833	6	1500
04/20/2016 03:46:23.833	7	9000
04/20/2016 03:46:23.833	8	0
04/20/2016 03:46:23.849	9	0
04/20/2016 03:46:23.849	10	0
04/20/2016 03:46:23.911	1	0
04/20/2016 03:46:23.911	2	3
04/20/2016 03:46:23.927	3	0
04/20/2016 03:46:23.927	4	1539
04/20/2016 03:46:23.927	5	2000
04/20/2016 03:46:23.942	6	1500
04/20/2016 03:46:23.942	7	9000
04/20/2016 03:46:23.942	8	0
04/20/2016 03:46:23.942	9	0
04/20/2016 03:46:23.958	10	0
04/20/2016 03:46:24.020	1	0
04/20/2016 03:46:24.036	2	3
04/20/2016 03:46:24.036	3	0
04/20/2016 03:46:24.036	4	1528
04/20/2016 03:46:24.036	5	2000
04/20/2016 03:46:24.052	6	1500
04/20/2016 03:46:24.052	7	9000
04/20/2016 03:46:24.052	8	0
04/20/2016 03:46:24.067	9	0
04/20/2016 03:46:24.067	10	0
04/20/2016 03:46:24.130	1	0
04/20/2016 03:46:24.130	2	3
04/20/2016 03:46:24.146	3	0
04/20/2016 03:46:24.146	4	1535
04/20/2016 03:46:24.146	5	2000
04/20/2016 03:46:24.146	6	1500
04/20/2016 03:46:24.162	7	9000
04/20/2016 03:46:24.162	8	0
04/20/2016 03:46:24.162	9	0
04/20/2016 03:46:24.177	10	0
04/20/2016 03:46:24.240	1	0
04/20/2016 03:46:24.240	2	3
04/20/2016 03:46:24.256	3	0
04/20/2016 03:46:24.256	4	1544
04/20/2016 03:46:24.256	5	2000
04/20/2016 03:46:24.271	6	1500
04/20/2016 03:46:24.271	7	9000
04/20/2016 03:46:24.271	8	0
04/20/2016 03:46:24.287	9	0
04/20/2016 03:46:24.287	10	0
04/20/2016 03:46:24.349	1	0
04/20/2016 03:46:24.349	2	3
04/20/2016 03:46:24.365	3	0
04/20/2016 03:46:24.365	4	1533
04/20/2016 03:46:24.365	5	2000
04/20/2016 03:46:24.381	6	1500
04/20/2016 03:46:24.381	7	9000
04/20/2016 03:46:24.381	8	0
04/20/2016 03:46:24.396	9	0
04/20/2016 03:46:24.396	10	0
04/20/2016 03:46:24.459	1	0
04/20/2016 03:46:24.474	2	3
04/20/2016 03:46:24.474	3	0
04/20/2016 03:46:24.474	4	1545
04/20/2016 03:46:24.490	5	2000
04/20/2016 03:46:24.490	6	1500
04/20/2016 03:46:24.490	7	9000
04/20/2016 03:46:24.490	8	0
04/20/2016 03:46:24.506	9	0
04/20/2016 03:46:24.506	10	0
04/20/2016 03:46:24.568	1	0
04/20/2016 03:46:24.568	2	3
04/20/2016 03:46:24.584	3	0
04/20/2016 03:46:24.584	4	1530
04/20/2016 03:46:24.584	5	2000
04/20/2016 03:46:24.599	6	1500
04/20/2016 03:46:24.599	7	9000
04/20/2016 03:46:24.599	8	0
04/20/2016 03:46:24.599	9	0
04/20/2016 03:46:24.615	10	0
04/20/2016 03:46:24.678	1	0
04/20/2016 03:46:24.678	2	3
04/20/2016 03:46:24.693	3	0
04/20/2016 03:46:24.693	4	1546
04/20/2016 03:46:24.693	5	2000
04/20/2016 03:46:24.709	6	1500
04/20/2016 03:46:24.709	7	9000
04/20/2016 03:46:24.709	8	0
04/20/2016 03:46:24.724	9	0
04/20/2016 03:46:24.724	10	0
04/20/2016 03:46:24.787	1	0
04/20/2016 03:46:24.787	2	3
04/20/2016 03:46:24.803	3	0
04/20/2016 03:46:24.803	4	1532
04/20/2016 03:46:24.803	5	2000
04/20/2016 03:46:24.818	6	1500
04/20/2016 03:46:24.818	7	9000
04/20/2016 03:46:24.818	8	0
04/20/2016 03:46:24.834	9	0
04/20/2016 03:46:24.834	10	0
04/20/2016 03:46:24.896	1	0
04/20/2016 03:46:24.896	2	3
04/20/2016 03:46:24.896	3	0
04/20/2016 03:46:24.912	4	1528
04/20/2016 03:46:24.912	5	2000
04/20/2016 03:46:24.912	6	1500
04/20/2016 03:46:24.928	7	9000
04/20/2016 03:46:24.928	8	0
04/20/2016 03:46:24.928	9	0
04/20/2016 03:46:24.943	10	0
04/20/2016 03:46:25.006	1	0
04/20/2016 03:46:25.006	2	3
04/20/2016 03:46:25.021	3	0
04/20/2016 03:46:25.021	4	1533
04/20/2016 03:46:25.021	5	2000
04/20/2016 03:46:25.037	6	1500
04/20/2016 03:46:25.037	7	9000
04/20/2016 03:46:25.037	8	0
04/20/2016 03:46:25.037	9	0
04/20/2016 03:46:25.053	10	0
04/20/2016 03:46:25.115	1	0
04/20/2016 03:46:25.115	2	3
04/20/2016 03:46:25.131	3	0
04/20/2016 03:46:25.131	4	1527
04/20/2016 03:46:25.131	5	2000
04/20/2016 03:46:25.146	6	1500
04/20/2016 03:46:25.146	7	9000
04/20/2016 03:46:25.146	8	0
04/20/2016 03:46:25.146	9	0
04/20/2016 03:46:25.162	10	0
04/20/2016 03:46:25.224	1	0
04/20/2016 03:46:25.240	2	3
04/20/2016 03:46:25.240	3	0
04/20/2016 03:46:25.240	4	1541
04/20/2016 03:46:25.240	5	2000
04/20/2016 03:46:25.256	6	1500
04/20/2016 03:46:25.256	7	9000
04/20/2016 03:46:25.256	8	0
04/20/2016 03:46:25.271	9	0
04/20/2016 03:46:25.271	10	0
04/20/2016 03:46:25.334	1	0
04/20/2016 03:46:25.334	2	3
04/20/2016 03:46:25.349	3	0
04/20/2016 03:46:25.349	4	1528
04/20/2016 03:46:25.349	5	2000
04/20/2016 03:46:25.365	6	1500
04/20/2016 03:46:25.365	7	9000
04/20/2016 03:46:25.365	8	0
04/20/2016 03:46:25.381	9	0
04/20/2016 03:46:25.381	10	0
04/20/2016 03:46:25.443	1	0
04/20/2016 03:46:25.443	2	3
04/20/2016 03:46:25.459	3	0
04/20/2016 03:46:25.459	4	1537
04/20/2016 03:46:25.459	5	2000
04/20/2016 03:46:25.474	6	1500
04/20/2016 03:46:25.474	7	9000
04/20/2016 03:46:25.474	8	0
04/20/2016 03:46:25.490	9	0
04/20/2016 03:46:25.490	10	0
04/20/2016 03:46:25.553	1	0
04/20/2016 03:46:25.553	2	3
04/20/2016 03:46:25.568	3	0
04/20/2016 03:46:25.568	4	1543
04/20/2016 03:46:25.568	5	2000
04/20/2016 03:46:25.584	6	1500
04/20/2016 03:46:25.584	7	9000
04/20/2016 03:46:25.584	8	0
04/20/2016 03:46:25.599	9	0
04/20/2016 03:46:25.599	10	0
04/20/2016 03:46:25.662	1	0
04/20/2016 03:46:25.662	2	3
04/20/2016 03:46:25.678	3	0
04/20/2016 03:46:25.678	4	1534
04/20/2016 03:46:25.678	5	2000
04/20/2016 03:46:25.693	6	1500
04/20/2016 03:46:25.693	7	9000
04/20/2016 03:46:25.693	8	0
04/20/2016 03:46:25.709	9	0
04/20/2016 03:46:25.709	10	0
04/20/2016 03:46:25.771	1	0
04/20/2016 03:46:25.771	2	3
04/20/2016 03:46:25.787	3	0
04/20/2016 03:46:25.787	4	1545
04/20/2016 03:46:25.787	5	2000
04/20/2016 03:46:25.787	6	1500
04/20/2016 03:46:25.803	7	9000
04/20/2016 03:46:25.803	8	0
04/20/2016 03:46:25.803	9	0
04/20/2016 03:46:25.818	10	0
04/20/2016 03:46:25.881	1	0
04/20/2016 03:46:25.881	2	3
04/20/2016 03:46:25.896	3	0
04/20/2016 03:46:25.896	4	1530
04/20/2016 03:46:25.896	5	2000
04/20/2016 03:46:25.896	6	1500
04/20/2016 03:46:25.912	7	9000
04/20/2016 03:46:25.912	8	0
04/20/2016 03:46:25.912	9	0
04/20/2016 03:46:25.930	10	0
04/20/2016 03:46:25.991	1	0
04/20/2016 03:46:25.991	2	3
04/20/2016 03:46:26.006	3	0
04/20/2016 03:46:26.006	4	1530
04/20/2016 03:46:26.006	5	2000
04/20/2016 03:46:26.022	6	1500
04/20/2016 03:46:26.022	7	9000
04/20/2016 03:46:26.022	8	0
04/20/2016 03:46:26.037	9	0
04/20/2016 03:46:26.037	10	0
04/20/2016 03:46:26.100	1	0
04/20/2016 03:46:26.100	2	3
04/20/2016 03:46:26.116	3	0
04/20/2016 03:46:26.116	4	1533
04/20/2016 03:46:26.116	5	2000
04/20/2016 03:46:26.131	6	1500
04/20/2016 03:46:26.131	7	9000
04/20/2016 03:46:26.131	8	0
04/20/2016 03:46:26.131	9	0
04/20/2016 03:46:26.147	10	0
04/20/2016 03:46:26.209	1	0
04/20/2016 03:46:26.209	2	3
04/20/2016 03:46:26.225	3	0
04/20/2016 03:46:26.225	4	1529
04/20/2016 03:46:26.225	5	2000
04/20/2016 03:46:26.241	6	1500
04/20/2016 03:46:26.241	7	9000
04/20/2016 03:46:26.241	8	0
04/20/2016 03:46:26.241	9	0
04/20/2016 03:46:26.256	10	0
04/20/2016 03:46:26.319	1	0
04/20/2016 03:46:26.319	2	3
04/20/2016 03:46:26.334	3	0
04/20/2016 03:46:26.334	4	1534
04/20/2016 03:46:26.334	5	2000
04/20/2016 03:46:26.334	6	1500
04/20/2016 03:46:26.350	7	9000
04/20/2016 03:46:26.350	8	0
04/20/2016 03:46:26.350	9	0
04/20/2016 03:46:26.366	10	0
04/20/2016 03:46:26.428	1	0
04/20/2016 03:46:26.428	2	3
04/20/2016 03:46:26.444	3	0
04/20/2016 03:46:26.444	4	1527
04/20/2016 03:46:26.444	5	2000
04/20/2016 03:46:26.459	6	1500
04/20/2016 03:46:26.459	7	9000
04/20/2016 03:46:26.459	8	0
04/20/2016 03:46:26.475	9	0
04/20/2016 03:46:26.475	10	0
04/20/2016 03:46:26.537	1	0
04/20/2016 03:46:26.537	2	3
04/20/2016 03:46:26.553	3	0
04/20/2016 03:46:26.553	4	1544
04/20/2016 03:46:26.553	5	2000
04/20/2016 03:46:26.569	6	1500
04/20/2016 03:46:26.569	7	9000
04/20/2016 03:46:26.569	8	0
04/20/2016 03:46:26.584	9	0
04/20/2016 03:46:26.584	10	0
04/20/2016 03:46:26.647	1	0
04/20/2016 03:46:26.647	2	3
04/20/2016 03:46:26.662	3	0
04/20/2016 03:46:26.662	4	1538
04/20/2016 03:46:26.662	5	2000
04/20/2016 03:46:26.678	6	1500
04/20/2016 03:46:26.678	7	9000
04/20/2016 03:46:26.678	8	0
04/20/2016 03:46:26.694	9	0
04/20/2016 03:46:26.694	10	0
04/20/2016 03:46:26.756	1	0
04/20/2016 03:46:26.756	2	3
04/20/2016 03:46:26.772	3	0
04/20/2016 03:46:26.772	4	1541
04/20/2016 03:46:26.772	5	2000
04/20/2016 03:46:26.787	6	1500
04/20/2016 03:46:26.787	7	9000
04/20/2016 03:46:26.787	8	0
04/20/2016 03:46:26.787	9	0
04/20/2016 03:46:26.803	10	0
04/20/2016 03:46:26.866	1	0
04/20/2016 03:46:26.866	2	3
04/20/2016 03:46:26.881	3	0
04/20/2016 03:46:26.881	4	1539
04/20/2016 03:46:26.881	5	2000
04/20/2016 03:46:26.881	6	1500
04/20/2016 03:46:26.897	7	9000
04/20/2016 03:46:26.897	8	0
04/20/2016 03:46:26.897	9	0
04/20/2016 03:46:26.912	10	0
04/20/2016 03:46:26.975	1	0
04/20/2016 03:46:26.975	2	3
04/20/2016 03:46:26.991	3	0
04/20/2016 03:46:26.991	4	1528
04/20/2016 03:46:26.991	5	2000
04/20/2016 03:46:27.006	6	1500
04/20/2016 03:46:27.006	7	9000
04/20/2016 03:46:27.006	8	0
04/20/2016 03:46:27.022	9	0
04/20/2016 03:46:27.022	10	0
04/20/2016 03:46:27.084	1	0
04/20/2016 03:46:27.084	2	3
04/20/2016 03:46:27.100	3	0
04/20/2016 03:46:27.100	4	1544
04/20/2016 03:46:27.100	5	2000
04/20/2016 03:46:27.116	6	1500
04/20/2016 03:46:27.116	7	9000
04/20/2016 03:46:27.116	8	0
04/20/2016 03:46:27.131	9	0
04/20/2016 03:46:27.131	10	0
04/20/2016 03:46:27.194	1	0
04/20/2016 03:46:27.194	2	3
04/20/2016 03:46:27.209	3	0
04/20/2016 03:46:27.209	4	1529
04/20/2016 03:46:27.209	5	2000
04/20/2016 03:46:27.225	6	1500
04/20/2016 03:46:27.225	7	9000
04/20/2016 03:46:27.225	8	0
04/20/2016 03:46:27.241	9	0
04/20/2016 03:46:27.241	10	0
04/20/2016 03:46:27.303	1	0
04/20/2016 03:46:27.303	2	3
04/20/2016 03:46:27.319	3	0
04/20/2016 03:46:27.319	4	1533
04/20/2016 03:46:27.319	5	2000
04/20/2016 03:46:27.334	6	1500
04/20/2016 03:46:27.334	7	9000
04/20/2016 03:46:27.334	8	0
04/20/2016 03:46:27.350	9	0
04/20/2016 03:46:27.350	10	0
04/20/2016 03:46:27.412	1	0
04/20/2016 03:46:27.428	2	3
04/20/2016 03:46:27.428	3	0
04/20/2016 03:46:27.428	4	1529
04/20/2016 03:46:27.428	5	2000
04/20/2016 03:46:27.444	6	1500
04/20/2016 03:46:27.444	7	9000
04/20/2016 03:46:27.444	8	0
04/20/2016 03:46:27.459	9	0
04/20/2016 03:46:27.459	10	0
04/20/2016 03:46:27.522	1	0
04/20/2016 03:46:27.537	2	3
04/20/2016 03:46:27.537	3	0
04/20/2016 03:46:27.537	4	1530
04/20/2016 03:46:27.537	5	2000
04/20/2016 03:46:27.553	6	1500
04/20/2016 03:46:27.553	7	9000
04/20/2016 03:46:27.553	8	0
04/20/2016 03:46:27.569	9	0
04/20/2016 03:46:27.569	10	0
04/20/2016 03:46:27.631	1	0
04/20/2016 03:46:27.631	2	3
04/20/2016 03:46:27.647	3	0
04/20/2016 03:46:27.647	4	1546
04/20/2016 03:46:27.647	5	2000
04/20/2016 03:46:27.662	6	1500
04/20/2016 03:46:27.662	7	9000
04/20/2016 03:46:27.662	8	0
04/20/2016 03:46:27.678	9	0
04/20/2016 03:46:27.678	10	0
04/20/2016 03:46:27.741	1	0
04/20/2016 03:46:27.741	2	3
04/20/2016 03:46:27.741	3	0
04/20/2016 03:46:27.756	4	1529
04/20/2016 03:46:27.756	5	2000
04/20/2016 03:46:27.756	6	1500
04/20/2016 03:46:27.772	7	9000
04/20/2016 03:46:27.772	8	0
04/20/2016 03:46:27.772	9	0
04/20/2016 03:46:27.787	10	0
04/20/2016 03:46:27.850	1	0
04/20/2016 03:46:27.850	2	3
04/20/2016 03:46:27.866	3	0
04/20/2016 03:46:27.866	4	1546
04/20/2016 03:46:27.866	5	2000
04/20/2016 03:46:27.881	6	1500
04/20/2016 03:46:27.881	7	9000
04/20/2016 03:46:27.881	8	0
04/20/2016 03:46:27.881	9	0
04/20/2016 03:46:27.897	10	0
04/20/2016 03:46:27.959	1	0
04/20/2016 03:46:27.975	2	3
04/20/2016 03:46:27.975	3	0
04/20/2016 03:46:27.975	4	1534
04/20/2016 03:46:27.975	5	2000
04/20/2016 03:46:27.991	6	1500
04/20/2016 03:46:27.991	7	9000
04/20/2016 03:46:27.991	8	0
04/20/2016 03:46:28.006	9	0
04/20/2016 03:46:28.006	10	0
04/20/2016 03:46:28.069	1	0
04/20/2016 03:46:28.084	2	3
04/20/2016 03:46:28.084	3	0
04/20/2016 03:46:28.084	4	1544
04/20/2016 03:46:28.084	5	2000
04/20/2016 03:46:28.100	6	1500
04/20/2016 03:46:28.100	7	9000
04/20/2016 03:46:28.100	8	0
04/20/2016 03:46:28.116	9	0
04/20/2016 03:46:28.116	10	0
04/20/2016 03:46:28.178	1	0
04/20/2016 03:46:28.178	2	3
04/20/2016 03:46:28.194	3	0
04/20/2016 03:46:28.194	4	1537
04/20/2016 03:46:28.194	5	2000
04/20/2016 03:46:28.209	6	1500
04/20/2016 03:46:28.209	7	9000
04/20/2016 03:46:28.209	8	0
04/20/2016 03:46:28.225	9	0
04/20/2016 03:46:28.225	10	0
04/20/2016 03:46:28.287	1	0
04/20/2016 03:46:28.287	2	3
04/20/2016 03:46:28.303	3	0
04/20/2016 03:46:28.303	4	1528
04/20/2016 03:46:28.303	5	2000
04/20/2016 03:46:28.319	6	1500
04/20/2016 03:46:28.319	7	9000
04/20/2016 03:46:28.319	8	0
04/20/2016 03:46:28.334	9	0
04/20/2016 03:46:28.334	10	0
04/20/2016 03:46:28.397	1	0
04/20/2016 03:46:28.397	2	3
04/20/2016 03:46:28.412	3	0
04/20/2016 03:46:28.412	4	1540
04/20/2016 03:46:28.412	5	2000
04/20/2016 03:46:28.428	6	1500
04/20/2016 03:46:28.428	7	9000
04/20/2016 03:46:28.428	8	0
04/20/2016 03:46:28.444	9	0
04/20/2016 03:46:28.444	10	0
04/20/2016 03:46:28.506	1	0
04/20/2016 03:46:28.522	2	3
04/20/2016 03:46:28.522	3	0
04/20/2016 03:46:28.522	4	1529
04/20/2016 03:46:28.537	5	2000
04/20/2016 03:46:28.537	6	1500
04/20/2016 03:46:28.537	7	9000
04/20/2016 03:46:28.537	8	0
04/20/2016 03:46:28.553	9	0
04/20/2016 03:46:28.553	10	0
04/20/2016 03:46:28.616	1	0
04/20/2016 03:46:28.631	2	3
04/20/2016 03:46:28.631	3	0
04/20/2016 03:46:28.631	4	1537
04/20/2016 03:46:28.631	5	2000
04/20/2016 03:46:28.647	6	1500
04/20/2016 03:46:28.647	7	9000
04/20/2016 03:46:28.647	8	0
04/20/2016 03:46:28.662	9	0
04/20/2016 03:46:28.662	10	0
04/20/2016 03:46:28.725	1	0
04/20/2016 03:46:28.725	2	3
04/20/2016 03:46:28.741	3	0
04/20/2016 03:46:28.741	4	1529
04/20/2016 03:46:28.741	5	2000
04/20/2016 03:46:28.756	6	1500
04/20/2016 03:46:28.756	7	9000
04/20/2016 03:46:28.756	8	0
04/20/2016 03:46:28.772	9	0
04/20/2016 03:46:28.772	10	0
04/20/2016 03:46:28.834	1	0
04/20/2016 03:46:28.834	2	3
04/20/2016 03:46:28.850	3	0
04/20/2016 03:46:28.850	4	1533
04/20/2016 03:46:28.850	5	2000
04/20/2016 03:46:28.866	6	1500
04/20/2016 03:46:28.866	7	9000
04/20/2016 03:46:28.866	8	0
04/20/2016 03:46:28.881	9	0
04/20/2016 03:46:28.881	10	0
04/20/2016 03:46:28.944	1	0
04/20/2016 03:46:28.959	2	3
04/20/2016 03:46:28.959	3	0
04/20/2016 03:46:28.959	4	1546
04/20/2016 03:46:28.975	5	2000
04/20/2016 03:46:28.975	6	1500
04/20/2016 03:46:28.975	7	9000
04/20/2016 03:46:28.975	8	0
04/20/2016 03:46:28.991	9	0
04/20/2016 03:46:28.991	10	0
04/20/2016 03:46:29.053	1	0
04/20/2016 03:46:29.053	2	3
04/20/2016 03:46:29.069	3	0
04/20/2016 03:46:29.069	4	1532
04/20/2016 03:46:29.069	5	2000
04/20/2016 03:46:29.084	6	1500
04/20/2016 03:46:29.084	7	9000
04/20/2016 03:46:29.084	8	0
04/20/2016 03:46:29.100	9	0
04/20/2016 03:46:29.100	10	0
04/20/2016 03:46:29.162	1	0
04/20/2016 03:46:29.178	2	3
04/20/2016 03:46:29.178	3	0
04/20/2016 03:46:29.178	4	1546
04/20/2016 03:46:29.178	5	2000
04/20/2016 03:46:29.194	6	1500
04/20/2016 03:46:29.194	7	9000
04/20/2016 03:46:29.194	8	0
04/20/2016 03:46:29.209	9	0
04/20/2016 03:46:29.209	10	0
04/20/2016 03:46:29.272	1	0
04/20/2016 03:46:29.287	2	3
04/20/2016 03:46:29.287	3	0
04/20/2016 03:46:29.287	4	1532
04/20/2016 03:46:29.287	5	2000
04/20/2016 03:46:29.303	6	1500
04/20/2016 03:46:29.303	7	9000
04/20/2016 03:46:29.303	8	0
04/20/2016 03:46:29.319	9	0
04/20/2016 03:46:29.319	10	0
04/20/2016 03:46:29.381	1	0
04/20/2016 03:46:29.381	2	3
04/20/2016 03:46:29.397	3	0
04/20/2016 03:46:29.397	4	1545
04/20/2016 03:46:29.397	5	2000
04/20/2016 03:46:29.412	6	1500
04/20/2016 03:46:29.412	7	9000
04/20/2016 03:46:29.412	8	0
04/20/2016 03:46:29.428	9	0
04/20/2016 03:46:29.428	10	0
04/20/2016 03:46:29.491	1	0
04/20/2016 03:46:29.491	2	3
04/20/2016 03:46:29.506	3	0
04/20/2016 03:46:29.506	4	1533
04/20/2016 03:46:29.506	5	2000
04/20/2016 03:46:29.522	6	1500
04/20/2016 03:46:29.522	7	9000
04/20/2016 03:46:29.522	8	0
04/20/2016 03:46:29.537	9	0
04/20/2016 03:46:29.537	10	0
04/20/2016 03:46:29.600	1	0
04/20/2016 03:46:29.600	2	3
04/20/2016 03:46:29.616	3	0
04/20/2016 03:46:29.616	4	1528
04/20/2016 03:46:29.616	5	2000
04/20/2016 03:46:29.631	6	1500
04/20/2016 03:46:29.631	7	9000
04/20/2016 03:46:29.631	8	0
04/20/2016 03:46:29.647	9	0
04/20/2016 03:46:29.647	10	0
04/20/2016 03:46:29.709	1	0
04/20/2016 03:46:29.725	2	3
04/20/2016 03:46:29.725	3	0
04/20/2016 03:46:29.725	4	1544
04/20/2016 03:46:29.725	5	2000
04/20/2016 03:46:29.745	6	1500
04/20/2016 03:46:29.745	7	9000
04/20/2016 03:46:29.745	8	0
04/20/2016 03:46:29.757	9	0
04/20/2016 03:46:29.757	10	0
04/20/2016 03:46:29.820	1	0
04/20/2016 03:46:29.820	2	3
04/20/2016 03:46:29.835	3	0
04/20/2016 03:46:29.835	4	1528
04/20/2016 03:46:29.835	5	2000
04/20/2016 03:46:29.851	6	1500
04/20/2016 03:46:29.851	7	9000
04/20/2016 03:46:29.851	8	0
04/20/2016 03:46:29.867	9	0
04/20/2016 03:46:29.867	10	0
04/20/2016 03:46:29.929	1	0
04/20/2016 03:46:29.929	2	3
04/20/2016 03:46:29.945	3	0
04/20/2016 03:46:29.945	4	1540
04/20/2016 03:46:29.945	5	2000
04/20/2016 03:46:29.960	6	1500
04/20/2016 03:46:29.960	7	9000
04/20/2016 03:46:29.960	8	0
04/20/2016 03:46:29.976	9	0
04/20/2016 03:46:29.976	10	0
04/20/2016 03:46:30.039	1	0
04/20/2016 03:46:30.039	2	3
04/20/2016 03:46:30.054	3	0
04/20/2016 03:46:30.054	4	1528
04/20/2016 03:46:30.054	5	2000
04/20/2016 03:46:30.070	6	1500
04/20/2016 03:46:30.070	7	9000
04/20/2016 03:46:30.070	8	0
04/20/2016 03:46:30.070	9	0
04/20/2016 03:46:30.085	10	0
04/20/2016 03:46:30.148	1	0
04/20/2016 03:46:30.164	2	3
04/20/2016 03:46:30.164	3	0
04/20/2016 03:46:30.164	4	1537
04/20/2016 03:46:30.179	5	2000
04/20/2016 03:46:30.179	6	1500
04/20/2016 03:46:30.179	7	9000
04/20/2016 03:46:30.179	8	0
04/20/2016 03:46:30.195	9	0
04/20/2016 03:46:30.195	10	0
04/20/2016 03:46:30.257	1	0
04/20/2016 03:46:30.273	2	3
04/20/2016 03:46:30.273	3	0
04/20/2016 03:46:30.273	4	1544
04/20/2016 03:46:30.273	5	2000
04/20/2016 03:46:30.289	6	1500
04/20/2016 03:46:30.289	7	9000
04/20/2016 03:46:30.289	8	0
04/20/2016 03:46:30.304	9	0
04/20/2016 03:46:30.304	10	0
04/20/2016 03:46:30.367	1	0
04/20/2016 03:46:30.382	2	3
04/20/2016 03:46:30.382	3	0
04/20/2016 03:46:30.382	4	1528
04/20/2016 03:46:30.382	5	2000
04/20/2016 03:46:30.398	6	1500
04/20/2016 03:46:30.398	7	9000
04/20/2016 03:46:30.398	8	0
04/20/2016 03:46:30.414	9	0
04/20/2016 03:46:30.414	10	0
04/20/2016 03:46:30.476	1	0
04/20/2016 03:46:30.476	2	3
04/20/2016 03:46:30.492	3	0
04/20/2016 03:46:30.492	4	1544
04/20/2016 03:46:30.492	5	2000
04/20/2016 03:46:30.507	6	1500
04/20/2016 03:46:30.507	7	9000
04/20/2016 03:46:30.507	8	0
04/20/2016 03:46:30.523	9	0
04/20/2016 03:46:30.523	10	0
04/20/2016 03:46:30.585	1	0
04/20/2016 03:46:30.585	2	3
04/20/2016 03:46:30.601	3	0
04/20/2016 03:46:30.601	4	1530
04/20/2016 03:46:30.601	5	2000
04/20/2016 03:46:30.617	6	1500
04/20/2016 03:46:30.617	7	9000
04/20/2016 03:46:30.617	8	0
04/20/2016 03:46:30.632	9	0
04/20/2016 03:46:30.632	10	0
04/20/2016 03:46:30.695	1	0
04/20/2016 03:46:30.695	2	3
04/20/2016 03:46:30.710	3	0
04/20/2016 03:46:30.710	4	1546
04/20/2016 03:46:30.710	5	2000
04/20/2016 03:46:30.726	6	1500
04/20/2016 03:46:30.726	7	9000
04/20/2016 03:46:30.726	8	0
04/20/2016 03:46:30.726	9	0
04/20/2016 03:46:30.742	10	0
04/20/2016 03:46:30.804	1	0
04/20/2016 03:46:30.804	2	3
04/20/2016 03:46:30.820	3	0
04/20/2016 03:46:30.820	4	1532
04/20/2016 03:46:30.820	5	2000
04/20/2016 03:46:30.820	6	1500
04/20/2016 03:46:30.835	7	9000
04/20/2016 03:46:30.835	8	0
04/20/2016 03:46:30.835	9	0
04/20/2016 03:46:30.851	10	0
04/20/2016 03:46:30.914	1	0
04/20/2016 03:46:30.929	2	3
04/20/2016 03:46:30.929	3	0
04/20/2016 03:46:30.929	4	1529
04/20/2016 03:46:30.945	5	2000
04/20/2016 03:46:30.945	6	1500
04/20/2016 03:46:30.945	7	9000
04/20/2016 03:46:30.960	8	0
04/20/2016 03:46:30.960	9	0
04/20/2016 03:46:30.960	10	0
04/20/2016 03:46:31.023	1	0
04/20/2016 03:46:31.023	2	3
04/20/2016 03:46:31.039	3	0
04/20/2016 03:46:31.039	4	1545
04/20/2016 03:46:31.039	5	2000
04/20/2016 03:46:31.054	6	1500
04/20/2016 03:46:31.054	7	9000
04/20/2016 03:46:31.054	8	0
04/20/2016 03:46:31.070	9	0
04/20/2016 03:46:31.070	10	0
04/20/2016 03:46:31.132	1	0
04/20/2016 03:46:31.132	2	3
04/20/2016 03:46:31.148	3	0
04/20/2016 03:46:31.148	4	1528
04/20/2016 03:46:31.148	5	2000
04/20/2016 03:46:31.164	6	1500
04/20/2016 03:46:31.164	7	9000
04/20/2016 03:46:31.164	8	0
04/20/2016 03:46:31.179	9	0
04/20/2016 03:46:31.179	10	0
04/20/2016 03:46:31.242	1	0
04/20/2016 03:46:31.257	2	3
04/20/2016 03:46:31.257	3	0
04/20/2016 03:46:31.257	4	1544
04/20/2016 03:46:31.273	5	2000
04/20/2016 03:46:31.273	6	1500
04/20/2016 03:46:31.273	7	9000
04/20/2016 03:46:31.273	8	0
04/20/2016 03:46:31.289	9	0
04/20/2016 03:46:31.289	10	0
04/20/2016 03:46:31.351	1	0
04/20/2016 03:46:31.367	2	3
04/20/2016 03:46:31.367	3	0
04/20/2016 03:46:31.367	4	1538
04/20/2016 03:46:31.382	5	2000
04/20/2016 03:46:31.382	6	1500
04/20/2016 03:46:31.382	7	9000
04/20/2016 03:46:31.382	8	0
04/20/2016 03:46:31.398	9	0
04/20/2016 03:46:31.398	10	0
04/20/2016 03:46:31.460	1	0
04/20/2016 03:46:31.476	2	3
04/20/2016 03:46:31.476	3	0
04/20/2016 03:46:31.476	4	1540
04/20/2016 03:46:31.492	5	2000
04/20/2016 03:46:31.492	6	1500
04/20/2016 03:46:31.492	7	9000
04/20/2016 03:46:31.507	8	0
04/20/2016 03:46:31.507	9	0
04/20/2016 03:46:31.507	10	0
04/20/2016 03:46:31.570	1	0
04/20/2016 03:46:31.570	2	3
04/20/2016 03:46:31.585	3	0
04/20/2016 03:46:31.585	4	1541
04/20/2016 03:46:31.585	5	2000
04/20/2016 03:46:31.601	6	1500
04/20/2016 03:46:31.601	7	9000
04/20/2016 03:46:31.601	8	0
04/20/2016 03:46:31.617	9	0
04/20/2016 03:46:31.617	10	0
04/20/2016 03:46:31.679	1	0
04/20/2016 03:46:31.679	2	3
04/20/2016 03:46:31.695	3	0
04/20/2016 03:46:31.695	4	1537
04/20/2016 03:46:31.695	5	2000
04/20/2016 03:46:31.711	6	1500
04/20/2016 03:46:31.711	7	9000
04/20/2016 03:46:31.711	8	0
04/20/2016 03:46:31.727	9	0
04/20/2016 03:46:31.727	10	0
04/20/2016 03:46:31.789	1	0
04/20/2016 03:46:31.789	2	3
04/20/2016 03:46:31.805	3	0
04/20/2016 03:46:31.805	4	1543
04/20/2016 03:46:31.805	5	2000
04/20/2016 03:46:31.821	6	1500
04/20/2016 03:46:31.821	7	9000
04/20/2016 03:46:31.821	8	0
04/20/2016 03:46:31.821	9	0
04/20/2016 03:46:31.836	10	0
04/20/2016 03:46:31.899	1	0
04/20/2016 03:46:31.914	2	3
04/20/2016 03:46:31.914	3	0
04/20/2016 03:46:31.914	4	1529
04/20/2016 03:46:31.914	5	2000
04/20/2016 03:46:31.930	6	1500
04/20/2016 03:46:31.930	7	9000
04/20/2016 03:46:31.930	8	0
04/20/2016 03:46:31.946	9	0
04/20/2016 03:46:31.946	10	0
04/20/2016 03:46:32.008	1	0
04/20/2016 03:46:32.024	2	3
04/20/2016 03:46:32.024	3	0
04/20/2016 03:46:32.024	4	1532
04/20/2016 03:46:32.024	5	2000
04/20/2016 03:46:32.039	6	1500
04/20/2016 03:46:32.039	7	9000
04/20/2016 03:46:32.039	8	0
04/20/2016 03:46:32.055	9	0
04/20/2016 03:46:32.055	10	0
04/20/2016 03:46:32.117	1	0
04/20/2016 03:46:32.117	2	3
04/20/2016 03:46:32.133	3	0
04/20/2016 03:46:32.133	4	1530
04/20/2016 03:46:32.133	5	2000
04/20/2016 03:46:32.151	6	1500
04/20/2016 03:46:32.151	7	9000
04/20/2016 03:46:32.151	8	0
04/20/2016 03:46:32.165	9	0
04/20/2016 03:46:32.165	10	0
04/20/2016 03:46:32.228	1	0
04/20/2016 03:46:32.244	2	3
04/20/2016 03:46:32.244	3	0
04/20/2016 03:46:32.244	4	1529
04/20/2016 03:46:32.244	5	2000
04/20/2016 03:46:32.259	6	1500
04/20/2016 03:46:32.259	7	9000
04/20/2016 03:46:32.259	8	0
04/20/2016 03:46:32.275	9	0
04/20/2016 03:46:32.275	10	0
04/20/2016 03:46:32.337	1	0
04/20/2016 03:46:32.353	2	3
04/20/2016 03:46:32.353	3	0
04/20/2016 03:46:32.353	4	1546
04/20/2016 03:46:32.353	5	2000
04/20/2016 03:46:32.369	6	1500
04/20/2016 03:46:32.369	7	9000
04/20/2016 03:46:32.369	8	0
04/20/2016 03:46:32.384	9	0
04/20/2016 03:46:32.384	10	0
04/20/2016 03:46:32.447	1	0
04/20/2016 03:46:32.447	2	3
04/20/2016 03:46:32.462	3	0
04/20/2016 03:46:32.462	4	1528
04/20/2016 03:46:32.462	5	2000
04/20/2016 03:46:32.478	6	1500
04/20/2016 03:46:32.478	7	9000
04/20/2016 03:46:32.478	8	0
04/20/2016 03:46:32.494	9	0
04/20/2016 03:46:32.494	10	0
04/20/2016 03:46:32.556	1	0
04/20/2016 03:46:32.556	2	3
04/20/2016 03:46:32.572	3	0
04/20/2016 03:46:32.572	4	1545
04/20/2016 03:46:32.572	5	2000
04/20/2016 03:46:32.587	6	1500
04/20/2016 03:46:32.587	7	9000
04/20/2016 03:46:32.587	8	0
04/20/2016 03:46:32.603	9	0
[truncated: 360 more rows]
