# Supplementary material for: Dataset of anomalies and malicious acts in a cyber-physical subsystem
Source: Data Brief. 2017 Jul 20;14:186–91. doi: 10.1016/j.dib.2017.07.038 (PMC5536820; doi:10.1016/j.dib.2017.07.038)
Supplement: Supplementary file 2 [file mmc2.zip › dataset/logs/blocked_2.csv]

Time Stamp	Register	Value
04/20/2016 03:45:10.536	1	0
04/20/2016 03:45:10.552	2	3
04/20/2016 03:45:10.552	3	0
04/20/2016 03:45:10.552	4	7
04/20/2016 03:45:10.567	5	2000
04/20/2016 03:45:10.567	6	1500
04/20/2016 03:45:10.567	7	9000
04/20/2016 03:45:10.567	8	0
04/20/2016 03:45:10.583	9	0
04/20/2016 03:45:10.599	10	0
04/20/2016 03:45:10.646	1	0
04/20/2016 03:45:10.646	2	3
04/20/2016 03:45:10.661	3	0
04/20/2016 03:45:10.661	4	9
04/20/2016 03:45:10.661	5	2000
04/20/2016 03:45:10.677	6	1500
04/20/2016 03:45:10.677	7	9000
04/20/2016 03:45:10.677	8	0
04/20/2016 03:45:10.677	9	0
04/20/2016 03:45:10.693	10	0
04/20/2016 03:45:10.755	1	0
04/20/2016 03:45:10.755	2	3
04/20/2016 03:45:10.771	3	0
04/20/2016 03:45:10.771	4	7
04/20/2016 03:45:10.771	5	2000
04/20/2016 03:45:10.771	6	1500
04/20/2016 03:45:10.786	7	9000
04/20/2016 03:45:10.786	8	0
04/20/2016 03:45:10.786	9	0
04/20/2016 03:45:10.802	10	0
04/20/2016 03:45:10.864	1	0
04/20/2016 03:45:10.864	2	3
04/20/2016 03:45:10.864	3	0
04/20/2016 03:45:10.880	4	8
04/20/2016 03:45:10.880	5	2000
04/20/2016 03:45:10.880	6	1500
04/20/2016 03:45:10.896	7	9000
04/20/2016 03:45:10.896	8	0
04/20/2016 03:45:10.896	9	0
04/20/2016 03:45:10.911	10	0
04/20/2016 03:45:10.974	1	0
04/20/2016 03:45:10.974	2	3
04/20/2016 03:45:10.974	3	0
04/20/2016 03:45:10.989	4	8
04/20/2016 03:45:10.989	5	2000
04/20/2016 03:45:10.989	6	1500
04/20/2016 03:45:11.005	7	9000
04/20/2016 03:45:11.005	8	0
04/20/2016 03:45:11.005	9	0
04/20/2016 03:45:11.021	10	0
04/20/2016 03:45:11.083	1	0
04/20/2016 03:45:11.083	2	3
04/20/2016 03:45:11.083	3	0
04/20/2016 03:45:11.099	4	9
04/20/2016 03:45:11.099	5	2000
04/20/2016 03:45:11.099	6	1500
04/20/2016 03:45:11.114	7	9000
04/20/2016 03:45:11.114	8	0
04/20/2016 03:45:11.114	9	0
04/20/2016 03:45:11.130	10	0
04/20/2016 03:45:11.193	1	0
04/20/2016 03:45:11.193	2	3
04/20/2016 03:45:11.193	3	0
04/20/2016 03:45:11.208	4	9
04/20/2016 03:45:11.208	5	2000
04/20/2016 03:45:11.208	6	1500
04/20/2016 03:45:11.224	7	9000
04/20/2016 03:45:11.224	8	0
04/20/2016 03:45:11.224	9	0
04/20/2016 03:45:11.239	10	0
04/20/2016 03:45:11.302	1	0
04/20/2016 03:45:11.302	2	3
04/20/2016 03:45:11.318	3	0
04/20/2016 03:45:11.318	4	7
04/20/2016 03:45:11.318	5	2000
04/20/2016 03:45:11.333	6	1500
04/20/2016 03:45:11.333	7	9000
04/20/2016 03:45:11.333	8	0
04/20/2016 03:45:11.333	9	0
04/20/2016 03:45:11.349	10	0
04/20/2016 03:45:11.411	1	0
04/20/2016 03:45:11.411	2	3
04/20/2016 03:45:11.427	3	0
04/20/2016 03:45:11.427	4	8
04/20/2016 03:45:11.427	5	2000
04/20/2016 03:45:11.427	6	1500
04/20/2016 03:45:11.442	7	9000
04/20/2016 03:45:11.442	8	0
04/20/2016 03:45:11.442	9	0
04/20/2016 03:45:11.458	10	0
04/20/2016 03:45:11.521	1	0
04/20/2016 03:45:11.521	2	3
04/20/2016 03:45:11.536	3	0
04/20/2016 03:45:11.536	4	7
04/20/2016 03:45:11.536	5	2000
04/20/2016 03:45:11.536	6	1500
04/20/2016 03:45:11.552	7	9000
04/20/2016 03:45:11.552	8	0
04/20/2016 03:45:11.552	9	0
04/20/2016 03:45:11.567	10	0
04/20/2016 03:45:11.630	1	0
04/20/2016 03:45:11.630	2	3
04/20/2016 03:45:11.630	3	0
04/20/2016 03:45:11.646	4	9
04/20/2016 03:45:11.646	5	2000
04/20/2016 03:45:11.646	6	1500
04/20/2016 03:45:11.661	7	9000
04/20/2016 03:45:11.661	8	0
04/20/2016 03:45:11.661	9	0
04/20/2016 03:45:11.677	10	0
04/20/2016 03:45:11.739	1	0
04/20/2016 03:45:11.739	2	3
04/20/2016 03:45:11.739	3	0
04/20/2016 03:45:11.755	4	7
04/20/2016 03:45:11.755	5	2000
04/20/2016 03:45:11.755	6	1500
04/20/2016 03:45:11.771	7	9000
04/20/2016 03:45:11.771	8	0
04/20/2016 03:45:11.771	9	0
04/20/2016 03:45:11.786	10	0
04/20/2016 03:45:11.849	1	0
04/20/2016 03:45:11.849	2	3
04/20/2016 03:45:11.864	3	0
04/20/2016 03:45:11.864	4	9
04/20/2016 03:45:11.864	5	2000
04/20/2016 03:45:11.880	6	1500
04/20/2016 03:45:11.880	7	9000
04/20/2016 03:45:11.880	8	0
04/20/2016 03:45:11.880	9	0
04/20/2016 03:45:11.896	10	0
04/20/2016 03:45:11.958	1	0
04/20/2016 03:45:11.958	2	3
04/20/2016 03:45:11.974	3	0
04/20/2016 03:45:11.974	4	7
04/20/2016 03:45:11.974	5	2000
04/20/2016 03:45:11.974	6	1500
04/20/2016 03:45:11.989	7	9000
04/20/2016 03:45:11.989	8	0
04/20/2016 03:45:11.989	9	0
04/20/2016 03:45:12.005	10	0
04/20/2016 03:45:12.068	1	0
04/20/2016 03:45:12.068	2	3
04/20/2016 03:45:12.083	3	0
04/20/2016 03:45:12.083	4	9
04/20/2016 03:45:12.083	5	2000
04/20/2016 03:45:12.083	6	1500
04/20/2016 03:45:12.099	7	9000
04/20/2016 03:45:12.099	8	0
04/20/2016 03:45:12.099	9	0
04/20/2016 03:45:12.114	10	0
04/20/2016 03:45:12.177	1	0
04/20/2016 03:45:12.177	2	3
04/20/2016 03:45:12.177	3	0
04/20/2016 03:45:12.192	4	8
04/20/2016 03:45:12.192	5	2000
04/20/2016 03:45:12.192	6	1500
04/20/2016 03:45:12.208	7	9000
04/20/2016 03:45:12.208	8	0
04/20/2016 03:45:12.208	9	0
04/20/2016 03:45:12.224	10	0
04/20/2016 03:45:12.286	1	0
04/20/2016 03:45:12.286	2	3
04/20/2016 03:45:12.302	3	0
04/20/2016 03:45:12.302	4	8
04/20/2016 03:45:12.302	5	2000
04/20/2016 03:45:12.318	6	1500
04/20/2016 03:45:12.318	7	9000
04/20/2016 03:45:12.318	8	0
04/20/2016 03:45:12.333	9	0
04/20/2016 03:45:12.333	10	0
04/20/2016 03:45:12.396	1	0
04/20/2016 03:45:12.396	2	3
04/20/2016 03:45:12.411	3	0
04/20/2016 03:45:12.411	4	7
04/20/2016 03:45:12.411	5	2000
04/20/2016 03:45:12.427	6	1500
04/20/2016 03:45:12.427	7	9000
04/20/2016 03:45:12.427	8	0
04/20/2016 03:45:12.427	9	0
04/20/2016 03:45:12.442	10	0
04/20/2016 03:45:12.505	1	0
04/20/2016 03:45:12.505	2	3
04/20/2016 03:45:12.521	3	0
04/20/2016 03:45:12.521	4	8
04/20/2016 03:45:12.521	5	2000
04/20/2016 03:45:12.536	6	1500
04/20/2016 03:45:12.536	7	9000
04/20/2016 03:45:12.536	8	0
04/20/2016 03:45:12.536	9	0
04/20/2016 03:45:12.552	10	0
04/20/2016 03:45:12.614	1	0
04/20/2016 03:45:12.614	2	3
04/20/2016 03:45:12.630	3	0
04/20/2016 03:45:12.630	4	9
04/20/2016 03:45:12.630	5	2000
04/20/2016 03:45:12.630	6	1500
04/20/2016 03:45:12.646	7	9000
04/20/2016 03:45:12.646	8	0
04/20/2016 03:45:12.646	9	0
04/20/2016 03:45:12.661	10	0
04/20/2016 03:45:12.724	1	0
04/20/2016 03:45:12.724	2	3
04/20/2016 03:45:12.739	3	0
04/20/2016 03:45:12.739	4	8
04/20/2016 03:45:12.739	5	2000
04/20/2016 03:45:12.739	6	1500
04/20/2016 03:45:12.755	7	9000
04/20/2016 03:45:12.755	8	0
04/20/2016 03:45:12.755	9	0
04/20/2016 03:45:12.771	10	0
04/20/2016 03:45:12.833	1	0
04/20/2016 03:45:12.833	2	3
04/20/2016 03:45:12.833	3	0
04/20/2016 03:45:12.849	4	10
04/20/2016 03:45:12.849	5	2000
04/20/2016 03:45:12.849	6	1500
04/20/2016 03:45:12.864	7	9000
04/20/2016 03:45:12.864	8	0
04/20/2016 03:45:12.864	9	0
04/20/2016 03:45:12.880	10	0
04/20/2016 03:45:12.943	1	0
04/20/2016 03:45:12.943	2	3
04/20/2016 03:45:12.943	3	0
04/20/2016 03:45:12.958	4	7
04/20/2016 03:45:12.958	5	2000
04/20/2016 03:45:12.958	6	1500
04/20/2016 03:45:12.974	7	9000
04/20/2016 03:45:12.974	8	0
04/20/2016 03:45:12.974	9	0
04/20/2016 03:45:12.989	10	0
04/20/2016 03:45:13.052	1	0
04/20/2016 03:45:13.052	2	3
04/20/2016 03:45:13.068	3	0
04/20/2016 03:45:13.068	4	9
04/20/2016 03:45:13.068	5	2000
04/20/2016 03:45:13.083	6	1500
04/20/2016 03:45:13.083	7	9000
04/20/2016 03:45:13.083	8	0
04/20/2016 03:45:13.083	9	0
04/20/2016 03:45:13.099	10	0
04/20/2016 03:45:13.161	1	0
04/20/2016 03:45:13.161	2	3
04/20/2016 03:45:13.177	3	0
04/20/2016 03:45:13.177	4	7
04/20/2016 03:45:13.177	5	2000
04/20/2016 03:45:13.193	6	1500
04/20/2016 03:45:13.193	7	9000
04/20/2016 03:45:13.193	8	0
04/20/2016 03:45:13.193	9	0
04/20/2016 03:45:13.208	10	0
04/20/2016 03:45:13.271	1	0
04/20/2016 03:45:13.271	2	3
04/20/2016 03:45:13.286	3	0
04/20/2016 03:45:13.286	4	9
04/20/2016 03:45:13.286	5	2000
04/20/2016 03:45:13.286	6	1500
04/20/2016 03:45:13.302	7	9000
04/20/2016 03:45:13.302	8	0
04/20/2016 03:45:13.302	9	0
04/20/2016 03:45:13.318	10	0
04/20/2016 03:45:13.380	1	0
04/20/2016 03:45:13.380	2	3
04/20/2016 03:45:13.380	3	0
04/20/2016 03:45:13.396	4	8
04/20/2016 03:45:13.396	5	2000
04/20/2016 03:45:13.396	6	1500
04/20/2016 03:45:13.411	7	9000
04/20/2016 03:45:13.411	8	0
04/20/2016 03:45:13.411	9	0
04/20/2016 03:45:13.427	10	0
04/20/2016 03:45:13.489	1	0
04/20/2016 03:45:13.489	2	3
04/20/2016 03:45:13.489	3	0
04/20/2016 03:45:13.505	4	8
04/20/2016 03:45:13.505	5	2000
04/20/2016 03:45:13.505	6	1500
04/20/2016 03:45:13.521	7	9000
04/20/2016 03:45:13.521	8	0
04/20/2016 03:45:13.521	9	0
04/20/2016 03:45:13.536	10	0
04/20/2016 03:45:13.599	1	0
04/20/2016 03:45:13.599	2	3
04/20/2016 03:45:13.599	3	0
04/20/2016 03:45:13.614	4	7
04/20/2016 03:45:13.614	5	2000
04/20/2016 03:45:13.614	6	1500
04/20/2016 03:45:13.630	7	9000
04/20/2016 03:45:13.630	8	0
04/20/2016 03:45:13.630	9	0
04/20/2016 03:45:13.630	10	0
04/20/2016 03:45:13.708	1	0
04/20/2016 03:45:13.708	2	3
04/20/2016 03:45:13.724	3	0
04/20/2016 03:45:13.724	4	7
04/20/2016 03:45:13.724	5	2000
04/20/2016 03:45:13.740	6	1500
04/20/2016 03:45:13.740	7	9000
04/20/2016 03:45:13.740	8	0
04/20/2016 03:45:13.740	9	0
04/20/2016 03:45:13.755	10	0
04/20/2016 03:45:13.818	1	0
04/20/2016 03:45:13.818	2	3
04/20/2016 03:45:13.833	3	0
04/20/2016 03:45:13.833	4	8
04/20/2016 03:45:13.833	5	2000
04/20/2016 03:45:13.833	6	1500
04/20/2016 03:45:13.849	7	9000
04/20/2016 03:45:13.849	8	0
04/20/2016 03:45:13.849	9	0
04/20/2016 03:45:13.865	10	0
04/20/2016 03:45:13.927	1	0
04/20/2016 03:45:13.927	2	3
04/20/2016 03:45:13.943	3	0
04/20/2016 03:45:13.943	4	8
04/20/2016 03:45:13.943	5	2000
04/20/2016 03:45:13.943	6	1500
04/20/2016 03:45:13.958	7	9000
04/20/2016 03:45:13.958	8	0
04/20/2016 03:45:13.958	9	0
04/20/2016 03:45:13.974	10	0
04/20/2016 03:45:14.036	1	0
04/20/2016 03:45:14.036	2	3
04/20/2016 03:45:14.036	3	0
04/20/2016 03:45:14.052	4	9
04/20/2016 03:45:14.052	5	2000
04/20/2016 03:45:14.052	6	1500
04/20/2016 03:45:14.068	7	9000
04/20/2016 03:45:14.068	8	0
04/20/2016 03:45:14.068	9	0
04/20/2016 03:45:14.083	10	0
04/20/2016 03:45:14.146	1	0
04/20/2016 03:45:14.146	2	3
04/20/2016 03:45:14.161	3	0
04/20/2016 03:45:14.161	4	7
04/20/2016 03:45:14.161	5	2000
04/20/2016 03:45:14.177	6	1500
04/20/2016 03:45:14.177	7	9000
04/20/2016 03:45:14.177	8	0
04/20/2016 03:45:14.193	9	0
04/20/2016 03:45:14.193	10	0
04/20/2016 03:45:14.255	1	0
04/20/2016 03:45:14.255	2	3
04/20/2016 03:45:14.271	3	0
04/20/2016 03:45:14.271	4	9
04/20/2016 03:45:14.271	5	2000
04/20/2016 03:45:14.286	6	1500
04/20/2016 03:45:14.286	7	9000
04/20/2016 03:45:14.286	8	0
04/20/2016 03:45:14.286	9	0
04/20/2016 03:45:14.302	10	0
04/20/2016 03:45:14.365	1	0
04/20/2016 03:45:14.365	2	3
04/20/2016 03:45:14.380	3	0
04/20/2016 03:45:14.380	4	7
04/20/2016 03:45:14.380	5	2000
04/20/2016 03:45:14.380	6	1500
04/20/2016 03:45:14.396	7	9000
04/20/2016 03:45:14.396	8	0
04/20/2016 03:45:14.396	9	0
04/20/2016 03:45:14.411	10	0
04/20/2016 03:45:14.474	1	0
04/20/2016 03:45:14.474	2	3
04/20/2016 03:45:14.490	3	0
04/20/2016 03:45:14.490	4	9
04/20/2016 03:45:14.490	5	2000
04/20/2016 03:45:14.490	6	1500
04/20/2016 03:45:14.505	7	9000
04/20/2016 03:45:14.505	8	0
04/20/2016 03:45:14.505	9	0
04/20/2016 03:45:14.521	10	0
04/20/2016 03:45:14.583	1	0
04/20/2016 03:45:14.583	2	3
04/20/2016 03:45:14.583	3	0
04/20/2016 03:45:14.599	4	7
04/20/2016 03:45:14.599	5	2000
04/20/2016 03:45:14.599	6	1500
04/20/2016 03:45:14.614	7	9000
04/20/2016 03:45:14.614	8	0
04/20/2016 03:45:14.614	9	0
04/20/2016 03:45:14.630	10	0
04/20/2016 03:45:14.693	1	0
04/20/2016 03:45:14.693	2	3
04/20/2016 03:45:14.693	3	0
04/20/2016 03:45:14.708	4	8
04/20/2016 03:45:14.708	5	2000
04/20/2016 03:45:14.708	6	1500
04/20/2016 03:45:14.724	7	9000
04/20/2016 03:45:14.724	8	0
04/20/2016 03:45:14.724	9	0
04/20/2016 03:45:14.740	10	0
04/20/2016 03:45:14.802	1	0
04/20/2016 03:45:14.802	2	3
04/20/2016 03:45:14.802	3	0
04/20/2016 03:45:14.818	4	7
04/20/2016 03:45:14.818	5	2000
04/20/2016 03:45:14.818	6	1500
04/20/2016 03:45:14.833	7	9000
04/20/2016 03:45:14.833	8	0
04/20/2016 03:45:14.833	9	0
04/20/2016 03:45:14.849	10	0
04/20/2016 03:45:14.911	1	0
04/20/2016 03:45:14.911	2	3
04/20/2016 03:45:14.927	3	0
04/20/2016 03:45:14.927	4	9
04/20/2016 03:45:14.927	5	2000
04/20/2016 03:45:14.943	6	1500
04/20/2016 03:45:14.943	7	9000
04/20/2016 03:45:14.943	8	0
04/20/2016 03:45:14.943	9	0
04/20/2016 03:45:14.958	10	0
04/20/2016 03:45:15.021	1	0
04/20/2016 03:45:15.021	2	3
04/20/2016 03:45:15.036	3	0
04/20/2016 03:45:15.036	4	9
04/20/2016 03:45:15.036	5	2000
04/20/2016 03:45:15.036	6	1500
04/20/2016 03:45:15.052	7	9000
04/20/2016 03:45:15.052	8	0
04/20/2016 03:45:15.052	9	0
04/20/2016 03:45:15.068	10	0
04/20/2016 03:45:15.130	1	0
04/20/2016 03:45:15.130	2	3
04/20/2016 03:45:15.130	3	0
04/20/2016 03:45:15.146	4	7
04/20/2016 03:45:15.146	5	2000
04/20/2016 03:45:15.146	6	1500
04/20/2016 03:45:15.161	7	9000
04/20/2016 03:45:15.161	8	0
04/20/2016 03:45:15.161	9	0
04/20/2016 03:45:15.177	10	0
04/20/2016 03:45:15.239	1	0
04/20/2016 03:45:15.239	2	3
04/20/2016 03:45:15.239	3	0
04/20/2016 03:45:15.255	4	8
04/20/2016 03:45:15.255	5	2000
04/20/2016 03:45:15.255	6	1500
04/20/2016 03:45:15.271	7	9000
04/20/2016 03:45:15.271	8	0
04/20/2016 03:45:15.271	9	0
04/20/2016 03:45:15.286	10	0
04/20/2016 03:45:15.349	1	0
04/20/2016 03:45:15.349	2	3
04/20/2016 03:45:15.365	3	0
04/20/2016 03:45:15.365	4	7
04/20/2016 03:45:15.365	5	2000
04/20/2016 03:45:15.380	6	1500
04/20/2016 03:45:15.380	7	9000
04/20/2016 03:45:15.380	8	0
04/20/2016 03:45:15.380	9	0
04/20/2016 03:45:15.396	10	0
04/20/2016 03:45:15.458	1	0
04/20/2016 03:45:15.458	2	3
04/20/2016 03:45:15.474	3	0
04/20/2016 03:45:15.474	4	9
04/20/2016 03:45:15.474	5	2000
04/20/2016 03:45:15.490	6	1500
04/20/2016 03:45:15.490	7	9000
04/20/2016 03:45:15.490	8	0
04/20/2016 03:45:15.490	9	0
04/20/2016 03:45:15.505	10	0
04/20/2016 03:45:15.568	1	0
04/20/2016 03:45:15.568	2	3
04/20/2016 03:45:15.583	3	0
04/20/2016 03:45:15.583	4	7
04/20/2016 03:45:15.583	5	2000
04/20/2016 03:45:15.583	6	1500
04/20/2016 03:45:15.599	7	9000
04/20/2016 03:45:15.599	8	0
04/20/2016 03:45:15.599	9	0
04/20/2016 03:45:15.614	10	0
04/20/2016 03:45:15.677	1	0
04/20/2016 03:45:15.677	2	3
04/20/2016 03:45:15.693	3	0
04/20/2016 03:45:15.693	4	9
04/20/2016 03:45:15.693	5	2000
04/20/2016 03:45:15.693	6	1500
04/20/2016 03:45:15.708	7	9000
04/20/2016 03:45:15.708	8	0
04/20/2016 03:45:15.708	9	0
04/20/2016 03:45:15.724	10	0
04/20/2016 03:45:15.786	1	0
04/20/2016 03:45:15.786	2	3
04/20/2016 03:45:15.786	3	0
04/20/2016 03:45:15.802	4	7
04/20/2016 03:45:15.802	5	2000
04/20/2016 03:45:15.802	6	1500
04/20/2016 03:45:15.818	7	9000
04/20/2016 03:45:15.818	8	0
04/20/2016 03:45:15.818	9	0
04/20/2016 03:45:15.833	10	0
04/20/2016 03:45:15.896	1	0
04/20/2016 03:45:15.896	2	3
04/20/2016 03:45:15.911	3	0
04/20/2016 03:45:15.911	4	9
04/20/2016 03:45:15.911	5	2000
04/20/2016 03:45:15.927	6	1500
04/20/2016 03:45:15.927	7	9000
04/20/2016 03:45:15.927	8	0
04/20/2016 03:45:15.943	9	0
04/20/2016 03:45:15.943	10	0
04/20/2016 03:45:16.005	1	0
04/20/2016 03:45:16.005	2	3
04/20/2016 03:45:16.021	3	0
04/20/2016 03:45:16.021	4	8
04/20/2016 03:45:16.021	5	2000
04/20/2016 03:45:16.036	6	1500
04/20/2016 03:45:16.036	7	9000
04/20/2016 03:45:16.036	8	0
04/20/2016 03:45:16.052	9	0
04/20/2016 03:45:16.052	10	0
04/20/2016 03:45:16.115	1	0
04/20/2016 03:45:16.115	2	3
04/20/2016 03:45:16.130	3	0
04/20/2016 03:45:16.130	4	8
04/20/2016 03:45:16.130	5	2000
04/20/2016 03:45:16.146	6	1500
04/20/2016 03:45:16.146	7	9000
04/20/2016 03:45:16.146	8	0
04/20/2016 03:45:16.146	9	0
04/20/2016 03:45:16.161	10	0
04/20/2016 03:45:16.224	1	0
04/20/2016 03:45:16.224	2	3
04/20/2016 03:45:16.240	3	0
04/20/2016 03:45:16.240	4	9
04/20/2016 03:45:16.240	5	2000
04/20/2016 03:45:16.240	6	1500
04/20/2016 03:45:16.255	7	9000
04/20/2016 03:45:16.255	8	0
04/20/2016 03:45:16.255	9	0
04/20/2016 03:45:16.271	10	0
04/20/2016 03:45:16.333	1	0
04/20/2016 03:45:16.333	2	3
04/20/2016 03:45:16.349	3	0
04/20/2016 03:45:16.349	4	7
04/20/2016 03:45:16.349	5	2000
04/20/2016 03:45:16.349	6	1500
04/20/2016 03:45:16.365	7	9000
04/20/2016 03:45:16.365	8	0
04/20/2016 03:45:16.365	9	0
04/20/2016 03:45:16.380	10	0
04/20/2016 03:45:16.443	1	0
04/20/2016 03:45:16.443	2	3
04/20/2016 03:45:16.443	3	0
04/20/2016 03:45:16.458	4	8
04/20/2016 03:45:16.458	5	2000
04/20/2016 03:45:16.458	6	1500
04/20/2016 03:45:16.474	7	9000
04/20/2016 03:45:16.474	8	0
04/20/2016 03:45:16.474	9	0
04/20/2016 03:45:16.490	10	0
04/20/2016 03:45:16.552	1	0
04/20/2016 03:45:16.552	2	3
04/20/2016 03:45:16.568	3	0
04/20/2016 03:45:16.568	4	7
04/20/2016 03:45:16.568	5	2000
04/20/2016 03:45:16.583	6	1500
04/20/2016 03:45:16.583	7	9000
04/20/2016 03:45:16.583	8	0
04/20/2016 03:45:16.599	9	0
04/20/2016 03:45:16.599	10	0
04/20/2016 03:45:16.661	1	0
04/20/2016 03:45:16.661	2	3
04/20/2016 03:45:16.677	3	0
04/20/2016 03:45:16.677	4	9
04/20/2016 03:45:16.677	5	2000
04/20/2016 03:45:16.693	6	1500
04/20/2016 03:45:16.693	7	9000
04/20/2016 03:45:16.693	8	0
04/20/2016 03:45:16.693	9	0
04/20/2016 03:45:16.708	10	0
04/20/2016 03:45:16.771	1	0
04/20/2016 03:45:16.771	2	3
04/20/2016 03:45:16.771	3	0
04/20/2016 03:45:16.786	4	7
04/20/2016 03:45:16.786	5	2000
04/20/2016 03:45:16.786	6	1500
04/20/2016 03:45:16.802	7	9000
04/20/2016 03:45:16.802	8	0
04/20/2016 03:45:16.802	9	0
04/20/2016 03:45:16.802	10	0
04/20/2016 03:45:16.880	1	0
04/20/2016 03:45:16.880	2	3
04/20/2016 03:45:16.896	3	0
04/20/2016 03:45:16.896	4	9
04/20/2016 03:45:16.896	5	2000
04/20/2016 03:45:16.896	6	1500
04/20/2016 03:45:16.911	7	9000
04/20/2016 03:45:16.911	8	0
04/20/2016 03:45:16.911	9	0
04/20/2016 03:45:16.927	10	0
04/20/2016 03:45:16.990	1	0
04/20/2016 03:45:16.990	2	3
04/20/2016 03:45:16.990	3	0
04/20/2016 03:45:17.005	4	7
04/20/2016 03:45:17.005	5	2000
04/20/2016 03:45:17.005	6	1500
04/20/2016 03:45:17.021	7	9000
04/20/2016 03:45:17.021	8	0
04/20/2016 03:45:17.021	9	0
04/20/2016 03:45:17.036	10	0
04/20/2016 03:45:17.099	1	0
04/20/2016 03:45:17.099	2	3
04/20/2016 03:45:17.115	3	0
04/20/2016 03:45:17.115	4	9
04/20/2016 03:45:17.115	5	2000
04/20/2016 03:45:17.130	6	1500
04/20/2016 03:45:17.130	7	9000
04/20/2016 03:45:17.130	8	0
04/20/2016 03:45:17.146	9	0
04/20/2016 03:45:17.146	10	0
04/20/2016 03:45:17.208	1	0
04/20/2016 03:45:17.208	2	3
04/20/2016 03:45:17.224	3	0
04/20/2016 03:45:17.224	4	8
04/20/2016 03:45:17.224	5	2000
04/20/2016 03:45:17.240	6	1500
04/20/2016 03:45:17.240	7	9000
04/20/2016 03:45:17.240	8	0
04/20/2016 03:45:17.255	9	0
04/20/2016 03:45:17.255	10	0
04/20/2016 03:45:17.318	1	0
04/20/2016 03:45:17.318	2	3
04/20/2016 03:45:17.333	3	0
04/20/2016 03:45:17.333	4	8
04/20/2016 03:45:17.333	5	2000
04/20/2016 03:45:17.349	6	1500
04/20/2016 03:45:17.349	7	9000
04/20/2016 03:45:17.349	8	0
04/20/2016 03:45:17.349	9	0
04/20/2016 03:45:17.365	10	0
04/20/2016 03:45:17.427	1	0
04/20/2016 03:45:17.427	2	3
04/20/2016 03:45:17.443	3	0
04/20/2016 03:45:17.443	4	7
04/20/2016 03:45:17.443	5	2000
04/20/2016 03:45:17.458	6	1500
04/20/2016 03:45:17.458	7	9000
04/20/2016 03:45:17.458	8	0
04/20/2016 03:45:17.458	9	0
04/20/2016 03:45:17.474	10	0
04/20/2016 03:45:17.536	1	0
04/20/2016 03:45:17.536	2	3
04/20/2016 03:45:17.552	3	0
04/20/2016 03:45:17.552	4	7
04/20/2016 03:45:17.552	5	2000
04/20/2016 03:45:17.552	6	1500
04/20/2016 03:45:17.568	7	9000
04/20/2016 03:45:17.568	8	0
04/20/2016 03:45:17.568	9	0
04/20/2016 03:45:17.583	10	0
04/20/2016 03:45:17.646	1	0
04/20/2016 03:45:17.646	2	3
04/20/2016 03:45:17.646	3	0
04/20/2016 03:45:17.661	4	9
04/20/2016 03:45:17.661	5	2000
04/20/2016 03:45:17.661	6	1500
04/20/2016 03:45:17.677	7	9000
04/20/2016 03:45:17.677	8	0
04/20/2016 03:45:17.677	9	0
04/20/2016 03:45:17.693	10	0
04/20/2016 03:45:17.755	1	0
04/20/2016 03:45:17.755	2	3
04/20/2016 03:45:17.755	3	0
04/20/2016 03:45:17.771	4	7
04/20/2016 03:45:17.771	5	2000
04/20/2016 03:45:17.771	6	1500
04/20/2016 03:45:17.786	7	9000
04/20/2016 03:45:17.786	8	0
04/20/2016 03:45:17.786	9	0
04/20/2016 03:45:17.802	10	0
04/20/2016 03:45:17.865	1	0
04/20/2016 03:45:17.865	2	3
04/20/2016 03:45:17.880	3	0
04/20/2016 03:45:17.880	4	10
04/20/2016 03:45:17.880	5	2000
04/20/2016 03:45:17.896	6	1500
04/20/2016 03:45:17.896	7	9000
04/20/2016 03:45:17.896	8	0
04/20/2016 03:45:17.896	9	0
04/20/2016 03:45:17.911	10	0
04/20/2016 03:45:17.974	1	0
04/20/2016 03:45:17.974	2	3
04/20/2016 03:45:17.990	3	0
04/20/2016 03:45:17.990	4	7
04/20/2016 03:45:17.990	5	2000
04/20/2016 03:45:18.005	6	1500
04/20/2016 03:45:18.005	7	9000
04/20/2016 03:45:18.005	8	0
04/20/2016 03:45:18.005	9	0
04/20/2016 03:45:18.021	10	0
04/20/2016 03:45:18.083	1	0
04/20/2016 03:45:18.083	2	3
04/20/2016 03:45:18.099	3	0
04/20/2016 03:45:18.099	4	9
04/20/2016 03:45:18.099	5	2000
04/20/2016 03:45:18.099	6	1500
04/20/2016 03:45:18.115	7	9000
04/20/2016 03:45:18.115	8	0
04/20/2016 03:45:18.115	9	0
04/20/2016 03:45:18.130	10	0
04/20/2016 03:45:18.193	1	0
04/20/2016 03:45:18.193	2	3
04/20/2016 03:45:18.208	3	0
04/20/2016 03:45:18.208	4	7
04/20/2016 03:45:18.208	5	2000
04/20/2016 03:45:18.208	6	1500
04/20/2016 03:45:18.224	7	9000
04/20/2016 03:45:18.224	8	0
04/20/2016 03:45:18.224	9	0
04/20/2016 03:45:18.240	10	0
04/20/2016 03:45:18.302	1	0
04/20/2016 03:45:18.302	2	3
04/20/2016 03:45:18.302	3	0
04/20/2016 03:45:18.318	4	9
04/20/2016 03:45:18.318	5	2000
04/20/2016 03:45:18.318	6	1500
04/20/2016 03:45:18.333	7	9000
04/20/2016 03:45:18.333	8	0
04/20/2016 03:45:18.333	9	0
04/20/2016 03:45:18.349	10	0
04/20/2016 03:45:18.411	1	0
04/20/2016 03:45:18.411	2	3
04/20/2016 03:45:18.427	3	0
04/20/2016 03:45:18.427	4	8
04/20/2016 03:45:18.427	5	2000
04/20/2016 03:45:18.443	6	1500
04/20/2016 03:45:18.443	7	9000
04/20/2016 03:45:18.443	8	0
04/20/2016 03:45:18.458	9	0
04/20/2016 03:45:18.458	10	0
04/20/2016 03:45:18.521	1	0
04/20/2016 03:45:18.521	2	3
04/20/2016 03:45:18.536	3	0
04/20/2016 03:45:18.536	4	8
04/20/2016 03:45:18.536	5	2000
04/20/2016 03:45:18.552	6	1500
04/20/2016 03:45:18.552	7	9000
04/20/2016 03:45:18.552	8	0
04/20/2016 03:45:18.552	9	0
04/20/2016 03:45:18.568	10	0
04/20/2016 03:45:18.630	1	0
04/20/2016 03:45:18.630	2	3
04/20/2016 03:45:18.646	3	0
04/20/2016 03:45:18.646	4	7
04/20/2016 03:45:18.646	5	2000
04/20/2016 03:45:18.646	6	1500
04/20/2016 03:45:18.665	7	9000
04/20/2016 03:45:18.665	8	0
04/20/2016 03:45:18.665	9	0
04/20/2016 03:45:18.678	10	0
04/20/2016 03:45:18.741	1	0
04/20/2016 03:45:18.741	2	3
04/20/2016 03:45:18.741	3	0
04/20/2016 03:45:18.756	4	7
04/20/2016 03:45:18.756	5	2000
04/20/2016 03:45:18.756	6	1500
04/20/2016 03:45:18.772	7	9000
04/20/2016 03:45:18.772	8	0
04/20/2016 03:45:18.772	9	0
04/20/2016 03:45:18.788	10	0
04/20/2016 03:45:18.850	1	0
04/20/2016 03:45:18.850	2	3
04/20/2016 03:45:18.866	3	0
04/20/2016 03:45:18.866	4	8
04/20/2016 03:45:18.866	5	2000
04/20/2016 03:45:18.881	6	1500
04/20/2016 03:45:18.881	7	9000
04/20/2016 03:45:18.881	8	0
04/20/2016 03:45:18.897	9	0
04/20/2016 03:45:18.897	10	0
04/20/2016 03:45:18.959	1	0
04/20/2016 03:45:18.959	2	3
04/20/2016 03:45:18.975	3	0
04/20/2016 03:45:18.975	4	8
04/20/2016 03:45:18.975	5	2000
04/20/2016 03:45:18.991	6	1500
04/20/2016 03:45:18.991	7	9000
04/20/2016 03:45:18.991	8	0
04/20/2016 03:45:18.991	9	0
04/20/2016 03:45:19.006	10	0
04/20/2016 03:45:19.069	1	0
04/20/2016 03:45:19.069	2	3
04/20/2016 03:45:19.084	3	0
04/20/2016 03:45:19.084	4	9
04/20/2016 03:45:19.084	5	2000
04/20/2016 03:45:19.084	6	1500
04/20/2016 03:45:19.100	7	9000
04/20/2016 03:45:19.100	8	0
04/20/2016 03:45:19.100	9	0
04/20/2016 03:45:19.116	10	0
04/20/2016 03:45:19.178	1	0
04/20/2016 03:45:19.178	2	3
04/20/2016 03:45:19.194	3	0
04/20/2016 03:45:19.194	4	7
04/20/2016 03:45:19.194	5	2000
04/20/2016 03:45:19.194	6	1500
04/20/2016 03:45:19.209	7	9000
04/20/2016 03:45:19.209	8	0
04/20/2016 03:45:19.209	9	0
04/20/2016 03:45:19.225	10	0
04/20/2016 03:45:19.288	1	0
04/20/2016 03:45:19.288	2	3
04/20/2016 03:45:19.303	3	0
04/20/2016 03:45:19.303	4	9
04/20/2016 03:45:19.303	5	2000
04/20/2016 03:45:19.303	6	1500
04/20/2016 03:45:19.319	7	9000
04/20/2016 03:45:19.319	8	0
04/20/2016 03:45:19.319	9	0
04/20/2016 03:45:19.334	10	0
04/20/2016 03:45:19.397	1	0
04/20/2016 03:45:19.397	2	3
04/20/2016 03:45:19.413	3	0
04/20/2016 03:45:19.413	4	7
04/20/2016 03:45:19.413	5	2000
04/20/2016 03:45:19.428	6	1500
04/20/2016 03:45:19.428	7	9000
04/20/2016 03:45:19.428	8	0
04/20/2016 03:45:19.444	9	0
04/20/2016 03:45:19.444	10	0
04/20/2016 03:45:19.506	1	0
04/20/2016 03:45:19.506	2	3
04/20/2016 03:45:19.522	3	0
04/20/2016 03:45:19.522	4	9
04/20/2016 03:45:19.522	5	2000
04/20/2016 03:45:19.538	6	1500
04/20/2016 03:45:19.538	7	9000
04/20/2016 03:45:19.538	8	0
04/20/2016 03:45:19.553	9	0
04/20/2016 03:45:19.553	10	0
04/20/2016 03:45:19.616	1	0
04/20/2016 03:45:19.616	2	3
04/20/2016 03:45:19.616	3	0
04/20/2016 03:45:19.631	4	8
04/20/2016 03:45:19.631	5	2000
04/20/2016 03:45:19.631	6	1500
04/20/2016 03:45:19.647	7	9000
04/20/2016 03:45:19.647	8	0
04/20/2016 03:45:19.647	9	0
04/20/2016 03:45:19.647	10	0
04/20/2016 03:45:19.725	1	0
04/20/2016 03:45:19.725	2	3
04/20/2016 03:45:19.741	3	0
04/20/2016 03:45:19.741	4	8
04/20/2016 03:45:19.741	5	2000
04/20/2016 03:45:19.741	6	1500
04/20/2016 03:45:19.756	7	9000
04/20/2016 03:45:19.756	8	0
04/20/2016 03:45:19.756	9	0
04/20/2016 03:45:19.772	10	0
04/20/2016 03:45:19.834	1	0
04/20/2016 03:45:19.834	2	3
04/20/2016 03:45:19.850	3	0
04/20/2016 03:45:19.850	4	7
04/20/2016 03:45:19.850	5	2000
04/20/2016 03:45:19.850	6	1500
04/20/2016 03:45:19.866	7	9000
04/20/2016 03:45:19.866	8	0
04/20/2016 03:45:19.866	9	0
04/20/2016 03:45:19.881	10	0
04/20/2016 03:45:19.944	1	0
04/20/2016 03:45:19.944	2	3
04/20/2016 03:45:19.944	3	0
04/20/2016 03:45:19.959	4	9
04/20/2016 03:45:19.959	5	2000
04/20/2016 03:45:19.959	6	1500
04/20/2016 03:45:19.975	7	9000
04/20/2016 03:45:19.975	8	0
04/20/2016 03:45:19.975	9	0
04/20/2016 03:45:19.991	10	0
04/20/2016 03:45:20.053	1	0
04/20/2016 03:45:20.053	2	3
04/20/2016 03:45:20.069	3	0
04/20/2016 03:45:20.069	4	8
04/20/2016 03:45:20.069	5	2000
04/20/2016 03:45:20.084	6	1500
04/20/2016 03:45:20.084	7	9000
04/20/2016 03:45:20.084	8	0
04/20/2016 03:45:20.100	9	0
04/20/2016 03:45:20.100	10	0
04/20/2016 03:45:20.163	1	0
04/20/2016 03:45:20.163	2	3
04/20/2016 03:45:20.178	3	0
04/20/2016 03:45:20.178	4	8
04/20/2016 03:45:20.178	5	2000
04/20/2016 03:45:20.194	6	1500
04/20/2016 03:45:20.194	7	9000
04/20/2016 03:45:20.194	8	0
04/20/2016 03:45:20.194	9	0
04/20/2016 03:45:20.209	10	0
04/20/2016 03:45:20.272	1	0
04/20/2016 03:45:20.272	2	3
04/20/2016 03:45:20.288	3	0
04/20/2016 03:45:20.288	4	9
04/20/2016 03:45:20.288	5	2000
04/20/2016 03:45:20.303	6	1500
04/20/2016 03:45:20.303	7	9000
04/20/2016 03:45:20.303	8	0
04/20/2016 03:45:20.303	9	0
04/20/2016 03:45:20.319	10	0
04/20/2016 03:45:20.381	1	0
04/20/2016 03:45:20.381	2	3
04/20/2016 03:45:20.397	3	0
04/20/2016 03:45:20.397	4	7
04/20/2016 03:45:20.397	5	2000
04/20/2016 03:45:20.397	6	1500
04/20/2016 03:45:20.413	7	9000
04/20/2016 03:45:20.413	8	0
04/20/2016 03:45:20.413	9	0
04/20/2016 03:45:20.428	10	0
04/20/2016 03:45:20.491	1	0
04/20/2016 03:45:20.491	2	3
04/20/2016 03:45:20.506	3	0
04/20/2016 03:45:20.506	4	9
04/20/2016 03:45:20.506	5	2000
04/20/2016 03:45:20.506	6	1500
04/20/2016 03:45:20.522	7	9000
04/20/2016 03:45:20.522	8	0
04/20/2016 03:45:20.522	9	0
04/20/2016 03:45:20.538	10	0
04/20/2016 03:45:20.600	1	0
04/20/2016 03:45:20.600	2	3
04/20/2016 03:45:20.600	3	0
04/20/2016 03:45:20.616	4	7
04/20/2016 03:45:20.616	5	2000
04/20/2016 03:45:20.616	6	1500
04/20/2016 03:45:20.631	7	9000
04/20/2016 03:45:20.631	8	0
04/20/2016 03:45:20.631	9	0
04/20/2016 03:45:20.647	10	0
04/20/2016 03:45:20.709	1	0
04/20/2016 03:45:20.709	2	3
04/20/2016 03:45:20.725	3	0
04/20/2016 03:45:20.725	4	9
04/20/2016 03:45:20.725	5	2000
04/20/2016 03:45:20.741	6	1500
04/20/2016 03:45:20.741	7	9000
04/20/2016 03:45:20.741	8	0
04/20/2016 03:45:20.756	9	0
04/20/2016 03:45:20.756	10	0
04/20/2016 03:45:20.819	1	0
04/20/2016 03:45:20.819	2	3
04/20/2016 03:45:20.819	3	0
04/20/2016 03:45:20.834	4	7
04/20/2016 03:45:20.834	5	2000
04/20/2016 03:45:20.834	6	1500
04/20/2016 03:45:20.850	7	9000
04/20/2016 03:45:20.850	8	0
04/20/2016 03:45:20.850	9	0
04/20/2016 03:45:20.850	10	0
04/20/2016 03:45:20.928	1	0
04/20/2016 03:45:20.928	2	3
04/20/2016 03:45:20.944	3	0
04/20/2016 03:45:20.944	4	8
04/20/2016 03:45:20.944	5	2000
04/20/2016 03:45:20.944	6	1500
04/20/2016 03:45:20.959	7	9000
04/20/2016 03:45:20.959	8	0
04/20/2016 03:45:20.959	9	0
04/20/2016 03:45:20.975	10	0
04/20/2016 03:45:21.038	1	0
04/20/2016 03:45:21.038	2	3
04/20/2016 03:45:21.053	3	0
04/20/2016 03:45:21.053	4	7
04/20/2016 03:45:21.053	5	2000
04/20/2016 03:45:21.053	6	1500
04/20/2016 03:45:21.069	7	9000
04/20/2016 03:45:21.069	8	0
04/20/2016 03:45:21.069	9	0
04/20/2016 03:45:21.084	10	0
04/20/2016 03:45:21.147	1	0
04/20/2016 03:45:21.147	2	3
04/20/2016 03:45:21.163	3	0
04/20/2016 03:45:21.163	4	9
04/20/2016 03:45:21.163	5	2000
04/20/2016 03:45:21.178	6	1500
04/20/2016 03:45:21.178	7	9000
04/20/2016 03:45:21.178	8	0
04/20/2016 03:45:21.194	9	0
04/20/2016 03:45:21.194	10	0
04/20/2016 03:45:21.256	1	0
04/20/2016 03:45:21.256	2	3
04/20/2016 03:45:21.272	3	0
04/20/2016 03:45:21.272	4	8
04/20/2016 03:45:21.272	5	2000
04/20/2016 03:45:21.288	6	1500
04/20/2016 03:45:21.288	7	9000
04/20/2016 03:45:21.288	8	0
04/20/2016 03:45:21.303	9	0
04/20/2016 03:45:21.303	10	0
04/20/2016 03:45:21.366	1	0
04/20/2016 03:45:21.366	2	3
04/20/2016 03:45:21.381	3	0
04/20/2016 03:45:21.381	4	8
04/20/2016 03:45:21.381	5	2000
04/20/2016 03:45:21.397	6	1500
04/20/2016 03:45:21.397	7	9000
04/20/2016 03:45:21.397	8	0
04/20/2016 03:45:21.397	9	0
04/20/2016 03:45:21.413	10	0
04/20/2016 03:45:21.475	1	0
04/20/2016 03:45:21.475	2	3
04/20/2016 03:45:21.491	3	0
04/20/2016 03:45:21.491	4	7
04/20/2016 03:45:21.491	5	2000
04/20/2016 03:45:21.506	6	1500
04/20/2016 03:45:21.506	7	9000
04/20/2016 03:45:21.506	8	0
04/20/2016 03:45:21.506	9	0
04/20/2016 03:45:21.522	10	0
04/20/2016 03:45:21.584	1	0
04/20/2016 03:45:21.584	2	3
04/20/2016 03:45:21.600	3	0
04/20/2016 03:45:21.600	4	7
04/20/2016 03:45:21.600	5	2000
04/20/2016 03:45:21.600	6	1500
04/20/2016 03:45:21.616	7	9000
04/20/2016 03:45:21.616	8	0
04/20/2016 03:45:21.616	9	0
04/20/2016 03:45:21.631	10	0
04/20/2016 03:45:21.694	1	0
04/20/2016 03:45:21.694	2	3
04/20/2016 03:45:21.709	3	0
04/20/2016 03:45:21.709	4	9
04/20/2016 03:45:21.709	5	2000
04/20/2016 03:45:21.725	6	1500
04/20/2016 03:45:21.725	7	9000
04/20/2016 03:45:21.725	8	0
04/20/2016 03:45:21.741	9	0
04/20/2016 03:45:21.741	10	0
04/20/2016 03:45:21.803	1	0
04/20/2016 03:45:21.803	2	3
04/20/2016 03:45:21.803	3	0
04/20/2016 03:45:21.819	4	7
04/20/2016 03:45:21.819	5	2000
04/20/2016 03:45:21.819	6	1500
04/20/2016 03:45:21.835	7	9000
04/20/2016 03:45:21.835	8	0
04/20/2016 03:45:21.835	9	0
04/20/2016 03:45:21.850	10	0
04/20/2016 03:45:21.913	1	0
04/20/2016 03:45:21.913	2	3
04/20/2016 03:45:21.928	3	0
04/20/2016 03:45:21.928	4	9
04/20/2016 03:45:21.928	5	2000
04/20/2016 03:45:21.944	6	1500
04/20/2016 03:45:21.944	7	9000
04/20/2016 03:45:21.944	8	0
04/20/2016 03:45:21.944	9	0
04/20/2016 03:45:21.959	10	0
04/20/2016 03:45:22.022	1	0
04/20/2016 03:45:22.022	2	3
04/20/2016 03:45:22.038	3	0
04/20/2016 03:45:22.038	4	7
04/20/2016 03:45:22.038	5	2000
04/20/2016 03:45:22.053	6	1500
04/20/2016 03:45:22.053	7	9000
04/20/2016 03:45:22.053	8	0
04/20/2016 03:45:22.053	9	0
04/20/2016 03:45:22.069	10	0
04/20/2016 03:45:22.131	1	0
04/20/2016 03:45:22.131	2	3
04/20/2016 03:45:22.147	3	0
04/20/2016 03:45:22.147	4	9
04/20/2016 03:45:22.147	5	2000
04/20/2016 03:45:22.147	6	1500
04/20/2016 03:45:22.163	7	9000
04/20/2016 03:45:22.163	8	0
04/20/2016 03:45:22.163	9	0
04/20/2016 03:45:22.178	10	0
04/20/2016 03:45:22.241	1	0
04/20/2016 03:45:22.241	2	3
04/20/2016 03:45:22.256	3	0
04/20/2016 03:45:22.256	4	7
04/20/2016 03:45:22.256	5	2000
04/20/2016 03:45:22.256	6	1500
04/20/2016 03:45:22.275	7	9000
04/20/2016 03:45:22.275	8	0
04/20/2016 03:45:22.275	9	0
04/20/2016 03:45:22.289	10	0
04/20/2016 03:45:22.351	1	0
04/20/2016 03:45:22.351	2	3
04/20/2016 03:45:22.367	3	0
04/20/2016 03:45:22.367	4	9
04/20/2016 03:45:22.367	5	2000
04/20/2016 03:45:22.383	6	1500
04/20/2016 03:45:22.383	7	9000
04/20/2016 03:45:22.383	8	0
04/20/2016 03:45:22.383	9	0
04/20/2016 03:45:22.398	10	0
04/20/2016 03:45:22.461	1	0
04/20/2016 03:45:22.461	2	3
04/20/2016 03:45:22.476	3	0
04/20/2016 03:45:22.476	4	7
04/20/2016 03:45:22.476	5	2000
04/20/2016 03:45:22.492	6	1500
04/20/2016 03:45:22.492	7	9000
04/20/2016 03:45:22.492	8	0
04/20/2016 03:45:22.492	9	0
04/20/2016 03:45:22.508	10	0
04/20/2016 03:45:22.570	1	0
04/20/2016 03:45:22.570	2	3
04/20/2016 03:45:22.586	3	0
04/20/2016 03:45:22.586	4	8
04/20/2016 03:45:22.586	5	2000
04/20/2016 03:45:22.586	6	1500
04/20/2016 03:45:22.601	7	9000
04/20/2016 03:45:22.601	8	0
04/20/2016 03:45:22.601	9	0
04/20/2016 03:45:22.617	10	0
04/20/2016 03:45:22.679	1	0
04/20/2016 03:45:22.679	2	3
04/20/2016 03:45:22.695	3	0
04/20/2016 03:45:22.695	4	8
04/20/2016 03:45:22.695	5	2000
04/20/2016 03:45:22.711	6	1500
04/20/2016 03:45:22.711	7	9000
04/20/2016 03:45:22.711	8	0
04/20/2016 03:45:22.726	9	0
04/20/2016 03:45:22.726	10	0
04/20/2016 03:45:22.789	1	0
04/20/2016 03:45:22.789	2	3
04/20/2016 03:45:22.804	3	0
04/20/2016 03:45:22.804	4	8
04/20/2016 03:45:22.804	5	2000
04/20/2016 03:45:22.820	6	1500
04/20/2016 03:45:22.820	7	9000
04/20/2016 03:45:22.820	8	0
04/20/2016 03:45:22.836	9	0
04/20/2016 03:45:22.836	10	0
04/20/2016 03:45:22.898	1	0
04/20/2016 03:45:22.898	2	3
04/20/2016 03:45:22.914	3	0
04/20/2016 03:45:22.914	4	9
04/20/2016 03:45:22.914	5	2000
04/20/2016 03:45:22.929	6	1500
04/20/2016 03:45:22.929	7	9000
04/20/2016 03:45:22.929	8	0
04/20/2016 03:45:22.945	9	0
04/20/2016 03:45:22.945	10	0
04/20/2016 03:45:23.008	1	0
04/20/2016 03:45:23.008	2	3
04/20/2016 03:45:23.023	3	0
04/20/2016 03:45:23.023	4	7
04/20/2016 03:45:23.023	5	2000
04/20/2016 03:45:23.039	6	1500
04/20/2016 03:45:23.039	7	9000
04/20/2016 03:45:23.039	8	0
04/20/2016 03:45:23.039	9	0
04/20/2016 03:45:23.055	10	0
04/20/2016 03:45:23.118	1	0
04/20/2016 03:45:23.118	2	3
04/20/2016 03:45:23.133	3	0
04/20/2016 03:45:23.133	4	9
04/20/2016 03:45:23.133	5	2000
04/20/2016 03:45:23.133	6	1500
04/20/2016 03:45:23.149	7	9000
04/20/2016 03:45:23.149	8	0
04/20/2016 03:45:23.149	9	0
04/20/2016 03:45:23.165	10	0
04/20/2016 03:45:23.227	1	0
04/20/2016 03:45:23.227	2	3
04/20/2016 03:45:23.243	3	0
04/20/2016 03:45:23.243	4	7
04/20/2016 03:45:23.243	5	2000
04/20/2016 03:45:23.258	6	1500
04/20/2016 03:45:23.258	7	9000
04/20/2016 03:45:23.258	8	0
04/20/2016 03:45:23.274	9	0
04/20/2016 03:45:23.274	10	0
04/20/2016 03:45:23.336	1	0
04/20/2016 03:45:23.336	2	3
04/20/2016 03:45:23.352	3	0
04/20/2016 03:45:23.352	4	9
04/20/2016 03:45:23.352	5	2000
04/20/2016 03:45:23.368	6	1500
04/20/2016 03:45:23.368	7	9000
04/20/2016 03:45:23.368	8	0
04/20/2016 03:45:23.383	9	0
04/20/2016 03:45:23.383	10	0
04/20/2016 03:45:23.446	1	0
04/20/2016 03:45:23.446	2	3
04/20/2016 03:45:23.461	3	0
04/20/2016 03:45:23.461	4	7
04/20/2016 03:45:23.461	5	2000
04/20/2016 03:45:23.477	6	1500
04/20/2016 03:45:23.477	7	9000
04/20/2016 03:45:23.477	8	0
04/20/2016 03:45:23.493	9	0
04/20/2016 03:45:23.493	10	0
04/20/2016 03:45:23.555	1	0
04/20/2016 03:45:23.571	2	3
04/20/2016 03:45:23.571	3	0
04/20/2016 03:45:23.571	4	9
04/20/2016 03:45:23.586	5	2000
04/20/2016 03:45:23.586	6	1500
04/20/2016 03:45:23.586	7	9000
04/20/2016 03:45:23.586	8	0
04/20/2016 03:45:23.602	9	0
04/20/2016 03:45:23.602	10	0
04/20/2016 03:45:23.665	1	0
04/20/2016 03:45:23.665	2	3
04/20/2016 03:45:23.680	3	0
04/20/2016 03:45:23.680	4	7
04/20/2016 03:45:23.680	5	2000
04/20/2016 03:45:23.680	6	1500
04/20/2016 03:45:23.696	7	9000
04/20/2016 03:45:23.696	8	0
04/20/2016 03:45:23.696	9	0
04/20/2016 03:45:23.711	10	0
04/20/2016 03:45:23.774	1	0
04/20/2016 03:45:23.774	2	3
04/20/2016 03:45:23.790	3	0
04/20/2016 03:45:23.790	4	7
04/20/2016 03:45:23.790	5	2000
04/20/2016 03:45:23.790	6	1500
04/20/2016 03:45:23.805	7	9000
04/20/2016 03:45:23.805	8	0
04/20/2016 03:45:23.805	9	0
04/20/2016 03:45:23.821	10	0
04/20/2016 03:45:23.883	1	0
04/20/2016 03:45:23.883	2	3
04/20/2016 03:45:23.899	3	0
04/20/2016 03:45:23.899	4	8
04/20/2016 03:45:23.899	5	2000
04/20/2016 03:45:23.915	6	1500
04/20/2016 03:45:23.915	7	9000
04/20/2016 03:45:23.915	8	0
04/20/2016 03:45:23.930	9	0
04/20/2016 03:45:23.930	10	0
04/20/2016 03:45:23.993	1	0
04/20/2016 03:45:23.993	2	3
04/20/2016 03:45:24.008	3	0
04/20/2016 03:45:24.008	4	8
04/20/2016 03:45:24.008	5	2000
04/20/2016 03:45:24.024	6	1500
04/20/2016 03:45:24.024	7	9000
04/20/2016 03:45:24.024	8	0
04/20/2016 03:45:24.040	9	0
04/20/2016 03:45:24.040	10	0
04/20/2016 03:45:24.102	1	0
04/20/2016 03:45:24.102	2	3
04/20/2016 03:45:24.118	3	0
04/20/2016 03:45:24.118	4	9
04/20/2016 03:45:24.118	5	2000
04/20/2016 03:45:24.134	6	1500
04/20/2016 03:45:24.134	7	9000
04/20/2016 03:45:24.134	8	0
04/20/2016 03:45:24.134	9	0
04/20/2016 03:45:24.150	10	0
04/20/2016 03:45:24.212	1	0
04/20/2016 03:45:24.228	2	3
04/20/2016 03:45:24.228	3	0
04/20/2016 03:45:24.228	4	7
04/20/2016 03:45:24.228	5	2000
04/20/2016 03:45:24.244	6	1500
04/20/2016 03:45:24.244	7	9000
04/20/2016 03:45:24.244	8	0
04/20/2016 03:45:24.259	9	0
04/20/2016 03:45:24.259	10	0
04/20/2016 03:45:24.322	1	0
04/20/2016 03:45:24.322	2	3
04/20/2016 03:45:24.337	3	0
04/20/2016 03:45:24.337	4	8
04/20/2016 03:45:24.337	5	2000
04/20/2016 03:45:24.353	6	1500
04/20/2016 03:45:24.353	7	9000
04/20/2016 03:45:24.353	8	0
04/20/2016 03:45:24.369	9	0
04/20/2016 03:45:24.369	10	0
04/20/2016 03:45:24.431	1	0
04/20/2016 03:45:24.431	2	3
04/20/2016 03:45:24.447	3	0
04/20/2016 03:45:24.447	4	7
04/20/2016 03:45:24.447	5	2000
04/20/2016 03:45:24.462	6	1500
04/20/2016 03:45:24.462	7	9000
04/20/2016 03:45:24.462	8	0
04/20/2016 03:45:24.478	9	0
04/20/2016 03:45:24.478	10	0
04/20/2016 03:45:24.541	1	0
04/20/2016 03:45:24.541	2	3
04/20/2016 03:45:24.556	3	0
04/20/2016 03:45:24.556	4	9
04/20/2016 03:45:24.556	5	2000
04/20/2016 03:45:24.572	6	1500
04/20/2016 03:45:24.572	7	9000
04/20/2016 03:45:24.572	8	0
04/20/2016 03:45:24.587	9	0
04/20/2016 03:45:24.587	10	0
04/20/2016 03:45:24.650	1	0
04/20/2016 03:45:24.650	2	3
04/20/2016 03:45:24.650	3	0
04/20/2016 03:45:24.666	4	7
04/20/2016 03:45:24.666	5	2000
04/20/2016 03:45:24.666	6	1500
04/20/2016 03:45:24.681	7	9000
04/20/2016 03:45:24.681	8	0
04/20/2016 03:45:24.681	9	0
04/20/2016 03:45:24.681	10	0
04/20/2016 03:45:24.759	1	0
04/20/2016 03:45:24.759	2	3
04/20/2016 03:45:24.775	3	0
04/20/2016 03:45:24.775	4	9
04/20/2016 03:45:24.775	5	2000
04/20/2016 03:45:24.775	6	1500
04/20/2016 03:45:24.790	7	9000
04/20/2016 03:45:24.790	8	0
04/20/2016 03:45:24.790	9	0
04/20/2016 03:45:24.806	10	0
04/20/2016 03:45:24.869	1	0
04/20/2016 03:45:24.869	2	3
04/20/2016 03:45:24.884	3	0
04/20/2016 03:45:24.884	4	7
04/20/2016 03:45:24.884	5	2000
04/20/2016 03:45:24.900	6	1500
04/20/2016 03:45:24.900	7	9000
04/20/2016 03:45:24.900	8	0
04/20/2016 03:45:24.915	9	0
04/20/2016 03:45:24.915	10	0
04/20/2016 03:45:24.978	1	0
04/20/2016 03:45:24.978	2	3
04/20/2016 03:45:24.994	3	0
04/20/2016 03:45:24.994	4	9
04/20/2016 03:45:24.994	5	2000
04/20/2016 03:45:25.009	6	1500
04/20/2016 03:45:25.009	7	9000
04/20/2016 03:45:25.009	8	0
04/20/2016 03:45:25.025	9	0
04/20/2016 03:45:25.025	10	0
04/20/2016 03:45:25.087	1	0
04/20/2016 03:45:25.087	2	3
04/20/2016 03:45:25.103	3	0
04/20/2016 03:45:25.103	4	8
04/20/2016 03:45:25.103	5	2000
04/20/2016 03:45:25.119	6	1500
04/20/2016 03:45:25.119	7	9000
04/20/2016 03:45:25.119	8	0
04/20/2016 03:45:25.134	9	0
04/20/2016 03:45:25.134	10	0
04/20/2016 03:45:25.197	1	0
04/20/2016 03:45:25.197	2	3
04/20/2016 03:45:25.212	3	0
04/20/2016 03:45:25.212	4	8
04/20/2016 03:45:25.212	5	2000
04/20/2016 03:45:25.228	6	1500
04/20/2016 03:45:25.228	7	9000
04/20/2016 03:45:25.228	8	0
04/20/2016 03:45:25.244	9	0
04/20/2016 03:45:25.244	10	0
04/20/2016 03:45:25.306	1	0
04/20/2016 03:45:25.306	2	3
04/20/2016 03:45:25.322	3	0
04/20/2016 03:45:25.322	4	7
04/20/2016 03:45:25.322	5	2000
04/20/2016 03:45:25.337	6	1500
04/20/2016 03:45:25.337	7	9000
04/20/2016 03:45:25.337	8	0
04/20/2016 03:45:25.337	9	0
04/20/2016 03:45:25.353	10	0
04/20/2016 03:45:25.416	1	0
04/20/2016 03:45:25.431	2	3
04/20/2016 03:45:25.431	3	0
04/20/2016 03:45:25.431	4	7
04/20/2016 03:45:25.431	5	2000
04/20/2016 03:45:25.447	6	1500
04/20/2016 03:45:25.447	7	9000
04/20/2016 03:45:25.447	8	0
04/20/2016 03:45:25.462	9	0
04/20/2016 03:45:25.462	10	0
04/20/2016 03:45:25.525	1	0
04/20/2016 03:45:25.525	2	3
04/20/2016 03:45:25.540	3	0
04/20/2016 03:45:25.540	4	8
04/20/2016 03:45:25.540	5	2000
04/20/2016 03:45:25.556	6	1500
04/20/2016 03:45:25.556	7	9000
04/20/2016 03:45:25.556	8	0
04/20/2016 03:45:25.572	9	0
04/20/2016 03:45:25.572	10	0
04/20/2016 03:45:25.634	1	0
04/20/2016 03:45:25.634	2	3
04/20/2016 03:45:25.634	3	0
04/20/2016 03:45:25.650	4	7
04/20/2016 03:45:25.650	5	2000
04/20/2016 03:45:25.650	6	1500
04/20/2016 03:45:25.666	7	9000
04/20/2016 03:45:25.666	8	0
04/20/2016 03:45:25.666	9	0
04/20/2016 03:45:25.681	10	0
04/20/2016 03:45:25.744	1	0
04/20/2016 03:45:25.744	2	3
04/20/2016 03:45:25.759	3	0
04/20/2016 03:45:25.759	4	9
04/20/2016 03:45:25.759	5	2000
04/20/2016 03:45:25.775	6	1500
04/20/2016 03:45:25.775	7	9000
04/20/2016 03:45:25.775	8	0
04/20/2016 03:45:25.790	9	0
04/20/2016 03:45:25.790	10	0
04/20/2016 03:45:25.853	1	0
04/20/2016 03:45:25.853	2	3
04/20/2016 03:45:25.869	3	0
04/20/2016 03:45:25.869	4	7
04/20/2016 03:45:25.869	5	2000
04/20/2016 03:45:25.884	6	1500
04/20/2016 03:45:25.884	7	9000
04/20/2016 03:45:25.884	8	0
04/20/2016 03:45:25.884	9	0
04/20/2016 03:45:25.900	10	0
04/20/2016 03:45:25.962	1	0
04/20/2016 03:45:25.978	2	3
04/20/2016 03:45:25.978	3	0
04/20/2016 03:45:25.978	4	9
04/20/2016 03:45:25.978	5	2000
04/20/2016 03:45:25.994	6	1500
04/20/2016 03:45:25.994	7	9000
04/20/2016 03:45:25.994	8	0
04/20/2016 03:45:26.009	9	0
04/20/2016 03:45:26.009	10	0
04/20/2016 03:45:26.072	1	0
04/20/2016 03:45:26.087	2	3
04/20/2016 03:45:26.087	3	0
04/20/2016 03:45:26.087	4	7
04/20/2016 03:45:26.087	5	2000
04/20/2016 03:45:26.103	6	1500
04/20/2016 03:45:26.103	7	9000
04/20/2016 03:45:26.103	8	0
04/20/2016 03:45:26.119	9	0
04/20/2016 03:45:26.119	10	0
04/20/2016 03:45:26.181	1	0
04/20/2016 03:45:26.181	2	3
04/20/2016 03:45:26.197	3	0
04/20/2016 03:45:26.197	4	9
04/20/2016 03:45:26.197	5	2000
04/20/2016 03:45:26.212	6	1500
04/20/2016 03:45:26.212	7	9000
04/20/2016 03:45:26.212	8	0
04/20/2016 03:45:26.228	9	0
04/20/2016 03:45:26.228	10	0
04/20/2016 03:45:26.291	1	0
04/20/2016 03:45:26.291	2	3
04/20/2016 03:45:26.306	3	0
04/20/2016 03:45:26.306	4	8
04/20/2016 03:45:26.306	5	2000
04/20/2016 03:45:26.322	6	1500
04/20/2016 03:45:26.322	7	9000
04/20/2016 03:45:26.322	8	0
04/20/2016 03:45:26.337	9	0
04/20/2016 03:45:26.337	10	0
04/20/2016 03:45:26.400	1	0
04/20/2016 03:45:26.400	2	3
04/20/2016 03:45:26.416	3	0
04/20/2016 03:45:26.416	4	8
04/20/2016 03:45:26.416	5	2000
04/20/2016 03:45:26.431	6	1500
04/20/2016 03:45:26.431	7	9000
04/20/2016 03:45:26.431	8	0
04/20/2016 03:45:26.431	9	0
04/20/2016 03:45:26.447	10	0
04/20/2016 03:45:26.509	1	0
04/20/2016 03:45:26.509	2	3
04/20/2016 03:45:26.525	3	0
04/20/2016 03:45:26.525	4	7
04/20/2016 03:45:26.525	5	2000
04/20/2016 03:45:26.541	6	1500
04/20/2016 03:45:26.541	7	9000
04/20/2016 03:45:26.541	8	0
04/20/2016 03:45:26.541	9	0
04/20/2016 03:45:26.556	10	0
04/20/2016 03:45:26.619	1	0
04/20/2016 03:45:26.619	2	3
04/20/2016 03:45:26.634	3	0
04/20/2016 03:45:26.634	4	7
04/20/2016 03:45:26.634	5	2000
04/20/2016 03:45:26.634	6	1500
04/20/2016 03:45:26.650	7	9000
04/20/2016 03:45:26.650	8	0
04/20/2016 03:45:26.650	9	0
04/20/2016 03:45:26.666	10	0
04/20/2016 03:45:26.728	1	0
04/20/2016 03:45:26.728	2	3
04/20/2016 03:45:26.744	3	0
04/20/2016 03:45:26.744	4	9
04/20/2016 03:45:26.744	5	2000
04/20/2016 03:45:26.759	6	1500
04/20/2016 03:45:26.759	7	9000
04/20/2016 03:45:26.759	8	0
04/20/2016 03:45:26.775	9	0
04/20/2016 03:45:26.775	10	0
04/20/2016 03:45:26.837	1	0
04/20/2016 03:45:26.837	2	3
04/20/2016 03:45:26.853	3	0
04/20/2016 03:45:26.853	4	8
04/20/2016 03:45:26.853	5	2000
04/20/2016 03:45:26.869	6	1500
04/20/2016 03:45:26.869	7	9000
04/20/2016 03:45:26.869	8	0
04/20/2016 03:45:26.884	9	0
04/20/2016 03:45:26.884	10	0
04/20/2016 03:45:26.947	1	0
04/20/2016 03:45:26.947	2	3
04/20/2016 03:45:26.962	3	0
04/20/2016 03:45:26.962	4	9
04/20/2016 03:45:26.962	5	2000
04/20/2016 03:45:26.978	6	1500
04/20/2016 03:45:26.978	7	9000
04/20/2016 03:45:26.978	8	0
04/20/2016 03:45:26.978	9	0
04/20/2016 03:45:26.994	10	0
04/20/2016 03:45:27.056	1	0
04/20/2016 03:45:27.056	2	3
04/20/2016 03:45:27.072	3	0
04/20/2016 03:45:27.072	4	7
04/20/2016 03:45:27.072	5	2000
04/20/2016 03:45:27.087	6	1500
04/20/2016 03:45:27.087	7	9000
04/20/2016 03:45:27.087	8	0
04/20/2016 03:45:27.087	9	0
04/20/2016 03:45:27.103	10	0
04/20/2016 03:45:27.166	1	0
04/20/2016 03:45:27.181	2	3
04/20/2016 03:45:27.181	3	0
04/20/2016 03:45:27.181	4	9
04/20/2016 03:45:27.181	5	2000
04/20/2016 03:45:27.199	6	1500
04/20/2016 03:45:27.199	7	9000
04/20/2016 03:45:27.199	8	0
04/20/2016 03:45:27.213	9	0
04/20/2016 03:45:27.213	10	0
04/20/2016 03:45:27.276	1	0
04/20/2016 03:45:27.276	2	3
04/20/2016 03:45:27.292	3	0
04/20/2016 03:45:27.292	4	7
04/20/2016 03:45:27.292	5	2000
04/20/2016 03:45:27.307	6	1500
04/20/2016 03:45:27.307	7	9000
04/20/2016 03:45:27.307	8	0
04/20/2016 03:45:27.323	9	0
04/20/2016 03:45:27.323	10	0
04/20/2016 03:45:27.385	1	0
04/20/2016 03:45:27.385	2	3
04/20/2016 03:45:27.401	3	0
