# Supplementary material for: Dataset of anomalies and malicious acts in a cyber-physical subsystem
Source: Data Brief. 2017 Jul 20;14:186–91. doi: 10.1016/j.dib.2017.07.038 (PMC5536820; doi:10.1016/j.dib.2017.07.038)
Supplement: Supplementary file 2 [file mmc2.zip › dataset/logs/poly_7.csv]

Time Stamp	Register	Value
04/20/2016 04:11:48.077	1	0
04/20/2016 04:11:48.093	2	3
04/20/2016 04:11:48.093	3	0
04/20/2016 04:11:48.093	4	2707
04/20/2016 04:11:48.109	5	2000
04/20/2016 04:11:48.109	6	1500
04/20/2016 04:11:48.109	7	9000
04/20/2016 04:11:48.124	8	0
04/20/2016 04:11:48.124	9	0
04/20/2016 04:11:48.124	10	0
04/20/2016 04:11:48.187	1	0
04/20/2016 04:11:48.187	2	3
04/20/2016 04:11:48.187	3	0
04/20/2016 04:11:48.202	4	2695
04/20/2016 04:11:48.202	5	2000
04/20/2016 04:11:48.202	6	1500
04/20/2016 04:11:48.218	7	9000
04/20/2016 04:11:48.218	8	0
04/20/2016 04:11:48.218	9	0
04/20/2016 04:11:48.234	10	0
04/20/2016 04:11:48.296	1	0
04/20/2016 04:11:48.296	2	3
04/20/2016 04:11:48.296	3	0
04/20/2016 04:11:48.312	4	2702
04/20/2016 04:11:48.312	5	2000
04/20/2016 04:11:48.312	6	1500
04/20/2016 04:11:48.327	7	9000
04/20/2016 04:11:48.327	8	0
04/20/2016 04:11:48.327	9	0
04/20/2016 04:11:48.343	10	0
04/20/2016 04:11:48.406	1	0
04/20/2016 04:11:48.406	2	3
04/20/2016 04:11:48.421	3	0
04/20/2016 04:11:48.421	4	2707
04/20/2016 04:11:48.421	5	2000
04/20/2016 04:11:48.437	6	1500
04/20/2016 04:11:48.437	7	9000
04/20/2016 04:11:48.437	8	0
04/20/2016 04:11:48.437	9	0
04/20/2016 04:11:48.452	10	0
04/20/2016 04:11:48.515	1	0
04/20/2016 04:11:48.515	2	3
04/20/2016 04:11:48.531	3	0
04/20/2016 04:11:48.531	4	2700
04/20/2016 04:11:48.531	5	2000
04/20/2016 04:11:48.531	6	1500
04/20/2016 04:11:48.546	7	9000
04/20/2016 04:11:48.546	8	0
04/20/2016 04:11:48.546	9	0
04/20/2016 04:11:48.562	10	0
04/20/2016 04:11:48.624	1	0
04/20/2016 04:11:48.624	2	3
04/20/2016 04:11:48.624	3	0
04/20/2016 04:11:48.640	4	2704
04/20/2016 04:11:48.640	5	2000
04/20/2016 04:11:48.640	6	1500
04/20/2016 04:11:48.656	7	9000
04/20/2016 04:11:48.656	8	0
04/20/2016 04:11:48.656	9	0
04/20/2016 04:11:48.671	10	0
04/20/2016 04:11:48.734	1	0
04/20/2016 04:11:48.734	2	3
04/20/2016 04:11:48.734	3	0
04/20/2016 04:11:48.749	4	2716
04/20/2016 04:11:48.749	5	2000
04/20/2016 04:11:48.749	6	1500
04/20/2016 04:11:48.765	7	9000
04/20/2016 04:11:48.765	8	0
04/20/2016 04:11:48.765	9	0
04/20/2016 04:11:48.781	10	0
04/20/2016 04:11:48.843	1	0
04/20/2016 04:11:48.843	2	3
04/20/2016 04:11:48.843	3	0
04/20/2016 04:11:48.859	4	2715
04/20/2016 04:11:48.859	5	2000
04/20/2016 04:11:48.859	6	1500
04/20/2016 04:11:48.874	7	9000
04/20/2016 04:11:48.874	8	0
04/20/2016 04:11:48.874	9	0
04/20/2016 04:11:48.890	10	0
04/20/2016 04:11:48.952	1	0
04/20/2016 04:11:48.952	2	3
04/20/2016 04:11:48.952	3	0
04/20/2016 04:11:48.968	4	2710
04/20/2016 04:11:48.968	5	2000
04/20/2016 04:11:48.968	6	1500
04/20/2016 04:11:48.984	7	9000
04/20/2016 04:11:48.984	8	0
04/20/2016 04:11:48.984	9	0
04/20/2016 04:11:48.999	10	0
04/20/2016 04:11:49.062	1	0
04/20/2016 04:11:49.062	2	3
04/20/2016 04:11:49.077	3	0
04/20/2016 04:11:49.077	4	2722
04/20/2016 04:11:49.077	5	2000
04/20/2016 04:11:49.077	6	1500
04/20/2016 04:11:49.093	7	9000
04/20/2016 04:11:49.093	8	0
04/20/2016 04:11:49.093	9	0
04/20/2016 04:11:49.109	10	0
04/20/2016 04:11:49.171	1	0
04/20/2016 04:11:49.171	2	3
04/20/2016 04:11:49.171	3	0
04/20/2016 04:11:49.187	4	2727
04/20/2016 04:11:49.187	5	2000
04/20/2016 04:11:49.187	6	1500
04/20/2016 04:11:49.202	7	9000
04/20/2016 04:11:49.202	8	0
04/20/2016 04:11:49.202	9	0
04/20/2016 04:11:49.218	10	0
04/20/2016 04:11:49.281	1	0
04/20/2016 04:11:49.281	2	3
04/20/2016 04:11:49.296	3	0
04/20/2016 04:11:49.296	4	2728
04/20/2016 04:11:49.296	5	2000
04/20/2016 04:11:49.296	6	1500
04/20/2016 04:11:49.312	7	9000
04/20/2016 04:11:49.312	8	0
04/20/2016 04:11:49.312	9	0
04/20/2016 04:11:49.327	10	0
04/20/2016 04:11:49.390	1	0
04/20/2016 04:11:49.390	2	3
04/20/2016 04:11:49.390	3	0
04/20/2016 04:11:49.406	4	2721
04/20/2016 04:11:49.406	5	2000
04/20/2016 04:11:49.406	6	1500
04/20/2016 04:11:49.421	7	9000
04/20/2016 04:11:49.421	8	0
04/20/2016 04:11:49.421	9	0
04/20/2016 04:11:49.437	10	0
04/20/2016 04:11:49.499	1	0
04/20/2016 04:11:49.499	2	3
04/20/2016 04:11:49.499	3	0
04/20/2016 04:11:49.515	4	2728
04/20/2016 04:11:49.515	5	2000
04/20/2016 04:11:49.515	6	1500
04/20/2016 04:11:49.531	7	9000
04/20/2016 04:11:49.531	8	0
04/20/2016 04:11:49.531	9	0
04/20/2016 04:11:49.546	10	0
04/20/2016 04:11:49.609	1	0
04/20/2016 04:11:49.609	2	3
04/20/2016 04:11:49.609	3	0
04/20/2016 04:11:49.624	4	2729
04/20/2016 04:11:49.624	5	2000
04/20/2016 04:11:49.624	6	1500
04/20/2016 04:11:49.640	7	9000
04/20/2016 04:11:49.640	8	0
04/20/2016 04:11:49.640	9	0
04/20/2016 04:11:49.656	10	0
04/20/2016 04:11:49.718	1	0
04/20/2016 04:11:49.718	2	3
04/20/2016 04:11:49.718	3	0
04/20/2016 04:11:49.734	4	2724
04/20/2016 04:11:49.734	5	2000
04/20/2016 04:11:49.734	6	1500
04/20/2016 04:11:49.749	7	9000
04/20/2016 04:11:49.749	8	0
04/20/2016 04:11:49.749	9	0
04/20/2016 04:11:49.765	10	0
04/20/2016 04:11:49.827	1	0
04/20/2016 04:11:49.827	2	3
04/20/2016 04:11:49.843	3	0
04/20/2016 04:11:49.843	4	2728
04/20/2016 04:11:49.843	5	2000
04/20/2016 04:11:49.859	6	1500
04/20/2016 04:11:49.859	7	9000
04/20/2016 04:11:49.859	8	0
04/20/2016 04:11:49.859	9	0
04/20/2016 04:11:49.874	10	0
04/20/2016 04:11:49.937	1	0
04/20/2016 04:11:49.937	2	3
04/20/2016 04:11:49.952	3	0
04/20/2016 04:11:49.952	4	2735
04/20/2016 04:11:49.952	5	2000
04/20/2016 04:11:49.968	6	1500
04/20/2016 04:11:49.968	7	9000
04/20/2016 04:11:49.968	8	0
04/20/2016 04:11:49.968	9	0
04/20/2016 04:11:49.984	10	0
04/20/2016 04:11:50.046	1	0
04/20/2016 04:11:50.046	2	3
04/20/2016 04:11:50.062	3	0
04/20/2016 04:11:50.062	4	2729
04/20/2016 04:11:50.062	5	2000
04/20/2016 04:11:50.062	6	1500
04/20/2016 04:11:50.077	7	9000
04/20/2016 04:11:50.077	8	0
04/20/2016 04:11:50.077	9	0
04/20/2016 04:11:50.093	10	0
04/20/2016 04:11:50.156	1	0
04/20/2016 04:11:50.156	2	3
04/20/2016 04:11:50.156	3	0
04/20/2016 04:11:50.171	4	2739
04/20/2016 04:11:50.171	5	2000
04/20/2016 04:11:50.171	6	1500
04/20/2016 04:11:50.187	7	9000
04/20/2016 04:11:50.187	8	0
04/20/2016 04:11:50.187	9	0
04/20/2016 04:11:50.202	10	0
04/20/2016 04:11:50.265	1	0
04/20/2016 04:11:50.265	2	3
04/20/2016 04:11:50.265	3	0
04/20/2016 04:11:50.281	4	2734
04/20/2016 04:11:50.281	5	2000
04/20/2016 04:11:50.281	6	1500
04/20/2016 04:11:50.296	7	9000
04/20/2016 04:11:50.296	8	0
04/20/2016 04:11:50.296	9	0
04/20/2016 04:11:50.312	10	0
04/20/2016 04:11:50.374	1	0
04/20/2016 04:11:50.374	2	3
04/20/2016 04:11:50.374	3	0
04/20/2016 04:11:50.390	4	2728
04/20/2016 04:11:50.390	5	2000
04/20/2016 04:11:50.390	6	1500
04/20/2016 04:11:50.406	7	9000
04/20/2016 04:11:50.406	8	0
04/20/2016 04:11:50.406	9	0
04/20/2016 04:11:50.421	10	0
04/20/2016 04:11:50.484	1	0
04/20/2016 04:11:50.484	2	3
04/20/2016 04:11:50.484	3	0
04/20/2016 04:11:50.499	4	2749
04/20/2016 04:11:50.499	5	2000
04/20/2016 04:11:50.499	6	1500
04/20/2016 04:11:50.515	7	9000
04/20/2016 04:11:50.515	8	0
04/20/2016 04:11:50.515	9	0
04/20/2016 04:11:50.531	10	0
04/20/2016 04:11:50.593	1	0
04/20/2016 04:11:50.593	2	3
04/20/2016 04:11:50.609	3	0
04/20/2016 04:11:50.609	4	2738
04/20/2016 04:11:50.609	5	2000
04/20/2016 04:11:50.609	6	1500
04/20/2016 04:11:50.624	7	9000
04/20/2016 04:11:50.624	8	0
04/20/2016 04:11:50.624	9	0
04/20/2016 04:11:50.640	10	0
04/20/2016 04:11:50.702	1	0
04/20/2016 04:11:50.702	2	3
04/20/2016 04:11:50.718	3	0
04/20/2016 04:11:50.718	4	2739
04/20/2016 04:11:50.718	5	2000
04/20/2016 04:11:50.734	6	1500
04/20/2016 04:11:50.734	7	9000
04/20/2016 04:11:50.734	8	0
04/20/2016 04:11:50.734	9	0
04/20/2016 04:11:50.749	10	0
04/20/2016 04:11:50.812	1	0
04/20/2016 04:11:50.812	2	3
04/20/2016 04:11:50.827	3	0
04/20/2016 04:11:50.827	4	2748
04/20/2016 04:11:50.827	5	2000
04/20/2016 04:11:50.827	6	1500
04/20/2016 04:11:50.843	7	9000
04/20/2016 04:11:50.843	8	0
04/20/2016 04:11:50.843	9	0
04/20/2016 04:11:50.859	10	0
04/20/2016 04:11:50.921	1	0
04/20/2016 04:11:50.921	2	3
04/20/2016 04:11:50.937	3	0
04/20/2016 04:11:50.937	4	2754
04/20/2016 04:11:50.937	5	2000
04/20/2016 04:11:50.937	6	1500
04/20/2016 04:11:50.952	7	9000
04/20/2016 04:11:50.952	8	0
04/20/2016 04:11:50.952	9	0
04/20/2016 04:11:50.968	10	0
04/20/2016 04:11:51.031	1	0
04/20/2016 04:11:51.031	2	3
04/20/2016 04:11:51.031	3	0
04/20/2016 04:11:51.046	4	2748
04/20/2016 04:11:51.046	5	2000
04/20/2016 04:11:51.046	6	1500
04/20/2016 04:11:51.062	7	9000
04/20/2016 04:11:51.062	8	0
04/20/2016 04:11:51.062	9	0
04/20/2016 04:11:51.077	10	0
04/20/2016 04:11:51.140	1	0
04/20/2016 04:11:51.140	2	3
04/20/2016 04:11:51.140	3	0
04/20/2016 04:11:51.156	4	2757
04/20/2016 04:11:51.156	5	2000
04/20/2016 04:11:51.156	6	1500
04/20/2016 04:11:51.171	7	9000
04/20/2016 04:11:51.171	8	0
04/20/2016 04:11:51.171	9	0
04/20/2016 04:11:51.187	10	0
04/20/2016 04:11:51.249	1	0
04/20/2016 04:11:51.249	2	3
04/20/2016 04:11:51.249	3	0
04/20/2016 04:11:51.265	4	2755
04/20/2016 04:11:51.265	5	2000
04/20/2016 04:11:51.265	6	1500
04/20/2016 04:11:51.281	7	9000
04/20/2016 04:11:51.281	8	0
04/20/2016 04:11:51.281	9	0
04/20/2016 04:11:51.296	10	0
04/20/2016 04:11:51.359	1	0
04/20/2016 04:11:51.359	2	3
04/20/2016 04:11:51.374	3	0
04/20/2016 04:11:51.374	4	2749
04/20/2016 04:11:51.374	5	2000
04/20/2016 04:11:51.374	6	1500
04/20/2016 04:11:51.390	7	9000
04/20/2016 04:11:51.390	8	0
04/20/2016 04:11:51.390	9	0
04/20/2016 04:11:51.406	10	0
04/20/2016 04:11:51.468	1	0
04/20/2016 04:11:51.468	2	3
04/20/2016 04:11:51.484	3	0
04/20/2016 04:11:51.484	4	2757
04/20/2016 04:11:51.484	5	2000
04/20/2016 04:11:51.484	6	1500
04/20/2016 04:11:51.499	7	9000
04/20/2016 04:11:51.499	8	0
04/20/2016 04:11:51.499	9	0
04/20/2016 04:11:51.515	10	0
04/20/2016 04:11:51.577	1	0
04/20/2016 04:11:51.577	2	3
04/20/2016 04:11:51.593	3	0
04/20/2016 04:11:51.593	4	2757
04/20/2016 04:11:51.593	5	2000
04/20/2016 04:11:51.593	6	1500
04/20/2016 04:11:51.609	7	9000
04/20/2016 04:11:51.609	8	0
04/20/2016 04:11:51.609	9	0
04/20/2016 04:11:51.624	10	0
04/20/2016 04:11:51.687	1	0
04/20/2016 04:11:51.687	2	3
04/20/2016 04:11:51.702	3	0
04/20/2016 04:11:51.702	4	2760
04/20/2016 04:11:51.702	5	2000
04/20/2016 04:11:51.702	6	1500
04/20/2016 04:11:51.718	7	9000
04/20/2016 04:11:51.718	8	0
04/20/2016 04:11:51.718	9	0
04/20/2016 04:11:51.734	10	0
04/20/2016 04:11:51.797	1	0
04/20/2016 04:11:51.797	2	3
04/20/2016 04:11:51.812	3	0
04/20/2016 04:11:51.812	4	2757
04/20/2016 04:11:51.812	5	2000
04/20/2016 04:11:51.828	6	1500
04/20/2016 04:11:51.828	7	9000
04/20/2016 04:11:51.828	8	0
04/20/2016 04:11:51.828	9	0
04/20/2016 04:11:51.843	10	0
04/20/2016 04:11:51.906	1	0
04/20/2016 04:11:51.906	2	3
04/20/2016 04:11:51.922	3	128
04/20/2016 04:11:51.922	4	2766
04/20/2016 04:11:51.922	5	2000
04/20/2016 04:11:51.937	6	1500
04/20/2016 04:11:51.937	7	9000
04/20/2016 04:11:51.937	8	0
04/20/2016 04:11:51.953	9	0
04/20/2016 04:11:51.953	10	0
04/20/2016 04:11:52.015	1	0
04/20/2016 04:11:52.015	2	3
04/20/2016 04:11:52.031	3	128
04/20/2016 04:11:52.031	4	2764
04/20/2016 04:11:52.031	5	2000
04/20/2016 04:11:52.047	6	1500
04/20/2016 04:11:52.047	7	9000
04/20/2016 04:11:52.047	8	0
04/20/2016 04:11:52.047	9	0
04/20/2016 04:11:52.062	10	0
04/20/2016 04:11:52.125	1	0
04/20/2016 04:11:52.125	2	3
04/20/2016 04:11:52.140	3	128
04/20/2016 04:11:52.140	4	2757
04/20/2016 04:11:52.140	5	2000
04/20/2016 04:11:52.156	6	1500
04/20/2016 04:11:52.156	7	9000
04/20/2016 04:11:52.156	8	0
04/20/2016 04:11:52.156	9	0
04/20/2016 04:11:52.172	10	0
04/20/2016 04:11:52.234	1	0
04/20/2016 04:11:52.234	2	3
04/20/2016 04:11:52.250	3	128
04/20/2016 04:11:52.250	4	2766
04/20/2016 04:11:52.250	5	2000
04/20/2016 04:11:52.265	6	1500
04/20/2016 04:11:52.265	7	9000
04/20/2016 04:11:52.265	8	0
04/20/2016 04:11:52.265	9	0
04/20/2016 04:11:52.281	10	0
04/20/2016 04:11:52.344	1	0
04/20/2016 04:11:52.344	2	3
04/20/2016 04:11:52.359	3	128
04/20/2016 04:11:52.359	4	2757
04/20/2016 04:11:52.359	5	2000
04/20/2016 04:11:52.359	6	1500
04/20/2016 04:11:52.375	7	9000
04/20/2016 04:11:52.375	8	0
04/20/2016 04:11:52.375	9	0
04/20/2016 04:11:52.390	10	0
04/20/2016 04:11:52.453	1	0
04/20/2016 04:11:52.453	2	3
04/20/2016 04:11:52.469	3	128
04/20/2016 04:11:52.469	4	2744
04/20/2016 04:11:52.469	5	2000
04/20/2016 04:11:52.469	6	1500
04/20/2016 04:11:52.484	7	9000
04/20/2016 04:11:52.484	8	0
04/20/2016 04:11:52.484	9	0
04/20/2016 04:11:52.500	10	0
04/20/2016 04:11:52.562	1	0
04/20/2016 04:11:52.562	2	3
04/20/2016 04:11:52.562	3	128
04/20/2016 04:11:52.578	4	2744
04/20/2016 04:11:52.578	5	2000
04/20/2016 04:11:52.578	6	1500
04/20/2016 04:11:52.594	7	9000
04/20/2016 04:11:52.594	8	0
04/20/2016 04:11:52.594	9	0
04/20/2016 04:11:52.609	10	0
04/20/2016 04:11:52.672	1	0
04/20/2016 04:11:52.672	2	3
04/20/2016 04:11:52.687	3	128
04/20/2016 04:11:52.687	4	2729
04/20/2016 04:11:52.687	5	2000
04/20/2016 04:11:52.703	6	1500
04/20/2016 04:11:52.703	7	9000
04/20/2016 04:11:52.703	8	0
04/20/2016 04:11:52.719	9	0
04/20/2016 04:11:52.719	10	0
04/20/2016 04:11:52.781	1	0
04/20/2016 04:11:52.781	2	3
04/20/2016 04:11:52.781	3	128
04/20/2016 04:11:52.797	4	2724
04/20/2016 04:11:52.797	5	2000
04/20/2016 04:11:52.797	6	1500
04/20/2016 04:11:52.812	7	9000
04/20/2016 04:11:52.812	8	0
04/20/2016 04:11:52.812	9	0
04/20/2016 04:11:52.812	10	0
04/20/2016 04:11:52.890	1	0
04/20/2016 04:11:52.890	2	3
04/20/2016 04:11:52.906	3	128
04/20/2016 04:11:52.906	4	2727
04/20/2016 04:11:52.906	5	2000
04/20/2016 04:11:52.906	6	1500
04/20/2016 04:11:52.922	7	9000
04/20/2016 04:11:52.922	8	0
04/20/2016 04:11:52.922	9	0
04/20/2016 04:11:52.937	10	0
04/20/2016 04:11:53.000	1	0
04/20/2016 04:11:53.000	2	3
04/20/2016 04:11:53.015	3	128
04/20/2016 04:11:53.015	4	2710
04/20/2016 04:11:53.015	5	2000
04/20/2016 04:11:53.015	6	1500
04/20/2016 04:11:53.033	7	9000
04/20/2016 04:11:53.033	8	0
04/20/2016 04:11:53.033	9	0
04/20/2016 04:11:53.048	10	0
04/20/2016 04:11:53.110	1	0
04/20/2016 04:11:53.110	2	3
04/20/2016 04:11:53.110	3	128
04/20/2016 04:11:53.126	4	2707
04/20/2016 04:11:53.126	5	2000
04/20/2016 04:11:53.126	6	1500
04/20/2016 04:11:53.141	7	9000
04/20/2016 04:11:53.141	8	0
04/20/2016 04:11:53.141	9	0
04/20/2016 04:11:53.157	10	0
04/20/2016 04:11:53.220	1	0
04/20/2016 04:11:53.220	2	3
04/20/2016 04:11:53.220	3	128
04/20/2016 04:11:53.235	4	2709
04/20/2016 04:11:53.235	5	2000
04/20/2016 04:11:53.235	6	1500
04/20/2016 04:11:53.251	7	9000
04/20/2016 04:11:53.251	8	0
04/20/2016 04:11:53.251	9	0
04/20/2016 04:11:53.267	10	0
04/20/2016 04:11:53.329	1	0
04/20/2016 04:11:53.329	2	3
04/20/2016 04:11:53.345	3	128
04/20/2016 04:11:53.345	4	2700
04/20/2016 04:11:53.345	5	2000
04/20/2016 04:11:53.360	6	1500
04/20/2016 04:11:53.360	7	9000
04/20/2016 04:11:53.360	8	0
04/20/2016 04:11:53.360	9	0
04/20/2016 04:11:53.376	10	0
04/20/2016 04:11:53.438	1	0
04/20/2016 04:11:53.438	2	3
04/20/2016 04:11:53.454	3	128
04/20/2016 04:11:53.454	4	2685
04/20/2016 04:11:53.454	5	2000
04/20/2016 04:11:53.470	6	1500
04/20/2016 04:11:53.470	7	9000
04/20/2016 04:11:53.470	8	0
04/20/2016 04:11:53.470	9	0
04/20/2016 04:11:53.485	10	0
04/20/2016 04:11:53.548	1	0
04/20/2016 04:11:53.548	2	3
04/20/2016 04:11:53.563	3	128
04/20/2016 04:11:53.563	4	2683
04/20/2016 04:11:53.563	5	2000
04/20/2016 04:11:53.563	6	1500
04/20/2016 04:11:53.579	7	9000
04/20/2016 04:11:53.579	8	0
04/20/2016 04:11:53.579	9	0
04/20/2016 04:11:53.595	10	0
04/20/2016 04:11:53.657	1	0
04/20/2016 04:11:53.657	2	3
04/20/2016 04:11:53.657	3	128
04/20/2016 04:11:53.673	4	2672
04/20/2016 04:11:53.673	5	2000
04/20/2016 04:11:53.673	6	1500
04/20/2016 04:11:53.688	7	9000
04/20/2016 04:11:53.688	8	0
04/20/2016 04:11:53.688	9	0
04/20/2016 04:11:53.704	10	0
04/20/2016 04:11:53.767	1	0
04/20/2016 04:11:53.767	2	3
04/20/2016 04:11:53.767	3	128
04/20/2016 04:11:53.782	4	2672
04/20/2016 04:11:53.782	5	2000
04/20/2016 04:11:53.782	6	1500
04/20/2016 04:11:53.798	7	9000
04/20/2016 04:11:53.798	8	0
04/20/2016 04:11:53.798	9	0
04/20/2016 04:11:53.813	10	0
04/20/2016 04:11:53.876	1	0
04/20/2016 04:11:53.876	2	3
04/20/2016 04:11:53.892	3	128
04/20/2016 04:11:53.892	4	2661
04/20/2016 04:11:53.892	5	2000
04/20/2016 04:11:53.907	6	1500
04/20/2016 04:11:53.907	7	9000
04/20/2016 04:11:53.907	8	0
04/20/2016 04:11:53.907	9	0
04/20/2016 04:11:53.923	10	0
04/20/2016 04:11:53.985	1	0
04/20/2016 04:11:53.985	2	3
04/20/2016 04:11:54.001	3	128
04/20/2016 04:11:54.001	4	2663
04/20/2016 04:11:54.001	5	2000
04/20/2016 04:11:54.017	6	1500
04/20/2016 04:11:54.017	7	9000
04/20/2016 04:11:54.017	8	0
04/20/2016 04:11:54.017	9	0
04/20/2016 04:11:54.032	10	0
04/20/2016 04:11:54.095	1	0
04/20/2016 04:11:54.095	2	3
04/20/2016 04:11:54.110	3	128
04/20/2016 04:11:54.110	4	2655
04/20/2016 04:11:54.110	5	2000
04/20/2016 04:11:54.126	6	1500
04/20/2016 04:11:54.126	7	9000
04/20/2016 04:11:54.126	8	0
04/20/2016 04:11:54.126	9	0
04/20/2016 04:11:54.142	10	0
04/20/2016 04:11:54.204	1	0
04/20/2016 04:11:54.204	2	3
04/20/2016 04:11:54.220	3	128
04/20/2016 04:11:54.220	4	2650
04/20/2016 04:11:54.220	5	2000
04/20/2016 04:11:54.235	6	1500
04/20/2016 04:11:54.235	7	9000
04/20/2016 04:11:54.235	8	0
04/20/2016 04:11:54.235	9	0
04/20/2016 04:11:54.251	10	0
04/20/2016 04:11:54.313	1	0
04/20/2016 04:11:54.313	2	3
04/20/2016 04:11:54.329	3	128
04/20/2016 04:11:54.329	4	2643
04/20/2016 04:11:54.329	5	2000
04/20/2016 04:11:54.329	6	1500
04/20/2016 04:11:54.345	7	9000
04/20/2016 04:11:54.345	8	0
04/20/2016 04:11:54.345	9	0
04/20/2016 04:11:54.360	10	0
04/20/2016 04:11:54.423	1	0
04/20/2016 04:11:54.423	2	3
04/20/2016 04:11:54.423	3	128
04/20/2016 04:11:54.438	4	2640
04/20/2016 04:11:54.438	5	2000
04/20/2016 04:11:54.438	6	1500
04/20/2016 04:11:54.454	7	9000
04/20/2016 04:11:54.454	8	0
04/20/2016 04:11:54.454	9	0
04/20/2016 04:11:54.470	10	0
04/20/2016 04:11:54.532	1	0
04/20/2016 04:11:54.532	2	3
04/20/2016 04:11:54.532	3	128
04/20/2016 04:11:54.548	4	2634
04/20/2016 04:11:54.548	5	2000
04/20/2016 04:11:54.548	6	1500
04/20/2016 04:11:54.563	7	9000
04/20/2016 04:11:54.563	8	0
04/20/2016 04:11:54.563	9	0
04/20/2016 04:11:54.579	10	0
04/20/2016 04:11:54.642	1	0
04/20/2016 04:11:54.642	2	3
04/20/2016 04:11:54.657	3	128
04/20/2016 04:11:54.657	4	2622
04/20/2016 04:11:54.657	5	2000
04/20/2016 04:11:54.673	6	1500
04/20/2016 04:11:54.673	7	9000
04/20/2016 04:11:54.673	8	0
04/20/2016 04:11:54.673	9	0
04/20/2016 04:11:54.688	10	0
04/20/2016 04:11:54.751	1	0
04/20/2016 04:11:54.751	2	3
04/20/2016 04:11:54.767	3	128
04/20/2016 04:11:54.767	4	2622
04/20/2016 04:11:54.767	5	2000
04/20/2016 04:11:54.782	6	1500
04/20/2016 04:11:54.782	7	9000
04/20/2016 04:11:54.782	8	0
04/20/2016 04:11:54.782	9	0
04/20/2016 04:11:54.798	10	0
04/20/2016 04:11:54.860	1	0
04/20/2016 04:11:54.860	2	3
04/20/2016 04:11:54.876	3	128
04/20/2016 04:11:54.876	4	2610
04/20/2016 04:11:54.876	5	2000
04/20/2016 04:11:54.876	6	1500
04/20/2016 04:11:54.892	7	9000
04/20/2016 04:11:54.892	8	0
04/20/2016 04:11:54.892	9	0
04/20/2016 04:11:54.907	10	0
04/20/2016 04:11:54.970	1	0
04/20/2016 04:11:54.970	2	3
04/20/2016 04:11:54.985	3	128
04/20/2016 04:11:54.985	4	2610
04/20/2016 04:11:54.985	5	2000
04/20/2016 04:11:54.985	6	1500
04/20/2016 04:11:55.001	7	9000
04/20/2016 04:11:55.001	8	0
04/20/2016 04:11:55.001	9	0
04/20/2016 04:11:55.017	10	0
04/20/2016 04:11:55.079	1	0
04/20/2016 04:11:55.079	2	3
04/20/2016 04:11:55.079	3	128
04/20/2016 04:11:55.095	4	2595
04/20/2016 04:11:55.095	5	2000
04/20/2016 04:11:55.095	6	1500
04/20/2016 04:11:55.110	7	9000
04/20/2016 04:11:55.110	8	0
04/20/2016 04:11:55.110	9	0
04/20/2016 04:11:55.126	10	0
04/20/2016 04:11:55.188	1	0
04/20/2016 04:11:55.188	2	3
04/20/2016 04:11:55.204	3	128
04/20/2016 04:11:55.204	4	2594
04/20/2016 04:11:55.204	5	2000
04/20/2016 04:11:55.204	6	1500
04/20/2016 04:11:55.220	7	9000
04/20/2016 04:11:55.220	8	0
04/20/2016 04:11:55.220	9	0
04/20/2016 04:11:55.235	10	0
04/20/2016 04:11:55.298	1	0
04/20/2016 04:11:55.298	2	3
04/20/2016 04:11:55.298	3	128
04/20/2016 04:11:55.313	4	2595
04/20/2016 04:11:55.313	5	2000
04/20/2016 04:11:55.313	6	1500
04/20/2016 04:11:55.329	7	9000
04/20/2016 04:11:55.329	8	0
04/20/2016 04:11:55.329	9	0
04/20/2016 04:11:55.345	10	0
04/20/2016 04:11:55.407	1	0
04/20/2016 04:11:55.407	2	3
04/20/2016 04:11:55.423	3	128
04/20/2016 04:11:55.423	4	2583
04/20/2016 04:11:55.423	5	2000
04/20/2016 04:11:55.438	6	1500
04/20/2016 04:11:55.438	7	9000
04/20/2016 04:11:55.438	8	0
04/20/2016 04:11:55.454	9	0
04/20/2016 04:11:55.454	10	0
04/20/2016 04:11:55.517	1	0
04/20/2016 04:11:55.517	2	3
04/20/2016 04:11:55.532	3	128
04/20/2016 04:11:55.532	4	2572
04/20/2016 04:11:55.532	5	2000
04/20/2016 04:11:55.548	6	1500
04/20/2016 04:11:55.548	7	9000
04/20/2016 04:11:55.548	8	0
04/20/2016 04:11:55.548	9	0
04/20/2016 04:11:55.563	10	0
04/20/2016 04:11:55.626	1	0
04/20/2016 04:11:55.626	2	3
04/20/2016 04:11:55.642	3	128
04/20/2016 04:11:55.642	4	2571
04/20/2016 04:11:55.642	5	2000
04/20/2016 04:11:55.642	6	1500
04/20/2016 04:11:55.657	7	9000
04/20/2016 04:11:55.657	8	0
04/20/2016 04:11:55.657	9	0
04/20/2016 04:11:55.673	10	0
04/20/2016 04:11:55.735	1	0
04/20/2016 04:11:55.735	2	3
04/20/2016 04:11:55.751	3	128
04/20/2016 04:11:55.751	4	2558
04/20/2016 04:11:55.751	5	2000
04/20/2016 04:11:55.751	6	1500
04/20/2016 04:11:55.767	7	9000
04/20/2016 04:11:55.767	8	0
04/20/2016 04:11:55.767	9	0
04/20/2016 04:11:55.782	10	0
04/20/2016 04:11:55.845	1	0
04/20/2016 04:11:55.845	2	3
04/20/2016 04:11:55.845	3	128
04/20/2016 04:11:55.860	4	2552
04/20/2016 04:11:55.860	5	2000
04/20/2016 04:11:55.860	6	1500
04/20/2016 04:11:55.876	7	9000
04/20/2016 04:11:55.876	8	0
04/20/2016 04:11:55.876	9	0
04/20/2016 04:11:55.892	10	0
04/20/2016 04:11:55.954	1	0
04/20/2016 04:11:55.954	2	3
04/20/2016 04:11:55.954	3	128
04/20/2016 04:11:55.970	4	2547
04/20/2016 04:11:55.970	5	2000
04/20/2016 04:11:55.970	6	1500
04/20/2016 04:11:55.985	7	9000
04/20/2016 04:11:55.985	8	0
04/20/2016 04:11:55.985	9	0
04/20/2016 04:11:56.001	10	0
04/20/2016 04:11:56.063	1	0
04/20/2016 04:11:56.063	2	3
04/20/2016 04:11:56.079	3	128
04/20/2016 04:11:56.079	4	2550
04/20/2016 04:11:56.079	5	2000
04/20/2016 04:11:56.095	6	1500
04/20/2016 04:11:56.095	7	9000
04/20/2016 04:11:56.095	8	0
04/20/2016 04:11:56.110	9	0
04/20/2016 04:11:56.110	10	0
04/20/2016 04:11:56.173	1	0
04/20/2016 04:11:56.173	2	3
04/20/2016 04:11:56.188	3	128
04/20/2016 04:11:56.188	4	2534
04/20/2016 04:11:56.188	5	2000
04/20/2016 04:11:56.204	6	1500
04/20/2016 04:11:56.204	7	9000
04/20/2016 04:11:56.204	8	0
04/20/2016 04:11:56.220	9	0
04/20/2016 04:11:56.220	10	0
04/20/2016 04:11:56.282	1	0
04/20/2016 04:11:56.282	2	3
04/20/2016 04:11:56.298	3	128
04/20/2016 04:11:56.298	4	2524
04/20/2016 04:11:56.298	5	2000
04/20/2016 04:11:56.313	6	1500
04/20/2016 04:11:56.313	7	9000
04/20/2016 04:11:56.313	8	0
04/20/2016 04:11:56.313	9	0
04/20/2016 04:11:56.329	10	0
04/20/2016 04:11:56.392	1	0
04/20/2016 04:11:56.392	2	3
04/20/2016 04:11:56.407	3	128
04/20/2016 04:11:56.407	4	2534
04/20/2016 04:11:56.407	5	2000
04/20/2016 04:11:56.407	6	1500
04/20/2016 04:11:56.423	7	9000
04/20/2016 04:11:56.423	8	0
04/20/2016 04:11:56.423	9	0
04/20/2016 04:11:56.438	10	0
04/20/2016 04:11:56.501	1	0
04/20/2016 04:11:56.501	2	3
04/20/2016 04:11:56.517	3	128
04/20/2016 04:11:56.517	4	2519
04/20/2016 04:11:56.517	5	2000
04/20/2016 04:11:56.517	6	1500
04/20/2016 04:11:56.532	7	9000
04/20/2016 04:11:56.532	8	0
04/20/2016 04:11:56.532	9	0
04/20/2016 04:11:56.548	10	0
04/20/2016 04:11:56.610	1	0
04/20/2016 04:11:56.610	2	3
04/20/2016 04:11:56.610	3	128
04/20/2016 04:11:56.626	4	2505
04/20/2016 04:11:56.626	5	2000
04/20/2016 04:11:56.626	6	1500
04/20/2016 04:11:56.644	7	9000
04/20/2016 04:11:56.644	8	0
04/20/2016 04:11:56.644	9	0
04/20/2016 04:11:56.658	10	0
04/20/2016 04:11:56.721	1	0
04/20/2016 04:11:56.721	2	3
04/20/2016 04:11:56.721	3	128
04/20/2016 04:11:56.737	4	2514
04/20/2016 04:11:56.737	5	2000
04/20/2016 04:11:56.737	6	1500
04/20/2016 04:11:56.752	7	9000
04/20/2016 04:11:56.752	8	0
04/20/2016 04:11:56.752	9	0
04/20/2016 04:11:56.768	10	0
04/20/2016 04:11:56.830	1	0
04/20/2016 04:11:56.830	2	3
04/20/2016 04:11:56.846	3	128
04/20/2016 04:11:56.846	4	2505
04/20/2016 04:11:56.846	5	2000
04/20/2016 04:11:56.861	6	1500
04/20/2016 04:11:56.861	7	9000
04/20/2016 04:11:56.861	8	0
04/20/2016 04:11:56.861	9	0
04/20/2016 04:11:56.877	10	0
04/20/2016 04:11:56.940	1	0
04/20/2016 04:11:56.940	2	3
04/20/2016 04:11:56.955	3	128
04/20/2016 04:11:56.955	4	2489
04/20/2016 04:11:56.955	5	2000
04/20/2016 04:11:56.971	6	1500
04/20/2016 04:11:56.975	7	9000
04/20/2016 04:11:56.975	8	0
04/20/2016 04:11:56.975	9	0
04/20/2016 04:11:56.988	10	0
04/20/2016 04:11:57.050	1	0
04/20/2016 04:11:57.050	2	3
04/20/2016 04:11:57.066	3	128
04/20/2016 04:11:57.066	4	2489
04/20/2016 04:11:57.066	5	2000
04/20/2016 04:11:57.081	6	1500
04/20/2016 04:11:57.081	7	9000
04/20/2016 04:11:57.081	8	0
04/20/2016 04:11:57.097	9	0
04/20/2016 04:11:57.097	10	0
04/20/2016 04:11:57.159	1	0
04/20/2016 04:11:57.159	2	3
04/20/2016 04:11:57.159	3	128
04/20/2016 04:11:57.175	4	2485
04/20/2016 04:11:57.175	5	2000
04/20/2016 04:11:57.175	6	1500
04/20/2016 04:11:57.191	7	9000
04/20/2016 04:11:57.191	8	0
04/20/2016 04:11:57.191	9	0
04/20/2016 04:11:57.206	10	0
04/20/2016 04:11:57.269	1	0
04/20/2016 04:11:57.269	2	3
04/20/2016 04:11:57.285	3	128
04/20/2016 04:11:57.285	4	2477
04/20/2016 04:11:57.285	5	2000
04/20/2016 04:11:57.301	6	1500
04/20/2016 04:11:57.301	7	9000
04/20/2016 04:11:57.301	8	0
04/20/2016 04:11:57.301	9	0
04/20/2016 04:11:57.317	10	0
04/20/2016 04:11:57.379	1	0
04/20/2016 04:11:57.379	2	3
04/20/2016 04:11:57.395	3	128
04/20/2016 04:11:57.395	4	2475
04/20/2016 04:11:57.395	5	2000
04/20/2016 04:11:57.395	6	1500
04/20/2016 04:11:57.411	7	9000
04/20/2016 04:11:57.411	8	0
04/20/2016 04:11:57.411	9	0
04/20/2016 04:11:57.426	10	0
04/20/2016 04:11:57.489	1	0
04/20/2016 04:11:57.489	2	3
04/20/2016 04:11:57.504	3	128
04/20/2016 04:11:57.504	4	2477
04/20/2016 04:11:57.504	5	2000
04/20/2016 04:11:57.504	6	1500
04/20/2016 04:11:57.520	7	9000
04/20/2016 04:11:57.520	8	0
04/20/2016 04:11:57.520	9	0
04/20/2016 04:11:57.536	10	0
04/20/2016 04:11:57.598	1	0
04/20/2016 04:11:57.598	2	3
04/20/2016 04:11:57.614	3	128
04/20/2016 04:11:57.614	4	2458
04/20/2016 04:11:57.614	5	2000
04/20/2016 04:11:57.629	6	1500
04/20/2016 04:11:57.629	7	9000
04/20/2016 04:11:57.629	8	0
04/20/2016 04:11:57.645	9	0
04/20/2016 04:11:57.645	10	0
04/20/2016 04:11:57.708	1	0
04/20/2016 04:11:57.708	2	3
04/20/2016 04:11:57.723	3	128
04/20/2016 04:11:57.723	4	2445
04/20/2016 04:11:57.723	5	2000
04/20/2016 04:11:57.739	6	1500
04/20/2016 04:11:57.739	7	9000
04/20/2016 04:11:57.739	8	0
04/20/2016 04:11:57.754	9	0
04/20/2016 04:11:57.754	10	0
04/20/2016 04:11:57.817	1	0
04/20/2016 04:11:57.817	2	3
04/20/2016 04:11:57.833	3	128
04/20/2016 04:11:57.833	4	2457
04/20/2016 04:11:57.833	5	2000
04/20/2016 04:11:57.848	6	1500
04/20/2016 04:11:57.848	7	9000
04/20/2016 04:11:57.848	8	0
04/20/2016 04:11:57.848	9	0
04/20/2016 04:11:57.864	10	0
04/20/2016 04:11:57.926	1	0
04/20/2016 04:11:57.926	2	3
04/20/2016 04:11:57.942	3	128
04/20/2016 04:11:57.942	4	2440
04/20/2016 04:11:57.942	5	2000
04/20/2016 04:11:57.958	6	1500
04/20/2016 04:11:57.958	7	9000
04/20/2016 04:11:57.958	8	0
04/20/2016 04:11:57.958	9	0
04/20/2016 04:11:57.973	10	0
04/20/2016 04:11:58.036	1	0
04/20/2016 04:11:58.036	2	3
04/20/2016 04:11:58.051	3	128
04/20/2016 04:11:58.051	4	2425
04/20/2016 04:11:58.051	5	2000
04/20/2016 04:11:58.051	6	1500
04/20/2016 04:11:58.067	7	9000
04/20/2016 04:11:58.067	8	0
04/20/2016 04:11:58.067	9	0
04/20/2016 04:11:58.083	10	0
04/20/2016 04:11:58.145	1	0
04/20/2016 04:11:58.145	2	3
04/20/2016 04:11:58.161	3	128
04/20/2016 04:11:58.161	4	2428
04/20/2016 04:11:58.161	5	2000
04/20/2016 04:11:58.161	6	1500
04/20/2016 04:11:58.176	7	9000
04/20/2016 04:11:58.176	8	0
04/20/2016 04:11:58.176	9	0
04/20/2016 04:11:58.192	10	0
04/20/2016 04:11:58.254	1	0
04/20/2016 04:11:58.254	2	3
04/20/2016 04:11:58.270	3	128
04/20/2016 04:11:58.270	4	2418
04/20/2016 04:11:58.270	5	2000
04/20/2016 04:11:58.270	6	1500
04/20/2016 04:11:58.286	7	9000
04/20/2016 04:11:58.286	8	0
04/20/2016 04:11:58.286	9	0
04/20/2016 04:11:58.301	10	0
04/20/2016 04:11:58.364	1	0
04/20/2016 04:11:58.364	2	3
04/20/2016 04:11:58.379	3	128
04/20/2016 04:11:58.379	4	2406
04/20/2016 04:11:58.379	5	2000
04/20/2016 04:11:58.395	6	1500
04/20/2016 04:11:58.395	7	9000
04/20/2016 04:11:58.395	8	0
04/20/2016 04:11:58.411	9	0
04/20/2016 04:11:58.411	10	0
04/20/2016 04:11:58.473	1	0
04/20/2016 04:11:58.473	2	3
04/20/2016 04:11:58.489	3	128
04/20/2016 04:11:58.489	4	2418
04/20/2016 04:11:58.489	5	2000
04/20/2016 04:11:58.504	6	1500
04/20/2016 04:11:58.504	7	9000
04/20/2016 04:11:58.504	8	0
04/20/2016 04:11:58.520	9	0
04/20/2016 04:11:58.520	10	0
04/20/2016 04:11:58.583	1	0
04/20/2016 04:11:58.583	2	3
04/20/2016 04:11:58.598	3	128
04/20/2016 04:11:58.598	4	2409
04/20/2016 04:11:58.598	5	2000
04/20/2016 04:11:58.614	6	1500
04/20/2016 04:11:58.614	7	9000
04/20/2016 04:11:58.614	8	0
04/20/2016 04:11:58.614	9	0
04/20/2016 04:11:58.629	10	0
04/20/2016 04:11:58.692	1	0
04/20/2016 04:11:58.692	2	3
04/20/2016 04:11:58.708	3	128
04/20/2016 04:11:58.708	4	2392
04/20/2016 04:11:58.708	5	2000
04/20/2016 04:11:58.723	6	1500
04/20/2016 04:11:58.723	7	9000
04/20/2016 04:11:58.723	8	0
04/20/2016 04:11:58.723	9	0
04/20/2016 04:11:58.739	10	0
04/20/2016 04:11:58.801	1	0
04/20/2016 04:11:58.801	2	3
04/20/2016 04:11:58.817	3	128
04/20/2016 04:11:58.817	4	2398
04/20/2016 04:11:58.817	5	2000
04/20/2016 04:11:58.817	6	1500
04/20/2016 04:11:58.833	7	9000
04/20/2016 04:11:58.833	8	0
04/20/2016 04:11:58.833	9	0
04/20/2016 04:11:58.848	10	0
04/20/2016 04:11:58.911	1	0
04/20/2016 04:11:58.911	2	3
04/20/2016 04:11:58.926	3	128
04/20/2016 04:11:58.926	4	2387
04/20/2016 04:11:58.926	5	2000
04/20/2016 04:11:58.942	6	1500
04/20/2016 04:11:58.942	7	9000
04/20/2016 04:11:58.942	8	0
04/20/2016 04:11:58.958	9	0
04/20/2016 04:11:58.958	10	0
04/20/2016 04:11:59.020	1	0
04/20/2016 04:11:59.020	2	3
04/20/2016 04:11:59.036	3	128
04/20/2016 04:11:59.036	4	2376
04/20/2016 04:11:59.036	5	2000
04/20/2016 04:11:59.051	6	1500
04/20/2016 04:11:59.051	7	9000
04/20/2016 04:11:59.051	8	0
04/20/2016 04:11:59.067	9	0
04/20/2016 04:11:59.067	10	0
04/20/2016 04:11:59.129	1	0
04/20/2016 04:11:59.129	2	3
04/20/2016 04:11:59.145	3	128
04/20/2016 04:11:59.145	4	2368
04/20/2016 04:11:59.145	5	2000
04/20/2016 04:11:59.161	6	1500
04/20/2016 04:11:59.161	7	9000
04/20/2016 04:11:59.161	8	0
04/20/2016 04:11:59.176	9	0
04/20/2016 04:11:59.176	10	0
04/20/2016 04:11:59.239	1	0
04/20/2016 04:11:59.239	2	3
04/20/2016 04:11:59.254	3	128
04/20/2016 04:11:59.254	4	2367
04/20/2016 04:11:59.254	5	2000
04/20/2016 04:11:59.270	6	1500
04/20/2016 04:11:59.270	7	9000
04/20/2016 04:11:59.270	8	0
04/20/2016 04:11:59.286	9	0
04/20/2016 04:11:59.286	10	0
04/20/2016 04:11:59.348	1	0
04/20/2016 04:11:59.348	2	3
04/20/2016 04:11:59.364	3	128
04/20/2016 04:11:59.364	4	2359
04/20/2016 04:11:59.364	5	2000
04/20/2016 04:11:59.379	6	1500
04/20/2016 04:11:59.379	7	9000
04/20/2016 04:11:59.379	8	0
04/20/2016 04:11:59.379	9	0
04/20/2016 04:11:59.395	10	0
04/20/2016 04:11:59.458	1	0
04/20/2016 04:11:59.458	2	3
04/20/2016 04:11:59.473	3	128
04/20/2016 04:11:59.473	4	2351
04/20/2016 04:11:59.473	5	2000
04/20/2016 04:11:59.489	6	1500
04/20/2016 04:11:59.489	7	9000
04/20/2016 04:11:59.489	8	0
04/20/2016 04:11:59.489	9	0
04/20/2016 04:11:59.504	10	0
04/20/2016 04:11:59.567	1	0
04/20/2016 04:11:59.567	2	3
04/20/2016 04:11:59.583	3	128
04/20/2016 04:11:59.583	4	2358
04/20/2016 04:11:59.583	5	2000
04/20/2016 04:11:59.583	6	1500
04/20/2016 04:11:59.598	7	9000
04/20/2016 04:11:59.598	8	0
04/20/2016 04:11:59.598	9	0
04/20/2016 04:11:59.614	10	0
04/20/2016 04:11:59.676	1	0
04/20/2016 04:11:59.692	2	3
04/20/2016 04:11:59.692	3	128
04/20/2016 04:11:59.692	4	2348
04/20/2016 04:11:59.708	5	2000
04/20/2016 04:11:59.708	6	1500
04/20/2016 04:11:59.708	7	9000
04/20/2016 04:11:59.723	8	0
04/20/2016 04:11:59.723	9	0
04/20/2016 04:11:59.723	10	0
04/20/2016 04:11:59.786	1	0
04/20/2016 04:11:59.786	2	3
04/20/2016 04:11:59.801	3	128
04/20/2016 04:11:59.801	4	2339
04/20/2016 04:11:59.801	5	2000
04/20/2016 04:11:59.817	6	1500
04/20/2016 04:11:59.817	7	9000
04/20/2016 04:11:59.817	8	0
04/20/2016 04:11:59.833	9	0
04/20/2016 04:11:59.833	10	0
04/20/2016 04:11:59.895	1	0
04/20/2016 04:11:59.895	2	3
04/20/2016 04:11:59.911	3	128
04/20/2016 04:11:59.911	4	2340
04/20/2016 04:11:59.911	5	2000
04/20/2016 04:11:59.926	6	1500
04/20/2016 04:11:59.926	7	9000
04/20/2016 04:11:59.926	8	0
04/20/2016 04:11:59.926	9	0
04/20/2016 04:11:59.942	10	0
04/20/2016 04:12:00.004	1	0
04/20/2016 04:12:00.004	2	3
04/20/2016 04:12:00.020	3	128
04/20/2016 04:12:00.020	4	2336
04/20/2016 04:12:00.020	5	2000
04/20/2016 04:12:00.036	6	1500
04/20/2016 04:12:00.036	7	9000
04/20/2016 04:12:00.036	8	0
04/20/2016 04:12:00.051	9	0
04/20/2016 04:12:00.051	10	0
04/20/2016 04:12:00.114	1	0
04/20/2016 04:12:00.114	2	3
04/20/2016 04:12:00.129	3	128
04/20/2016 04:12:00.129	4	2329
04/20/2016 04:12:00.129	5	2000
04/20/2016 04:12:00.145	6	1500
04/20/2016 04:12:00.145	7	9000
04/20/2016 04:12:00.145	8	0
04/20/2016 04:12:00.145	9	0
04/20/2016 04:12:00.161	10	0
04/20/2016 04:12:00.223	1	0
04/20/2016 04:12:00.223	2	3
04/20/2016 04:12:00.239	3	128
04/20/2016 04:12:00.239	4	2312
04/20/2016 04:12:00.239	5	2000
04/20/2016 04:12:00.254	6	1500
04/20/2016 04:12:00.254	7	9000
04/20/2016 04:12:00.254	8	0
04/20/2016 04:12:00.254	9	0
04/20/2016 04:12:00.270	10	0
04/20/2016 04:12:00.333	1	0
04/20/2016 04:12:00.348	2	3
04/20/2016 04:12:00.348	3	128
04/20/2016 04:12:00.348	4	2317
04/20/2016 04:12:00.348	5	2000
04/20/2016 04:12:00.364	6	1500
04/20/2016 04:12:00.364	7	9000
04/20/2016 04:12:00.364	8	0
04/20/2016 04:12:00.379	9	0
04/20/2016 04:12:00.379	10	0
04/20/2016 04:12:00.442	1	0
04/20/2016 04:12:00.458	2	3
04/20/2016 04:12:00.458	3	128
04/20/2016 04:12:00.458	4	2311
04/20/2016 04:12:00.458	5	2000
04/20/2016 04:12:00.473	6	1500
04/20/2016 04:12:00.473	7	9000
04/20/2016 04:12:00.473	8	0
04/20/2016 04:12:00.489	9	0
04/20/2016 04:12:00.489	10	0
04/20/2016 04:12:00.551	1	0
04/20/2016 04:12:00.551	2	3
04/20/2016 04:12:00.567	3	128
04/20/2016 04:12:00.567	4	2291
04/20/2016 04:12:00.567	5	2000
04/20/2016 04:12:00.583	6	1500
04/20/2016 04:12:00.583	7	9000
04/20/2016 04:12:00.583	8	0
04/20/2016 04:12:00.599	9	0
04/20/2016 04:12:00.599	10	0
04/20/2016 04:12:00.662	1	0
04/20/2016 04:12:00.662	2	3
04/20/2016 04:12:00.677	3	128
04/20/2016 04:12:00.677	4	2290
04/20/2016 04:12:00.677	5	2000
04/20/2016 04:12:00.693	6	1500
04/20/2016 04:12:00.693	7	9000
04/20/2016 04:12:00.693	8	0
04/20/2016 04:12:00.693	9	0
04/20/2016 04:12:00.709	10	0
04/20/2016 04:12:00.771	1	0
04/20/2016 04:12:00.771	2	3
04/20/2016 04:12:00.787	3	128
04/20/2016 04:12:00.787	4	2289
04/20/2016 04:12:00.787	5	2000
04/20/2016 04:12:00.802	6	1500
04/20/2016 04:12:00.802	7	9000
04/20/2016 04:12:00.802	8	0
04/20/2016 04:12:00.802	9	0
04/20/2016 04:12:00.818	10	0
04/20/2016 04:12:00.880	1	0
04/20/2016 04:12:00.880	2	3
04/20/2016 04:12:00.896	3	128
04/20/2016 04:12:00.896	4	2273
04/20/2016 04:12:00.896	5	2000
04/20/2016 04:12:00.912	6	1500
04/20/2016 04:12:00.912	7	9000
04/20/2016 04:12:00.912	8	0
04/20/2016 04:12:00.927	9	0
04/20/2016 04:12:00.927	10	0
04/20/2016 04:12:00.990	1	0
04/20/2016 04:12:01.005	2	3
04/20/2016 04:12:01.005	3	128
04/20/2016 04:12:01.005	4	2270
04/20/2016 04:12:01.005	5	2000
04/20/2016 04:12:01.021	6	1500
04/20/2016 04:12:01.021	7	9000
04/20/2016 04:12:01.021	8	0
04/20/2016 04:12:01.037	9	0
04/20/2016 04:12:01.037	10	0
04/20/2016 04:12:01.099	1	0
04/20/2016 04:12:01.099	2	3
04/20/2016 04:12:01.115	3	128
04/20/2016 04:12:01.115	4	2273
04/20/2016 04:12:01.115	5	2000
04/20/2016 04:12:01.130	6	1500
04/20/2016 04:12:01.130	7	9000
04/20/2016 04:12:01.130	8	0
04/20/2016 04:12:01.146	9	0
04/20/2016 04:12:01.146	10	0
04/20/2016 04:12:01.209	1	0
04/20/2016 04:12:01.209	2	3
04/20/2016 04:12:01.224	3	128
04/20/2016 04:12:01.224	4	2267
04/20/2016 04:12:01.224	5	2000
04/20/2016 04:12:01.240	6	1500
04/20/2016 04:12:01.240	7	9000
04/20/2016 04:12:01.240	8	0
04/20/2016 04:12:01.255	9	0
04/20/2016 04:12:01.255	10	0
04/20/2016 04:12:01.318	1	0
04/20/2016 04:12:01.318	2	3
04/20/2016 04:12:01.334	3	128
04/20/2016 04:12:01.334	4	2248
04/20/2016 04:12:01.334	5	2000
04/20/2016 04:12:01.349	6	1500
04/20/2016 04:12:01.349	7	9000
04/20/2016 04:12:01.349	8	0
04/20/2016 04:12:01.365	9	0
04/20/2016 04:12:01.365	10	0
04/20/2016 04:12:01.427	1	0
04/20/2016 04:12:01.427	2	3
04/20/2016 04:12:01.443	3	128
04/20/2016 04:12:01.443	4	2247
04/20/2016 04:12:01.443	5	2000
04/20/2016 04:12:01.459	6	1500
04/20/2016 04:12:01.459	7	9000
04/20/2016 04:12:01.459	8	0
04/20/2016 04:12:01.474	9	0
04/20/2016 04:12:01.474	10	0
04/20/2016 04:12:01.537	1	0
04/20/2016 04:12:01.537	2	3
04/20/2016 04:12:01.552	3	128
04/20/2016 04:12:01.552	4	2252
04/20/2016 04:12:01.552	5	2000
04/20/2016 04:12:01.568	6	1500
04/20/2016 04:12:01.568	7	9000
04/20/2016 04:12:01.568	8	0
04/20/2016 04:12:01.568	9	0
04/20/2016 04:12:01.584	10	0
04/20/2016 04:12:01.646	1	0
04/20/2016 04:12:01.646	2	3
04/20/2016 04:12:01.662	3	128
04/20/2016 04:12:01.662	4	2248
04/20/2016 04:12:01.662	5	2000
04/20/2016 04:12:01.677	6	1500
04/20/2016 04:12:01.677	7	9000
04/20/2016 04:12:01.677	8	0
04/20/2016 04:12:01.693	9	0
04/20/2016 04:12:01.693	10	0
04/20/2016 04:12:01.755	1	0
04/20/2016 04:12:01.755	2	3
04/20/2016 04:12:01.771	3	128
04/20/2016 04:12:01.771	4	2235
04/20/2016 04:12:01.771	5	2000
04/20/2016 04:12:01.771	6	1500
04/20/2016 04:12:01.787	7	9000
04/20/2016 04:12:01.787	8	0
04/20/2016 04:12:01.787	9	0
04/20/2016 04:12:01.802	10	0
04/20/2016 04:12:01.865	1	0
04/20/2016 04:12:01.865	2	3
04/20/2016 04:12:01.880	3	128
04/20/2016 04:12:01.880	4	2232
04/20/2016 04:12:01.880	5	2000
04/20/2016 04:12:01.896	6	1500
04/20/2016 04:12:01.896	7	9000
04/20/2016 04:12:01.896	8	0
04/20/2016 04:12:01.912	9	0
04/20/2016 04:12:01.912	10	0
04/20/2016 04:12:01.975	1	0
04/20/2016 04:12:01.975	2	3
04/20/2016 04:12:01.990	3	128
04/20/2016 04:12:01.990	4	2218
04/20/2016 04:12:01.990	5	2000
04/20/2016 04:12:02.006	6	1500
04/20/2016 04:12:02.006	7	9000
04/20/2016 04:12:02.006	8	0
04/20/2016 04:12:02.021	9	0
04/20/2016 04:12:02.021	10	0
04/20/2016 04:12:02.084	1	0
04/20/2016 04:12:02.084	2	3
04/20/2016 04:12:02.100	3	128
04/20/2016 04:12:02.100	4	2215
04/20/2016 04:12:02.100	5	2000
04/20/2016 04:12:02.115	6	1500
04/20/2016 04:12:02.115	7	9000
04/20/2016 04:12:02.115	8	0
04/20/2016 04:12:02.115	9	0
04/20/2016 04:12:02.131	10	0
04/20/2016 04:12:02.193	1	0
04/20/2016 04:12:02.193	2	3
04/20/2016 04:12:02.209	3	128
04/20/2016 04:12:02.209	4	2212
04/20/2016 04:12:02.209	5	2000
04/20/2016 04:12:02.225	6	1500
04/20/2016 04:12:02.225	7	9000
04/20/2016 04:12:02.225	8	0
04/20/2016 04:12:02.225	9	0
04/20/2016 04:12:02.240	10	0
04/20/2016 04:12:02.303	1	0
04/20/2016 04:12:02.303	2	3
04/20/2016 04:12:02.318	3	128
04/20/2016 04:12:02.318	4	2212
04/20/2016 04:12:02.318	5	2000
04/20/2016 04:12:02.318	6	1500
04/20/2016 04:12:02.334	7	9000
04/20/2016 04:12:02.334	8	0
04/20/2016 04:12:02.334	9	0
04/20/2016 04:12:02.350	10	0
04/20/2016 04:12:02.412	1	0
04/20/2016 04:12:02.412	2	3
04/20/2016 04:12:02.428	3	128
04/20/2016 04:12:02.428	4	2191
04/20/2016 04:12:02.428	5	2000
04/20/2016 04:12:02.443	6	1500
04/20/2016 04:12:02.443	7	9000
04/20/2016 04:12:02.443	8	0
04/20/2016 04:12:02.459	9	0
04/20/2016 04:12:02.459	10	0
04/20/2016 04:12:02.521	1	0
04/20/2016 04:12:02.521	2	3
04/20/2016 04:12:02.537	3	128
04/20/2016 04:12:02.537	4	2202
04/20/2016 04:12:02.537	5	2000
04/20/2016 04:12:02.553	6	1500
04/20/2016 04:12:02.553	7	9000
04/20/2016 04:12:02.553	8	0
04/20/2016 04:12:02.568	9	0
04/20/2016 04:12:02.568	10	0
04/20/2016 04:12:02.631	1	0
04/20/2016 04:12:02.646	2	3
04/20/2016 04:12:02.646	3	128
04/20/2016 04:12:02.646	4	2195
04/20/2016 04:12:02.662	5	2000
04/20/2016 04:12:02.662	6	1500
04/20/2016 04:12:02.662	7	9000
04/20/2016 04:12:02.662	8	0
04/20/2016 04:12:02.678	9	0
04/20/2016 04:12:02.678	10	0
04/20/2016 04:12:02.740	1	0
04/20/2016 04:12:02.740	2	3
04/20/2016 04:12:02.756	3	128
04/20/2016 04:12:02.756	4	2184
04/20/2016 04:12:02.756	5	2000
04/20/2016 04:12:02.771	6	1500
04/20/2016 04:12:02.771	7	9000
04/20/2016 04:12:02.771	8	0
04/20/2016 04:12:02.787	9	0
04/20/2016 04:12:02.787	10	0
04/20/2016 04:12:02.850	1	0
04/20/2016 04:12:02.850	2	3
04/20/2016 04:12:02.865	3	128
04/20/2016 04:12:02.865	4	2170
04/20/2016 04:12:02.865	5	2000
04/20/2016 04:12:02.881	6	1500
04/20/2016 04:12:02.881	7	9000
04/20/2016 04:12:02.881	8	0
04/20/2016 04:12:02.881	9	0
04/20/2016 04:12:02.896	10	0
04/20/2016 04:12:02.959	1	0
04/20/2016 04:12:02.975	2	3
04/20/2016 04:12:02.975	3	128
04/20/2016 04:12:02.975	4	2170
04/20/2016 04:12:02.975	5	2000
04/20/2016 04:12:02.990	6	1500
04/20/2016 04:12:02.990	7	9000
04/20/2016 04:12:02.990	8	0
04/20/2016 04:12:03.006	9	0
04/20/2016 04:12:03.006	10	0
04/20/2016 04:12:03.068	1	0
04/20/2016 04:12:03.068	2	3
04/20/2016 04:12:03.084	3	128
04/20/2016 04:12:03.084	4	2165
04/20/2016 04:12:03.084	5	2000
04/20/2016 04:12:03.100	6	1500
04/20/2016 04:12:03.100	7	9000
04/20/2016 04:12:03.100	8	0
04/20/2016 04:12:03.115	9	0
04/20/2016 04:12:03.115	10	0
04/20/2016 04:12:03.178	1	0
04/20/2016 04:12:03.178	2	3
04/20/2016 04:12:03.193	3	128
04/20/2016 04:12:03.193	4	2153
04/20/2016 04:12:03.193	5	2000
04/20/2016 04:12:03.209	6	1500
04/20/2016 04:12:03.209	7	9000
04/20/2016 04:12:03.209	8	0
04/20/2016 04:12:03.225	9	0
04/20/2016 04:12:03.225	10	0
04/20/2016 04:12:03.287	1	0
04/20/2016 04:12:03.287	2	3
04/20/2016 04:12:03.303	3	128
04/20/2016 04:12:03.303	4	2142
04/20/2016 04:12:03.303	5	2000
04/20/2016 04:12:03.318	6	1500
04/20/2016 04:12:03.318	7	9000
04/20/2016 04:12:03.318	8	0
04/20/2016 04:12:03.334	9	0
04/20/2016 04:12:03.334	10	0
04/20/2016 04:12:03.396	1	0
04/20/2016 04:12:03.396	2	3
04/20/2016 04:12:03.412	3	128
04/20/2016 04:12:03.412	4	2138
04/20/2016 04:12:03.412	5	2000
04/20/2016 04:12:03.428	6	1500
04/20/2016 04:12:03.428	7	9000
04/20/2016 04:12:03.428	8	0
04/20/2016 04:12:03.443	9	0
04/20/2016 04:12:03.443	10	0
04/20/2016 04:12:03.506	1	0
04/20/2016 04:12:03.506	2	3
04/20/2016 04:12:03.521	3	128
04/20/2016 04:12:03.521	4	2141
04/20/2016 04:12:03.521	5	2000
04/20/2016 04:12:03.537	6	1500
04/20/2016 04:12:03.537	7	9000
04/20/2016 04:12:03.537	8	0
04/20/2016 04:12:03.553	9	0
04/20/2016 04:12:03.553	10	0
04/20/2016 04:12:03.615	1	0
04/20/2016 04:12:03.615	2	3
04/20/2016 04:12:03.631	3	128
04/20/2016 04:12:03.631	4	2134
04/20/2016 04:12:03.631	5	2000
04/20/2016 04:12:03.646	6	1500
04/20/2016 04:12:03.646	7	9000
04/20/2016 04:12:03.646	8	0
04/20/2016 04:12:03.646	9	0
04/20/2016 04:12:03.662	10	0
04/20/2016 04:12:03.725	1	0
04/20/2016 04:12:03.740	2	3
04/20/2016 04:12:03.740	3	128
04/20/2016 04:12:03.740	4	2126
04/20/2016 04:12:03.740	5	2000
04/20/2016 04:12:03.756	6	1500
04/20/2016 04:12:03.756	7	9000
04/20/2016 04:12:03.756	8	0
04/20/2016 04:12:03.771	9	0
04/20/2016 04:12:03.771	10	0
04/20/2016 04:12:03.834	1	0
04/20/2016 04:12:03.834	2	3
04/20/2016 04:12:03.850	3	128
04/20/2016 04:12:03.850	4	2121
04/20/2016 04:12:03.850	5	2000
04/20/2016 04:12:03.865	6	1500
04/20/2016 04:12:03.865	7	9000
04/20/2016 04:12:03.865	8	0
04/20/2016 04:12:03.881	9	0
04/20/2016 04:12:03.881	10	0
04/20/2016 04:12:03.943	1	0
04/20/2016 04:12:03.943	2	3
04/20/2016 04:12:03.959	3	128
04/20/2016 04:12:03.959	4	2113
04/20/2016 04:12:03.959	5	2000
04/20/2016 04:12:03.975	6	1500
04/20/2016 04:12:03.975	7	9000
04/20/2016 04:12:03.975	8	0
04/20/2016 04:12:03.990	9	0
04/20/2016 04:12:03.990	10	0
04/20/2016 04:12:04.053	1	0
04/20/2016 04:12:04.053	2	3
04/20/2016 04:12:04.068	3	128
04/20/2016 04:12:04.068	4	2109
04/20/2016 04:12:04.068	5	2000
04/20/2016 04:12:04.084	6	1500
04/20/2016 04:12:04.084	7	9000
04/20/2016 04:12:04.084	8	0
04/20/2016 04:12:04.100	9	0
04/20/2016 04:12:04.100	10	0
04/20/2016 04:12:04.162	1	0
04/20/2016 04:12:04.162	2	3
04/20/2016 04:12:04.178	3	128
04/20/2016 04:12:04.178	4	2105
04/20/2016 04:12:04.178	5	2000
04/20/2016 04:12:04.193	6	1500
04/20/2016 04:12:04.193	7	9000
04/20/2016 04:12:04.193	8	0
04/20/2016 04:12:04.193	9	0
04/20/2016 04:12:04.209	10	0
04/20/2016 04:12:04.271	1	0
04/20/2016 04:12:04.271	2	3
04/20/2016 04:12:04.287	3	128
04/20/2016 04:12:04.287	4	2093
04/20/2016 04:12:04.287	5	2000
04/20/2016 04:12:04.303	6	1500
04/20/2016 04:12:04.303	7	9000
04/20/2016 04:12:04.303	8	0
04/20/2016 04:12:04.318	9	0
04/20/2016 04:12:04.318	10	0
04/20/2016 04:12:04.381	1	0
04/20/2016 04:12:04.396	2	3
04/20/2016 04:12:04.396	3	128
04/20/2016 04:12:04.396	4	2092
04/20/2016 04:12:04.396	5	2000
04/20/2016 04:12:04.412	6	1500
04/20/2016 04:12:04.412	7	9000
04/20/2016 04:12:04.412	8	0
04/20/2016 04:12:04.428	9	0
04/20/2016 04:12:04.428	10	0
04/20/2016 04:12:04.490	1	0
04/20/2016 04:12:04.490	2	3
04/20/2016 04:12:04.506	3	128
04/20/2016 04:12:04.506	4	2097
04/20/2016 04:12:04.506	5	2000
04/20/2016 04:12:04.521	6	1500
04/20/2016 04:12:04.521	7	9000
04/20/2016 04:12:04.521	8	0
04/20/2016 04:12:04.521	9	0
04/20/2016 04:12:04.537	10	0
04/20/2016 04:12:04.600	1	0
04/20/2016 04:12:04.600	2	3
04/20/2016 04:12:04.615	3	128
04/20/2016 04:12:04.615	4	2075
04/20/2016 04:12:04.615	5	2000
04/20/2016 04:12:04.631	6	1500
04/20/2016 04:12:04.631	7	9000
04/20/2016 04:12:04.631	8	0
04/20/2016 04:12:04.646	9	0
04/20/2016 04:12:04.646	10	0
04/20/2016 04:12:04.709	1	0
04/20/2016 04:12:04.725	2	3
04/20/2016 04:12:04.725	3	128
04/20/2016 04:12:04.725	4	2069
04/20/2016 04:12:04.725	5	2000
04/20/2016 04:12:04.740	6	1500
04/20/2016 04:12:04.740	7	9000
04/20/2016 04:12:04.740	8	0
04/20/2016 04:12:04.756	9	0
04/20/2016 04:12:04.756	10	0
04/20/2016 04:12:04.818	1	0
04/20/2016 04:12:04.818	2	3
04/20/2016 04:12:04.834	3	128
04/20/2016 04:12:04.834	4	2066
04/20/2016 04:12:04.834	5	2000
04/20/2016 04:12:04.850	6	1500
04/20/2016 04:12:04.850	7	9000
04/20/2016 04:12:04.850	8	0
04/20/2016 04:12:04.865	9	0
04/20/2016 04:12:04.865	10	0
04/20/2016 04:12:04.928	1	0
04/20/2016 04:12:04.928	2	3
04/20/2016 04:12:04.943	3	128
04/20/2016 04:12:04.943	4	2054
04/20/2016 04:12:04.943	5	2000
04/20/2016 04:12:04.959	6	1500
04/20/2016 04:12:04.959	7	9000
04/20/2016 04:12:04.959	8	0
04/20/2016 04:12:04.975	9	0
04/20/2016 04:12:04.975	10	0
04/20/2016 04:12:05.037	1	0
04/20/2016 04:12:05.037	2	3
04/20/2016 04:12:05.053	3	128
04/20/2016 04:12:05.053	4	2062
04/20/2016 04:12:05.053	5	2000
04/20/2016 04:12:05.068	6	1500
04/20/2016 04:12:05.068	7	9000
04/20/2016 04:12:05.068	8	0
04/20/2016 04:12:05.068	9	0
04/20/2016 04:12:05.084	10	0
04/20/2016 04:12:05.146	1	0
04/20/2016 04:12:05.146	2	3
04/20/2016 04:12:05.162	3	128
04/20/2016 04:12:05.162	4	2057
04/20/2016 04:12:05.162	5	2000
04/20/2016 04:12:05.162	6	1500
04/20/2016 04:12:05.178	7	9000
04/20/2016 04:12:05.178	8	0
04/20/2016 04:12:05.178	9	0
04/20/2016 04:12:05.193	10	0
04/20/2016 04:12:05.256	1	0
04/20/2016 04:12:05.256	2	3
04/20/2016 04:12:05.271	3	128
04/20/2016 04:12:05.271	4	2036
04/20/2016 04:12:05.271	5	2000
04/20/2016 04:12:05.287	6	1500
04/20/2016 04:12:05.287	7	9000
04/20/2016 04:12:05.287	8	0
04/20/2016 04:12:05.287	9	0
04/20/2016 04:12:05.303	10	0
04/20/2016 04:12:05.365	1	0
04/20/2016 04:12:05.365	2	3
04/20/2016 04:12:05.381	3	128
04/20/2016 04:12:05.381	4	2040
04/20/2016 04:12:05.381	5	2000
04/20/2016 04:12:05.396	6	1500
04/20/2016 04:12:05.396	7	9000
04/20/2016 04:12:05.396	8	0
04/20/2016 04:12:05.412	9	0
04/20/2016 04:12:05.412	10	0
04/20/2016 04:12:05.475	1	0
04/20/2016 04:12:05.475	2	3
04/20/2016 04:12:05.490	3	128
04/20/2016 04:12:05.490	4	2037
04/20/2016 04:12:05.490	5	2000
04/20/2016 04:12:05.506	6	1500
04/20/2016 04:12:05.506	7	9000
04/20/2016 04:12:05.506	8	0
04/20/2016 04:12:05.521	9	0
04/20/2016 04:12:05.521	10	0
04/20/2016 04:12:05.584	1	0
04/20/2016 04:12:05.584	2	3
04/20/2016 04:12:05.600	3	128
04/20/2016 04:12:05.600	4	2027
04/20/2016 04:12:05.600	5	2000
04/20/2016 04:12:05.615	6	1500
04/20/2016 04:12:05.615	7	9000
04/20/2016 04:12:05.615	8	0
04/20/2016 04:12:05.631	9	0
04/20/2016 04:12:05.631	10	0
04/20/2016 04:12:05.693	1	0
04/20/2016 04:12:05.693	2	3
04/20/2016 04:12:05.709	3	128
04/20/2016 04:12:05.709	4	2015
04/20/2016 04:12:05.709	5	2000
04/20/2016 04:12:05.725	6	1500
04/20/2016 04:12:05.725	7	9000
04/20/2016 04:12:05.725	8	0
04/20/2016 04:12:05.740	9	0
04/20/2016 04:12:05.740	10	0
04/20/2016 04:12:05.803	1	0
04/20/2016 04:12:05.803	2	3
04/20/2016 04:12:05.818	3	128
04/20/2016 04:12:05.818	4	2016
04/20/2016 04:12:05.818	5	2000
04/20/2016 04:12:05.834	6	1500
04/20/2016 04:12:05.834	7	9000
04/20/2016 04:12:05.834	8	0
04/20/2016 04:12:05.834	9	0
04/20/2016 04:12:05.850	10	0
04/20/2016 04:12:05.912	1	0
04/20/2016 04:12:05.928	2	3
04/20/2016 04:12:05.928	3	128
04/20/2016 04:12:05.928	4	2016
04/20/2016 04:12:05.928	5	2000
04/20/2016 04:12:05.943	6	1500
04/20/2016 04:12:05.943	7	9000
04/20/2016 04:12:05.943	8	0
04/20/2016 04:12:05.959	9	0
04/20/2016 04:12:05.959	10	0
04/20/2016 04:12:06.021	1	0
04/20/2016 04:12:06.037	2	3
04/20/2016 04:12:06.037	3	128
04/20/2016 04:12:06.037	4	1997
04/20/2016 04:12:06.037	5	2000
04/20/2016 04:12:06.056	6	1500
04/20/2016 04:12:06.056	7	9000
04/20/2016 04:12:06.056	8	0
04/20/2016 04:12:06.069	9	0
04/20/2016 04:12:06.069	10	0
04/20/2016 04:12:06.132	1	0
04/20/2016 04:12:06.148	2	3
04/20/2016 04:12:06.148	3	128
04/20/2016 04:12:06.148	4	1992
04/20/2016 04:12:06.163	5	2000
04/20/2016 04:12:06.163	6	1500
04/20/2016 04:12:06.163	7	9000
04/20/2016 04:12:06.163	8	0
04/20/2016 04:12:06.179	9	0
04/20/2016 04:12:06.179	10	0
04/20/2016 04:12:06.241	1	0
04/20/2016 04:12:06.241	2	3
04/20/2016 04:12:06.257	3	128
04/20/2016 04:12:06.257	4	1991
04/20/2016 04:12:06.257	5	2000
04/20/2016 04:12:06.273	6	1500
04/20/2016 04:12:06.273	7	9000
04/20/2016 04:12:06.273	8	0
04/20/2016 04:12:06.288	9	0
04/20/2016 04:12:06.288	10	0
04/20/2016 04:12:06.351	1	0
04/20/2016 04:12:06.351	2	3
04/20/2016 04:12:06.366	3	128
04/20/2016 04:12:06.366	4	1977
04/20/2016 04:12:06.366	5	2000
04/20/2016 04:12:06.382	6	1500
04/20/2016 04:12:06.382	7	9000
04/20/2016 04:12:06.382	8	0
04/20/2016 04:12:06.382	9	0
04/20/2016 04:12:06.398	10	0
04/20/2016 04:12:06.460	1	0
04/20/2016 04:12:06.476	2	3
04/20/2016 04:12:06.476	3	128
04/20/2016 04:12:06.476	4	1976
04/20/2016 04:12:06.491	5	2000
04/20/2016 04:12:06.491	6	1500
04/20/2016 04:12:06.491	7	9000
04/20/2016 04:12:06.507	8	0
04/20/2016 04:12:06.507	9	0
04/20/2016 04:12:06.507	10	0
04/20/2016 04:12:06.585	1	0
04/20/2016 04:12:06.601	2	3
04/20/2016 04:12:06.601	3	128
04/20/2016 04:12:06.601	4	1969
04/20/2016 04:12:06.616	5	2000
04/20/2016 04:12:06.616	6	1500
04/20/2016 04:12:06.616	7	9000
04/20/2016 04:12:06.616	8	0
04/20/2016 04:12:06.632	9	0
04/20/2016 04:12:06.632	10	0
04/20/2016 04:12:06.710	1	0
04/20/2016 04:12:06.726	2	3
04/20/2016 04:12:06.726	3	128
04/20/2016 04:12:06.726	4	1957
04/20/2016 04:12:06.741	5	2000
04/20/2016 04:12:06.741	6	1500
04/20/2016 04:12:06.741	7	9000
04/20/2016 04:12:06.757	8	0
04/20/2016 04:12:06.757	9	0
04/20/2016 04:12:06.757	10	0
04/20/2016 04:12:06.819	1	0
04/20/2016 04:12:06.819	2	3
04/20/2016 04:12:06.819	3	128
04/20/2016 04:12:06.835	4	1963
04/20/2016 04:12:06.835	5	2000
04/20/2016 04:12:06.835	6	1500
04/20/2016 04:12:06.851	7	9000
04/20/2016 04:12:06.851	8	0
04/20/2016 04:12:06.851	9	0
04/20/2016 04:12:06.866	10	0
04/20/2016 04:12:06.929	1	0
04/20/2016 04:12:06.944	2	3
04/20/2016 04:12:06.944	3	128
04/20/2016 04:12:06.944	4	1948
04/20/2016 04:12:06.944	5	2000
04/20/2016 04:12:06.964	6	1500
04/20/2016 04:12:06.964	7	9000
04/20/2016 04:12:06.964	8	0
04/20/2016 04:12:06.977	9	0
04/20/2016 04:12:06.977	10	0
04/20/2016 04:12:07.039	1	0
04/20/2016 04:12:07.039	2	3
04/20/2016 04:12:07.055	3	128
04/20/2016 04:12:07.055	4	1949
04/20/2016 04:12:07.055	5	2000
04/20/2016 04:12:07.071	6	1500
04/20/2016 04:12:07.071	7	9000
04/20/2016 04:12:07.071	8	0
04/20/2016 04:12:07.086	9	0
04/20/2016 04:12:07.086	10	0
04/20/2016 04:12:07.149	1	0
04/20/2016 04:12:07.149	2	3
04/20/2016 04:12:07.149	3	128
04/20/2016 04:12:07.164	4	1948
04/20/2016 04:12:07.164	5	2000
04/20/2016 04:12:07.164	6	1500
04/20/2016 04:12:07.180	7	9000
04/20/2016 04:12:07.180	8	0
04/20/2016 04:12:07.180	9	0
04/20/2016 04:12:07.196	10	0
04/20/2016 04:12:07.258	1	0
04/20/2016 04:12:07.258	2	3
04/20/2016 04:12:07.274	3	128
04/20/2016 04:12:07.274	4	1935
04/20/2016 04:12:07.274	5	2000
04/20/2016 04:12:07.289	6	1500
04/20/2016 04:12:07.289	7	9000
04/20/2016 04:12:07.289	8	0
04/20/2016 04:12:07.305	9	0
04/20/2016 04:12:07.305	10	0
04/20/2016 04:12:07.368	1	0
04/20/2016 04:12:07.368	2	3
04/20/2016 04:12:07.383	3	128
04/20/2016 04:12:07.383	4	1928
04/20/2016 04:12:07.383	5	2000
04/20/2016 04:12:07.399	6	1500
04/20/2016 04:12:07.399	7	9000
04/20/2016 04:12:07.399	8	0
04/20/2016 04:12:07.399	9	0
04/20/2016 04:12:07.414	10	0
04/20/2016 04:12:07.477	1	0
04/20/2016 04:12:07.477	2	3
04/20/2016 04:12:07.493	3	128
04/20/2016 04:12:07.493	4	1932
04/20/2016 04:12:07.493	5	2000
04/20/2016 04:12:07.508	6	1500
04/20/2016 04:12:07.508	7	9000
04/20/2016 04:12:07.508	8	0
04/20/2016 04:12:07.524	9	0
04/20/2016 04:12:07.524	10	0
04/20/2016 04:12:07.602	1	0
04/20/2016 04:12:07.618	2	3
04/20/2016 04:12:07.618	3	128
04/20/2016 04:12:07.618	4	1928
04/20/2016 04:12:07.633	5	2000
04/20/2016 04:12:07.633	6	1500
04/20/2016 04:12:07.633	7	9000
04/20/2016 04:12:07.633	8	0
04/20/2016 04:12:07.649	9	0
04/20/2016 04:12:07.649	10	0
04/20/2016 04:12:07.711	1	0
04/20/2016 04:12:07.711	2	3
04/20/2016 04:12:07.727	3	128
04/20/2016 04:12:07.727	4	1920
04/20/2016 04:12:07.727	5	2000
04/20/2016 04:12:07.742	6	1500
04/20/2016 04:12:07.742	7	9000
04/20/2016 04:12:07.742	8	0
04/20/2016 04:12:07.758	9	0
04/20/2016 04:12:07.758	10	0
04/20/2016 04:12:07.821	1	0
04/20/2016 04:12:07.836	2	3
04/20/2016 04:12:07.836	3	128
04/20/2016 04:12:07.836	4	1900
04/20/2016 04:12:07.836	5	2000
04/20/2016 04:12:07.852	6	1500
04/20/2016 04:12:07.852	7	9000
04/20/2016 04:12:07.852	8	0
04/20/2016 04:12:07.868	9	0
04/20/2016 04:12:07.868	10	0
04/20/2016 04:12:07.930	1	0
04/20/2016 04:12:07.930	2	3
04/20/2016 04:12:07.946	3	128
04/20/2016 04:12:07.946	4	1911
04/20/2016 04:12:07.946	5	2000
04/20/2016 04:12:07.961	6	1500
04/20/2016 04:12:07.961	7	9000
04/20/2016 04:12:07.961	8	0
04/20/2016 04:12:07.977	9	0
04/20/2016 04:12:07.977	10	0
04/20/2016 04:12:08.071	1	0
04/20/2016 04:12:08.071	2	3
04/20/2016 04:12:08.071	3	128
04/20/2016 04:12:08.071	4	1902
04/20/2016 04:12:08.086	5	2000
04/20/2016 04:12:08.086	6	1500
04/20/2016 04:12:08.086	7	9000
04/20/2016 04:12:08.102	8	0
04/20/2016 04:12:08.102	9	0
04/20/2016 04:12:08.102	10	0
04/20/2016 04:12:08.211	1	0
04/20/2016 04:12:08.227	2	3
04/20/2016 04:12:08.227	3	128
04/20/2016 04:12:08.227	4	1878
04/20/2016 04:12:08.227	5	2000
04/20/2016 04:12:08.242	6	1500
04/20/2016 04:12:08.242	7	9000
04/20/2016 04:12:08.242	8	0
04/20/2016 04:12:08.258	9	0
04/20/2016 04:12:08.258	10	0
04/20/2016 04:12:08.321	1	0
04/20/2016 04:12:08.336	2	3
04/20/2016 04:12:08.336	3	128
04/20/2016 04:12:08.336	4	1870
04/20/2016 04:12:08.336	5	2000
04/20/2016 04:12:08.352	6	1500
04/20/2016 04:12:08.352	7	9000
04/20/2016 04:12:08.352	8	0
04/20/2016 04:12:08.368	9	0
04/20/2016 04:12:08.368	10	0
04/20/2016 04:12:08.430	1	0
04/20/2016 04:12:08.430	2	3
04/20/2016 04:12:08.430	3	128
04/20/2016 04:12:08.446	4	1874
04/20/2016 04:12:08.446	5	2000
04/20/2016 04:12:08.446	6	1500
04/20/2016 04:12:08.461	7	9000
04/20/2016 04:12:08.461	8	0
04/20/2016 04:12:08.461	9	0
04/20/2016 04:12:08.477	10	0
04/20/2016 04:12:08.539	1	0
04/20/2016 04:12:08.539	2	3
04/20/2016 04:12:08.555	3	128
04/20/2016 04:12:08.555	4	1861
04/20/2016 04:12:08.555	5	2000
04/20/2016 04:12:08.571	6	1500
04/20/2016 04:12:08.571	7	9000
04/20/2016 04:12:08.571	8	0
04/20/2016 04:12:08.586	9	0
04/20/2016 04:12:08.586	10	0
04/20/2016 04:12:08.649	1	0
04/20/2016 04:12:08.649	2	3
04/20/2016 04:12:08.664	3	128
04/20/2016 04:12:08.664	4	1859
04/20/2016 04:12:08.664	5	2000
04/20/2016 04:12:08.680	6	1500
04/20/2016 04:12:08.680	7	9000
04/20/2016 04:12:08.680	8	0
04/20/2016 04:12:08.680	9	0
04/20/2016 04:12:08.696	10	0
04/20/2016 04:12:08.758	1	0
04/20/2016 04:12:08.758	2	3
04/20/2016 04:12:08.774	3	128
04/20/2016 04:12:08.774	4	1861
04/20/2016 04:12:08.774	5	2000
04/20/2016 04:12:08.789	6	1500
04/20/2016 04:12:08.789	7	9000
04/20/2016 04:12:08.789	8	0
04/20/2016 04:12:08.789	9	0
04/20/2016 04:12:08.805	10	0
04/20/2016 04:12:08.868	1	0
04/20/2016 04:12:08.883	2	3
04/20/2016 04:12:08.883	3	128
04/20/2016 04:12:08.883	4	1845
04/20/2016 04:12:08.883	5	2000
04/20/2016 04:12:08.899	6	1500
04/20/2016 04:12:08.899	7	9000
04/20/2016 04:12:08.899	8	0
04/20/2016 04:12:08.914	9	0
04/20/2016 04:12:08.914	10	0
04/20/2016 04:12:08.977	1	0
04/20/2016 04:12:08.977	2	3
04/20/2016 04:12:08.993	3	128
04/20/2016 04:12:08.993	4	1839
04/20/2016 04:12:08.993	5	2000
04/20/2016 04:12:08.993	6	1500
04/20/2016 04:12:09.008	7	9000
04/20/2016 04:12:09.008	8	0
04/20/2016 04:12:09.008	9	0
04/20/2016 04:12:09.024	10	0
04/20/2016 04:12:09.086	1	0
04/20/2016 04:12:09.086	2	3
04/20/2016 04:12:09.102	3	128
04/20/2016 04:12:09.102	4	1833
04/20/2016 04:12:09.102	5	2000
04/20/2016 04:12:09.118	6	1500
04/20/2016 04:12:09.118	7	9000
04/20/2016 04:12:09.118	8	0
04/20/2016 04:12:09.133	9	0
04/20/2016 04:12:09.133	10	0
04/20/2016 04:12:09.196	1	0
04/20/2016 04:12:09.196	2	3
04/20/2016 04:12:09.211	3	128
04/20/2016 04:12:09.211	4	1839
04/20/2016 04:12:09.211	5	2000
04/20/2016 04:12:09.227	6	1500
04/20/2016 04:12:09.227	7	9000
04/20/2016 04:12:09.227	8	0
04/20/2016 04:12:09.243	9	0
04/20/2016 04:12:09.243	10	0
04/20/2016 04:12:09.305	1	0
04/20/2016 04:12:09.305	2	3
04/20/2016 04:12:09.321	3	128
04/20/2016 04:12:09.321	4	1821
04/20/2016 04:12:09.321	5	2000
04/20/2016 04:12:09.336	6	1500
04/20/2016 04:12:09.336	7	9000
04/20/2016 04:12:09.336	8	0
04/20/2016 04:12:09.352	9	0
04/20/2016 04:12:09.352	10	0
04/20/2016 04:12:09.415	1	0
04/20/2016 04:12:09.415	2	3
04/20/2016 04:12:09.430	3	128
04/20/2016 04:12:09.430	4	1826
04/20/2016 04:12:09.430	5	2000
04/20/2016 04:12:09.446	6	1500
04/20/2016 04:12:09.446	7	9000
04/20/2016 04:12:09.446	8	0
04/20/2016 04:12:09.446	9	0
04/20/2016 04:12:09.461	10	0
04/20/2016 04:12:09.524	1	0
04/20/2016 04:12:09.524	2	3
04/20/2016 04:12:09.540	3	128
04/20/2016 04:12:09.540	4	1814
04/20/2016 04:12:09.540	5	2000
04/20/2016 04:12:09.555	6	1500
04/20/2016 04:12:09.555	7	9000
04/20/2016 04:12:09.555	8	0
04/20/2016 04:12:09.555	9	0
04/20/2016 04:12:09.571	10	0
04/20/2016 04:12:09.633	1	0
04/20/2016 04:12:09.633	2	3
04/20/2016 04:12:09.649	3	128
04/20/2016 04:12:09.649	4	1803
04/20/2016 04:12:09.649	5	2000
04/20/2016 04:12:09.665	6	1500
04/20/2016 04:12:09.665	7	9000
04/20/2016 04:12:09.665	8	0
04/20/2016 04:12:09.680	9	0
04/20/2016 04:12:09.680	10	0
04/20/2016 04:12:09.743	1	0
04/20/2016 04:12:09.743	2	3
04/20/2016 04:12:09.758	3	128
04/20/2016 04:12:09.758	4	1790
04/20/2016 04:12:09.758	5	2000
04/20/2016 04:12:09.774	6	1500
04/20/2016 04:12:09.774	7	9000
04/20/2016 04:12:09.774	8	0
04/20/2016 04:12:09.789	9	0
04/20/2016 04:12:09.789	10	0
04/20/2016 04:12:09.852	1	0
04/20/2016 04:12:09.852	2	3
04/20/2016 04:12:09.868	3	128
04/20/2016 04:12:09.868	4	1799
04/20/2016 04:12:09.868	5	2000
04/20/2016 04:12:09.883	6	1500
04/20/2016 04:12:09.883	7	9000
04/20/2016 04:12:09.883	8	0
04/20/2016 04:12:09.899	9	0
04/20/2016 04:12:09.899	10	0
04/20/2016 04:12:09.961	1	0
04/20/2016 04:12:09.977	2	3
04/20/2016 04:12:09.977	3	128
04/20/2016 04:12:09.977	4	1786
04/20/2016 04:12:09.993	5	2000
04/20/2016 04:12:09.993	6	1500
04/20/2016 04:12:09.993	7	9000
04/20/2016 04:12:10.008	8	0
04/20/2016 04:12:10.008	9	0
[truncated: 5,431 more rows]
