# Supplementary material for: Dataset of anomalies and malicious acts in a cyber-physical subsystem
Source: Data Brief. 2017 Jul 20;14:186–91. doi: 10.1016/j.dib.2017.07.038 (PMC5536820; doi:10.1016/j.dib.2017.07.038)
Supplement: Supplementary file 2 [file mmc2.zip › dataset/logs/poly_2.csv]

Time Stamp	Register	Value
04/20/2016 04:20:21.412	1	0
04/20/2016 04:20:21.428	2	15
04/20/2016 04:20:21.428	3	0
04/20/2016 04:20:21.428	4	9515
04/20/2016 04:20:21.443	5	2000
04/20/2016 04:20:21.443	6	1500
04/20/2016 04:20:21.443	7	9000
04/20/2016 04:20:21.443	8	0
04/20/2016 04:20:21.459	9	0
04/20/2016 04:20:21.459	10	0
04/20/2016 04:20:21.521	1	0
04/20/2016 04:20:21.521	2	15
04/20/2016 04:20:21.521	3	0
04/20/2016 04:20:21.537	4	9512
04/20/2016 04:20:21.537	5	2000
04/20/2016 04:20:21.537	6	1500
04/20/2016 04:20:21.553	7	9000
04/20/2016 04:20:21.553	8	0
04/20/2016 04:20:21.553	9	0
04/20/2016 04:20:21.568	10	0
04/20/2016 04:20:21.631	1	0
04/20/2016 04:20:21.631	2	15
04/20/2016 04:20:21.631	3	0
04/20/2016 04:20:21.646	4	9516
04/20/2016 04:20:21.646	5	2000
04/20/2016 04:20:21.646	6	1500
04/20/2016 04:20:21.662	7	9000
04/20/2016 04:20:21.662	8	0
04/20/2016 04:20:21.662	9	0
04/20/2016 04:20:21.662	10	0
04/20/2016 04:20:21.740	1	0
04/20/2016 04:20:21.740	2	15
04/20/2016 04:20:21.756	3	0
04/20/2016 04:20:21.756	4	9520
04/20/2016 04:20:21.756	5	2000
04/20/2016 04:20:21.772	6	1500
04/20/2016 04:20:21.775	7	9000
04/20/2016 04:20:21.775	8	0
04/20/2016 04:20:21.775	9	0
04/20/2016 04:20:21.788	10	0
04/20/2016 04:20:21.851	1	0
04/20/2016 04:20:21.851	2	15
04/20/2016 04:20:21.851	3	0
04/20/2016 04:20:21.866	4	9510
04/20/2016 04:20:21.866	5	2000
04/20/2016 04:20:21.866	6	1500
04/20/2016 04:20:21.882	7	9000
04/20/2016 04:20:21.882	8	0
04/20/2016 04:20:21.882	9	0
04/20/2016 04:20:21.898	10	0
04/20/2016 04:20:21.960	1	0
04/20/2016 04:20:21.960	2	15
04/20/2016 04:20:21.960	3	0
04/20/2016 04:20:21.976	4	9533
04/20/2016 04:20:21.976	5	2000
04/20/2016 04:20:21.976	6	1500
04/20/2016 04:20:21.991	7	9000
04/20/2016 04:20:21.991	8	0
04/20/2016 04:20:21.991	9	0
04/20/2016 04:20:22.007	10	0
04/20/2016 04:20:22.069	1	0
04/20/2016 04:20:22.069	2	15
04/20/2016 04:20:22.069	3	0
04/20/2016 04:20:22.085	4	9550
04/20/2016 04:20:22.085	5	2000
04/20/2016 04:20:22.085	6	1500
04/20/2016 04:20:22.101	7	9000
04/20/2016 04:20:22.101	8	0
04/20/2016 04:20:22.101	9	0
04/20/2016 04:20:22.116	10	0
04/20/2016 04:20:22.179	1	0
04/20/2016 04:20:22.179	2	15
04/20/2016 04:20:22.194	3	0
04/20/2016 04:20:22.194	4	9507
04/20/2016 04:20:22.194	5	2000
04/20/2016 04:20:22.194	6	1500
04/20/2016 04:20:22.210	7	9000
04/20/2016 04:20:22.210	8	0
04/20/2016 04:20:22.210	9	0
04/20/2016 04:20:22.226	10	0
04/20/2016 04:20:22.288	1	0
04/20/2016 04:20:22.288	2	15
04/20/2016 04:20:22.304	3	0
04/20/2016 04:20:22.304	4	9551
04/20/2016 04:20:22.304	5	2000
04/20/2016 04:20:22.319	6	1500
04/20/2016 04:20:22.319	7	9000
04/20/2016 04:20:22.319	8	0
04/20/2016 04:20:22.319	9	0
04/20/2016 04:20:22.335	10	0
04/20/2016 04:20:22.398	1	0
04/20/2016 04:20:22.398	2	15
04/20/2016 04:20:22.413	3	0
04/20/2016 04:20:22.413	4	9498
04/20/2016 04:20:22.413	5	2000
04/20/2016 04:20:22.413	6	1500
04/20/2016 04:20:22.429	7	9000
04/20/2016 04:20:22.429	8	0
04/20/2016 04:20:22.429	9	0
04/20/2016 04:20:22.444	10	0
04/20/2016 04:20:22.507	1	0
04/20/2016 04:20:22.507	2	15
04/20/2016 04:20:22.507	3	0
04/20/2016 04:20:22.523	4	9576
04/20/2016 04:20:22.523	5	2000
04/20/2016 04:20:22.523	6	1500
04/20/2016 04:20:22.538	7	9000
04/20/2016 04:20:22.538	8	0
04/20/2016 04:20:22.538	9	0
04/20/2016 04:20:22.554	10	0
04/20/2016 04:20:22.616	1	0
04/20/2016 04:20:22.616	2	15
04/20/2016 04:20:22.616	3	0
04/20/2016 04:20:22.632	4	9516
04/20/2016 04:20:22.632	5	2000
04/20/2016 04:20:22.632	6	1500
04/20/2016 04:20:22.648	7	9000
04/20/2016 04:20:22.648	8	0
04/20/2016 04:20:22.648	9	0
04/20/2016 04:20:22.663	10	0
04/20/2016 04:20:22.726	1	0
04/20/2016 04:20:22.726	2	15
04/20/2016 04:20:22.741	3	0
04/20/2016 04:20:22.741	4	9565
04/20/2016 04:20:22.741	5	2000
04/20/2016 04:20:22.757	6	1500
04/20/2016 04:20:22.757	7	9000
04/20/2016 04:20:22.757	8	0
04/20/2016 04:20:22.757	9	0
04/20/2016 04:20:22.773	10	0
04/20/2016 04:20:22.835	1	0
04/20/2016 04:20:22.835	2	15
04/20/2016 04:20:22.851	3	0
04/20/2016 04:20:22.851	4	9540
04/20/2016 04:20:22.851	5	2000
04/20/2016 04:20:22.866	6	1500
04/20/2016 04:20:22.866	7	9000
04/20/2016 04:20:22.866	8	0
04/20/2016 04:20:22.866	9	0
04/20/2016 04:20:22.882	10	0
04/20/2016 04:20:22.944	1	0
04/20/2016 04:20:22.944	2	15
04/20/2016 04:20:22.960	3	0
04/20/2016 04:20:22.960	4	9527
04/20/2016 04:20:22.960	5	2000
04/20/2016 04:20:22.960	6	1500
04/20/2016 04:20:22.976	7	9000
04/20/2016 04:20:22.976	8	0
04/20/2016 04:20:22.976	9	0
04/20/2016 04:20:22.991	10	0
04/20/2016 04:20:23.054	1	0
04/20/2016 04:20:23.054	2	15
04/20/2016 04:20:23.070	3	0
04/20/2016 04:20:23.070	4	9527
04/20/2016 04:20:23.070	5	2000
04/20/2016 04:20:23.070	6	1500
04/20/2016 04:20:23.085	7	9000
04/20/2016 04:20:23.085	8	0
04/20/2016 04:20:23.085	9	0
04/20/2016 04:20:23.101	10	0
04/20/2016 04:20:23.163	1	0
04/20/2016 04:20:23.163	2	15
04/20/2016 04:20:23.163	3	0
04/20/2016 04:20:23.179	4	9566
04/20/2016 04:20:23.179	5	2000
04/20/2016 04:20:23.179	6	1500
04/20/2016 04:20:23.195	7	9000
04/20/2016 04:20:23.195	8	0
04/20/2016 04:20:23.195	9	0
04/20/2016 04:20:23.210	10	0
04/20/2016 04:20:23.273	1	0
04/20/2016 04:20:23.273	2	15
04/20/2016 04:20:23.273	3	0
04/20/2016 04:20:23.288	4	9545
04/20/2016 04:20:23.288	5	2000
04/20/2016 04:20:23.288	6	1500
04/20/2016 04:20:23.304	7	9000
04/20/2016 04:20:23.304	8	0
04/20/2016 04:20:23.304	9	0
04/20/2016 04:20:23.320	10	0
04/20/2016 04:20:23.382	1	0
04/20/2016 04:20:23.382	2	15
04/20/2016 04:20:23.382	3	0
04/20/2016 04:20:23.398	4	9578
04/20/2016 04:20:23.398	5	2000
04/20/2016 04:20:23.398	6	1500
04/20/2016 04:20:23.413	7	9000
04/20/2016 04:20:23.413	8	0
04/20/2016 04:20:23.413	9	0
04/20/2016 04:20:23.413	10	0
04/20/2016 04:20:23.491	1	0
04/20/2016 04:20:23.491	2	15
04/20/2016 04:20:23.507	3	0
04/20/2016 04:20:23.507	4	9523
04/20/2016 04:20:23.507	5	2000
04/20/2016 04:20:23.507	6	1500
04/20/2016 04:20:23.523	7	9000
04/20/2016 04:20:23.523	8	0
04/20/2016 04:20:23.523	9	0
04/20/2016 04:20:23.538	10	0
04/20/2016 04:20:23.601	1	0
04/20/2016 04:20:23.601	2	15
04/20/2016 04:20:23.616	3	0
04/20/2016 04:20:23.616	4	9587
04/20/2016 04:20:23.616	5	2000
04/20/2016 04:20:23.616	6	1500
04/20/2016 04:20:23.632	7	9000
04/20/2016 04:20:23.632	8	0
04/20/2016 04:20:23.632	9	0
04/20/2016 04:20:23.648	10	0
04/20/2016 04:20:23.710	1	0
04/20/2016 04:20:23.710	2	15
04/20/2016 04:20:23.710	3	0
04/20/2016 04:20:23.726	4	9556
04/20/2016 04:20:23.726	5	2000
04/20/2016 04:20:23.726	6	1500
04/20/2016 04:20:23.741	7	9000
04/20/2016 04:20:23.741	8	0
04/20/2016 04:20:23.741	9	0
04/20/2016 04:20:23.757	10	0
04/20/2016 04:20:23.820	1	0
04/20/2016 04:20:23.820	2	15
04/20/2016 04:20:23.820	3	0
04/20/2016 04:20:23.835	4	9550
04/20/2016 04:20:23.835	5	2000
04/20/2016 04:20:23.835	6	1500
04/20/2016 04:20:23.851	7	9000
04/20/2016 04:20:23.851	8	0
04/20/2016 04:20:23.851	9	0
04/20/2016 04:20:23.866	10	0
04/20/2016 04:20:23.929	1	0
04/20/2016 04:20:23.929	2	15
04/20/2016 04:20:23.929	3	0
04/20/2016 04:20:23.945	4	9560
04/20/2016 04:20:23.945	5	2000
04/20/2016 04:20:23.945	6	1500
04/20/2016 04:20:23.960	7	9000
04/20/2016 04:20:23.960	8	0
04/20/2016 04:20:23.960	9	0
04/20/2016 04:20:23.976	10	0
04/20/2016 04:20:24.038	1	0
04/20/2016 04:20:24.038	2	15
04/20/2016 04:20:24.054	3	0
04/20/2016 04:20:24.054	4	9547
04/20/2016 04:20:24.054	5	2000
04/20/2016 04:20:24.069	6	1500
04/20/2016 04:20:24.069	7	9000
04/20/2016 04:20:24.069	8	0
04/20/2016 04:20:24.069	9	0
04/20/2016 04:20:24.085	10	0
04/20/2016 04:20:24.148	1	0
04/20/2016 04:20:24.148	2	15
04/20/2016 04:20:24.163	3	0
04/20/2016 04:20:24.163	4	9562
04/20/2016 04:20:24.163	5	2000
04/20/2016 04:20:24.163	6	1500
04/20/2016 04:20:24.179	7	9000
04/20/2016 04:20:24.179	8	0
04/20/2016 04:20:24.179	9	0
04/20/2016 04:20:24.195	10	0
04/20/2016 04:20:24.257	1	0
04/20/2016 04:20:24.257	2	15
04/20/2016 04:20:24.257	3	0
04/20/2016 04:20:24.273	4	9556
04/20/2016 04:20:24.273	5	2000
04/20/2016 04:20:24.273	6	1500
04/20/2016 04:20:24.288	7	9000
04/20/2016 04:20:24.288	8	0
04/20/2016 04:20:24.288	9	0
04/20/2016 04:20:24.304	10	0
04/20/2016 04:20:24.366	1	0
04/20/2016 04:20:24.366	2	15
04/20/2016 04:20:24.382	3	0
04/20/2016 04:20:24.382	4	9587
04/20/2016 04:20:24.382	5	2000
04/20/2016 04:20:24.382	6	1500
04/20/2016 04:20:24.398	7	9000
04/20/2016 04:20:24.398	8	0
04/20/2016 04:20:24.398	9	0
04/20/2016 04:20:24.413	10	0
04/20/2016 04:20:24.476	1	0
04/20/2016 04:20:24.476	2	15
04/20/2016 04:20:24.476	3	0
04/20/2016 04:20:24.491	4	9559
04/20/2016 04:20:24.491	5	2000
04/20/2016 04:20:24.491	6	1500
04/20/2016 04:20:24.507	7	9000
04/20/2016 04:20:24.507	8	0
04/20/2016 04:20:24.507	9	0
04/20/2016 04:20:24.523	10	0
04/20/2016 04:20:24.585	1	0
04/20/2016 04:20:24.585	2	15
04/20/2016 04:20:24.585	3	0
04/20/2016 04:20:24.601	4	9586
04/20/2016 04:20:24.601	5	2000
04/20/2016 04:20:24.601	6	1500
04/20/2016 04:20:24.616	7	9000
04/20/2016 04:20:24.616	8	0
04/20/2016 04:20:24.616	9	0
04/20/2016 04:20:24.632	10	0
04/20/2016 04:20:24.695	1	0
04/20/2016 04:20:24.695	2	15
04/20/2016 04:20:24.710	3	0
04/20/2016 04:20:24.710	4	9575
04/20/2016 04:20:24.710	5	2000
04/20/2016 04:20:24.726	6	1500
04/20/2016 04:20:24.726	7	9000
04/20/2016 04:20:24.726	8	0
04/20/2016 04:20:24.726	9	0
04/20/2016 04:20:24.741	10	0
04/20/2016 04:20:24.804	1	0
04/20/2016 04:20:24.804	2	15
04/20/2016 04:20:24.804	3	0
04/20/2016 04:20:24.820	4	9583
04/20/2016 04:20:24.820	5	2000
04/20/2016 04:20:24.820	6	1500
04/20/2016 04:20:24.835	7	9000
04/20/2016 04:20:24.835	8	0
04/20/2016 04:20:24.835	9	0
04/20/2016 04:20:24.835	10	0
04/20/2016 04:20:24.913	1	0
04/20/2016 04:20:24.929	2	15
04/20/2016 04:20:24.929	3	0
04/20/2016 04:20:24.929	4	9580
04/20/2016 04:20:24.929	5	2000
04/20/2016 04:20:24.945	6	1500
04/20/2016 04:20:24.945	7	9000
04/20/2016 04:20:24.945	8	0
04/20/2016 04:20:24.960	9	0
04/20/2016 04:20:24.960	10	0
04/20/2016 04:20:25.023	1	0
04/20/2016 04:20:25.023	2	15
04/20/2016 04:20:25.038	3	0
04/20/2016 04:20:25.038	4	9577
04/20/2016 04:20:25.038	5	2000
04/20/2016 04:20:25.054	6	1500
04/20/2016 04:20:25.054	7	9000
04/20/2016 04:20:25.054	8	0
04/20/2016 04:20:25.070	9	0
04/20/2016 04:20:25.070	10	0
04/20/2016 04:20:25.132	1	0
04/20/2016 04:20:25.132	2	15
04/20/2016 04:20:25.132	3	0
04/20/2016 04:20:25.148	4	9576
04/20/2016 04:20:25.148	5	2000
04/20/2016 04:20:25.148	6	1500
04/20/2016 04:20:25.163	7	9000
04/20/2016 04:20:25.163	8	0
04/20/2016 04:20:25.163	9	0
04/20/2016 04:20:25.179	10	0
04/20/2016 04:20:25.241	1	0
04/20/2016 04:20:25.241	2	15
04/20/2016 04:20:25.257	3	0
04/20/2016 04:20:25.257	4	9583
04/20/2016 04:20:25.257	5	2000
04/20/2016 04:20:25.273	6	1500
04/20/2016 04:20:25.273	7	9000
04/20/2016 04:20:25.273	8	0
04/20/2016 04:20:25.288	9	0
04/20/2016 04:20:25.288	10	0
04/20/2016 04:20:25.351	1	0
04/20/2016 04:20:25.351	2	15
04/20/2016 04:20:25.366	3	0
04/20/2016 04:20:25.366	4	9593
04/20/2016 04:20:25.366	5	2000
04/20/2016 04:20:25.383	6	1500
04/20/2016 04:20:25.383	7	9000
04/20/2016 04:20:25.383	8	0
04/20/2016 04:20:25.383	9	0
04/20/2016 04:20:25.398	10	0
04/20/2016 04:20:25.461	1	0
04/20/2016 04:20:25.461	2	15
04/20/2016 04:20:25.476	3	0
04/20/2016 04:20:25.476	4	9584
04/20/2016 04:20:25.476	5	2000
04/20/2016 04:20:25.476	6	1500
04/20/2016 04:20:25.492	7	9000
04/20/2016 04:20:25.492	8	0
04/20/2016 04:20:25.492	9	0
04/20/2016 04:20:25.508	10	0
04/20/2016 04:20:25.570	1	0
04/20/2016 04:20:25.570	2	15
04/20/2016 04:20:25.586	3	0
04/20/2016 04:20:25.586	4	9586
04/20/2016 04:20:25.586	5	2000
04/20/2016 04:20:25.586	6	1500
04/20/2016 04:20:25.601	7	9000
04/20/2016 04:20:25.601	8	0
04/20/2016 04:20:25.601	9	0
04/20/2016 04:20:25.617	10	0
04/20/2016 04:20:25.679	1	0
04/20/2016 04:20:25.679	2	15
04/20/2016 04:20:25.679	3	0
04/20/2016 04:20:25.695	4	9594
04/20/2016 04:20:25.695	5	2000
04/20/2016 04:20:25.695	6	1500
04/20/2016 04:20:25.711	7	9000
04/20/2016 04:20:25.711	8	0
04/20/2016 04:20:25.711	9	0
04/20/2016 04:20:25.726	10	0
04/20/2016 04:20:25.789	1	0
04/20/2016 04:20:25.789	2	15
04/20/2016 04:20:25.789	3	0
04/20/2016 04:20:25.804	4	9595
04/20/2016 04:20:25.804	5	2000
04/20/2016 04:20:25.804	6	1500
04/20/2016 04:20:25.820	7	9000
04/20/2016 04:20:25.820	8	0
04/20/2016 04:20:25.820	9	0
04/20/2016 04:20:25.836	10	0
04/20/2016 04:20:25.898	1	0
04/20/2016 04:20:25.898	2	15
04/20/2016 04:20:25.914	3	0
04/20/2016 04:20:25.914	4	9589
04/20/2016 04:20:25.914	5	2000
04/20/2016 04:20:25.929	6	1500
04/20/2016 04:20:25.929	7	9000
04/20/2016 04:20:25.929	8	0
04/20/2016 04:20:25.929	9	0
04/20/2016 04:20:25.945	10	0
04/20/2016 04:20:26.054	1	0
04/20/2016 04:20:26.054	2	15
04/20/2016 04:20:26.054	3	0
04/20/2016 04:20:26.070	4	9597
04/20/2016 04:20:26.070	5	2000
04/20/2016 04:20:26.070	6	1500
04/20/2016 04:20:26.086	7	9000
04/20/2016 04:20:26.086	8	0
04/20/2016 04:20:26.086	9	0
04/20/2016 04:20:26.101	10	0
04/20/2016 04:20:26.179	1	0
04/20/2016 04:20:26.179	2	15
04/20/2016 04:20:26.195	3	0
04/20/2016 04:20:26.195	4	9600
04/20/2016 04:20:26.195	5	2000
04/20/2016 04:20:26.211	6	1500
04/20/2016 04:20:26.211	7	9000
04/20/2016 04:20:26.211	8	0
04/20/2016 04:20:26.211	9	0
04/20/2016 04:20:26.226	10	0
04/20/2016 04:20:26.304	1	0
04/20/2016 04:20:26.304	2	15
04/20/2016 04:20:26.304	3	0
04/20/2016 04:20:26.320	4	9600
04/20/2016 04:20:26.320	5	2000
04/20/2016 04:20:26.320	6	1500
04/20/2016 04:20:26.336	7	9000
04/20/2016 04:20:26.336	8	0
04/20/2016 04:20:26.336	9	0
04/20/2016 04:20:26.351	10	0
04/20/2016 04:20:26.429	1	0
04/20/2016 04:20:26.429	2	15
04/20/2016 04:20:26.429	3	0
04/20/2016 04:20:26.445	4	9595
04/20/2016 04:20:26.445	5	2000
04/20/2016 04:20:26.445	6	1500
04/20/2016 04:20:26.445	7	9000
04/20/2016 04:20:26.461	8	0
04/20/2016 04:20:26.461	9	0
04/20/2016 04:20:26.461	10	0
04/20/2016 04:20:26.570	1	0
04/20/2016 04:20:26.570	2	15
04/20/2016 04:20:26.586	3	0
04/20/2016 04:20:26.586	4	9593
04/20/2016 04:20:26.586	5	2000
04/20/2016 04:20:26.601	6	1500
04/20/2016 04:20:26.601	7	9000
04/20/2016 04:20:26.601	8	0
04/20/2016 04:20:26.617	9	0
04/20/2016 04:20:26.617	10	0
04/20/2016 04:20:26.711	1	0
04/20/2016 04:20:26.726	2	15
04/20/2016 04:20:26.726	3	0
04/20/2016 04:20:26.726	4	9593
04/20/2016 04:20:26.726	5	2000
04/20/2016 04:20:26.742	6	1500
04/20/2016 04:20:26.742	7	9000
04/20/2016 04:20:26.742	8	0
04/20/2016 04:20:26.758	9	0
04/20/2016 04:20:26.758	10	0
04/20/2016 04:20:26.820	1	0
04/20/2016 04:20:26.820	2	15
04/20/2016 04:20:26.820	3	0
04/20/2016 04:20:26.836	4	9603
04/20/2016 04:20:26.836	5	2000
04/20/2016 04:20:26.836	6	1500
04/20/2016 04:20:26.836	7	9000
04/20/2016 04:20:26.851	8	0
04/20/2016 04:20:26.851	9	0
04/20/2016 04:20:26.851	10	0
04/20/2016 04:20:26.961	1	0
04/20/2016 04:20:26.961	2	15
04/20/2016 04:20:26.961	3	0
04/20/2016 04:20:26.961	4	9603
04/20/2016 04:20:26.976	5	2000
04/20/2016 04:20:26.976	6	1500
04/20/2016 04:20:26.976	7	9000
04/20/2016 04:20:26.992	8	0
04/20/2016 04:20:26.992	9	0
04/20/2016 04:20:26.992	10	0
04/20/2016 04:20:27.086	1	0
04/20/2016 04:20:27.086	2	15
04/20/2016 04:20:27.086	3	0
04/20/2016 04:20:27.101	4	9605
04/20/2016 04:20:27.101	5	2000
04/20/2016 04:20:27.101	6	1500
04/20/2016 04:20:27.101	7	9000
04/20/2016 04:20:27.117	8	0
04/20/2016 04:20:27.117	9	0
04/20/2016 04:20:27.117	10	0
04/20/2016 04:20:27.195	1	0
04/20/2016 04:20:27.195	2	15
04/20/2016 04:20:27.211	3	0
04/20/2016 04:20:27.211	4	9604
04/20/2016 04:20:27.211	5	2000
04/20/2016 04:20:27.227	6	1500
04/20/2016 04:20:27.227	7	9000
04/20/2016 04:20:27.227	8	0
04/20/2016 04:20:27.242	9	0
04/20/2016 04:20:27.242	10	0
04/20/2016 04:20:27.305	1	0
04/20/2016 04:20:27.305	2	15
04/20/2016 04:20:27.320	3	0
04/20/2016 04:20:27.320	4	9602
04/20/2016 04:20:27.320	5	2000
04/20/2016 04:20:27.336	6	1500
04/20/2016 04:20:27.336	7	9000
04/20/2016 04:20:27.336	8	0
04/20/2016 04:20:27.336	9	0
04/20/2016 04:20:27.352	10	0
04/20/2016 04:20:27.414	1	0
04/20/2016 04:20:27.414	2	15
04/20/2016 04:20:27.430	3	0
04/20/2016 04:20:27.430	4	9606
04/20/2016 04:20:27.430	5	2000
04/20/2016 04:20:27.430	6	1500
04/20/2016 04:20:27.446	7	9000
04/20/2016 04:20:27.446	8	0
04/20/2016 04:20:27.446	9	0
04/20/2016 04:20:27.461	10	0
04/20/2016 04:20:27.524	1	0
04/20/2016 04:20:27.524	2	15
04/20/2016 04:20:27.524	3	0
04/20/2016 04:20:27.539	4	9602
04/20/2016 04:20:27.539	5	2000
04/20/2016 04:20:27.539	6	1500
04/20/2016 04:20:27.555	7	9000
04/20/2016 04:20:27.555	8	0
04/20/2016 04:20:27.555	9	0
04/20/2016 04:20:27.571	10	0
04/20/2016 04:20:27.633	1	0
04/20/2016 04:20:27.633	2	15
04/20/2016 04:20:27.633	3	0
04/20/2016 04:20:27.649	4	9606
04/20/2016 04:20:27.649	5	2000
04/20/2016 04:20:27.649	6	1500
04/20/2016 04:20:27.664	7	9000
04/20/2016 04:20:27.664	8	0
04/20/2016 04:20:27.664	9	0
04/20/2016 04:20:27.680	10	0
04/20/2016 04:20:27.742	1	0
04/20/2016 04:20:27.742	2	15
04/20/2016 04:20:27.758	3	0
04/20/2016 04:20:27.758	4	9600
04/20/2016 04:20:27.758	5	2000
04/20/2016 04:20:27.774	6	1500
04/20/2016 04:20:27.774	7	9000
04/20/2016 04:20:27.774	8	0
04/20/2016 04:20:27.789	9	0
04/20/2016 04:20:27.789	10	0
04/20/2016 04:20:27.868	1	0
04/20/2016 04:20:27.868	2	15
04/20/2016 04:20:27.868	3	128
04/20/2016 04:20:27.883	4	9603
04/20/2016 04:20:27.883	5	2000
04/20/2016 04:20:27.883	6	1500
04/20/2016 04:20:27.883	7	9000
04/20/2016 04:20:27.899	8	0
04/20/2016 04:20:27.899	9	0
04/20/2016 04:20:27.899	10	0
04/20/2016 04:20:27.977	1	0
04/20/2016 04:20:27.977	2	15
04/20/2016 04:20:27.993	3	128
04/20/2016 04:20:27.993	4	9604
04/20/2016 04:20:27.993	5	2000
04/20/2016 04:20:28.009	6	1500
04/20/2016 04:20:28.009	7	9000
04/20/2016 04:20:28.009	8	0
04/20/2016 04:20:28.025	9	0
04/20/2016 04:20:28.025	10	0
04/20/2016 04:20:28.087	1	0
04/20/2016 04:20:28.087	2	15
04/20/2016 04:20:28.087	3	128
04/20/2016 04:20:28.103	4	9608
04/20/2016 04:20:28.103	5	2000
04/20/2016 04:20:28.103	6	1500
04/20/2016 04:20:28.118	7	9000
04/20/2016 04:20:28.118	8	0
04/20/2016 04:20:28.118	9	0
04/20/2016 04:20:28.134	10	0
04/20/2016 04:20:28.196	1	0
04/20/2016 04:20:28.196	2	15
04/20/2016 04:20:28.212	3	128
04/20/2016 04:20:28.212	4	9628
04/20/2016 04:20:28.212	5	2000
04/20/2016 04:20:28.228	6	1500
04/20/2016 04:20:28.228	7	9000
04/20/2016 04:20:28.228	8	0
04/20/2016 04:20:28.228	9	0
04/20/2016 04:20:28.243	10	0
04/20/2016 04:20:28.306	1	0
04/20/2016 04:20:28.321	2	15
04/20/2016 04:20:28.321	3	128
04/20/2016 04:20:28.321	4	9565
04/20/2016 04:20:28.337	5	2000
04/20/2016 04:20:28.337	6	1500
04/20/2016 04:20:28.337	7	9000
04/20/2016 04:20:28.337	8	0
04/20/2016 04:20:28.353	9	0
04/20/2016 04:20:28.353	10	0
04/20/2016 04:20:28.431	1	0
04/20/2016 04:20:28.431	2	15
04/20/2016 04:20:28.446	3	128
04/20/2016 04:20:28.446	4	9476
04/20/2016 04:20:28.446	5	2000
04/20/2016 04:20:28.462	6	1500
04/20/2016 04:20:28.462	7	9000
04/20/2016 04:20:28.462	8	0
04/20/2016 04:20:28.462	9	0
04/20/2016 04:20:28.478	10	0
04/20/2016 04:20:28.540	1	0
04/20/2016 04:20:28.540	2	15
04/20/2016 04:20:28.556	3	128
04/20/2016 04:20:28.556	4	9490
04/20/2016 04:20:28.556	5	2000
04/20/2016 04:20:28.571	6	1500
04/20/2016 04:20:28.571	7	9000
04/20/2016 04:20:28.571	8	0
04/20/2016 04:20:28.571	9	0
04/20/2016 04:20:28.587	10	0
04/20/2016 04:20:28.650	1	0
04/20/2016 04:20:28.650	2	15
04/20/2016 04:20:28.665	3	128
04/20/2016 04:20:28.665	4	9490
04/20/2016 04:20:28.665	5	2000
04/20/2016 04:20:28.665	6	1500
04/20/2016 04:20:28.681	7	9000
04/20/2016 04:20:28.681	8	0
04/20/2016 04:20:28.681	9	0
04/20/2016 04:20:28.696	10	0
04/20/2016 04:20:28.759	1	0
04/20/2016 04:20:28.759	2	15
04/20/2016 04:20:28.774	3	128
04/20/2016 04:20:28.774	4	9540
04/20/2016 04:20:28.774	5	2000
04/20/2016 04:20:28.790	6	1500
04/20/2016 04:20:28.790	7	9000
04/20/2016 04:20:28.790	8	0
04/20/2016 04:20:28.806	9	0
04/20/2016 04:20:28.806	10	0
04/20/2016 04:20:28.868	1	0
04/20/2016 04:20:28.868	2	15
04/20/2016 04:20:28.868	3	128
04/20/2016 04:20:28.884	4	9571
04/20/2016 04:20:28.884	5	2000
04/20/2016 04:20:28.884	6	1500
04/20/2016 04:20:28.900	7	9000
04/20/2016 04:20:28.900	8	0
04/20/2016 04:20:28.900	9	0
04/20/2016 04:20:28.915	10	0
04/20/2016 04:20:28.978	1	0
04/20/2016 04:20:28.993	2	15
04/20/2016 04:20:28.993	3	128
04/20/2016 04:20:28.993	4	9509
04/20/2016 04:20:29.009	5	2000
04/20/2016 04:20:29.009	6	1500
04/20/2016 04:20:29.009	7	9000
04/20/2016 04:20:29.009	8	0
04/20/2016 04:20:29.025	9	0
04/20/2016 04:20:29.025	10	0
04/20/2016 04:20:29.103	1	0
04/20/2016 04:20:29.103	2	15
04/20/2016 04:20:29.103	3	128
04/20/2016 04:20:29.118	4	9515
04/20/2016 04:20:29.118	5	2000
04/20/2016 04:20:29.118	6	1500
04/20/2016 04:20:29.134	7	9000
04/20/2016 04:20:29.134	8	0
04/20/2016 04:20:29.134	9	0
04/20/2016 04:20:29.150	10	0
04/20/2016 04:20:29.212	1	0
04/20/2016 04:20:29.212	2	15
04/20/2016 04:20:29.212	3	128
04/20/2016 04:20:29.228	4	9515
04/20/2016 04:20:29.228	5	2000
04/20/2016 04:20:29.228	6	1500
04/20/2016 04:20:29.243	7	9000
04/20/2016 04:20:29.243	8	0
04/20/2016 04:20:29.243	9	0
04/20/2016 04:20:29.259	10	0
04/20/2016 04:20:29.321	1	0
04/20/2016 04:20:29.321	2	15
04/20/2016 04:20:29.337	3	128
04/20/2016 04:20:29.337	4	9564
04/20/2016 04:20:29.337	5	2000
04/20/2016 04:20:29.353	6	1500
04/20/2016 04:20:29.353	7	9000
04/20/2016 04:20:29.353	8	0
04/20/2016 04:20:29.368	9	0
04/20/2016 04:20:29.368	10	0
04/20/2016 04:20:29.431	1	0
04/20/2016 04:20:29.446	2	15
04/20/2016 04:20:29.446	3	128
04/20/2016 04:20:29.446	4	9523
04/20/2016 04:20:29.446	5	2000
04/20/2016 04:20:29.462	6	1500
04/20/2016 04:20:29.462	7	9000
04/20/2016 04:20:29.462	8	0
04/20/2016 04:20:29.478	9	0
04/20/2016 04:20:29.478	10	0
04/20/2016 04:20:29.540	1	0
04/20/2016 04:20:29.556	2	15
04/20/2016 04:20:29.556	3	128
04/20/2016 04:20:29.556	4	9636
04/20/2016 04:20:29.571	5	2000
04/20/2016 04:20:29.571	6	1500
04/20/2016 04:20:29.571	7	9000
04/20/2016 04:20:29.587	8	0
04/20/2016 04:20:29.587	9	0
04/20/2016 04:20:29.587	10	0
04/20/2016 04:20:29.665	1	0
04/20/2016 04:20:29.665	2	15
04/20/2016 04:20:29.681	3	128
04/20/2016 04:20:29.681	4	9539
04/20/2016 04:20:29.681	5	2000
04/20/2016 04:20:29.696	6	1500
04/20/2016 04:20:29.696	7	9000
04/20/2016 04:20:29.696	8	0
04/20/2016 04:20:29.696	9	0
04/20/2016 04:20:29.712	10	0
04/20/2016 04:20:29.774	1	0
04/20/2016 04:20:29.774	2	15
04/20/2016 04:20:29.790	3	128
04/20/2016 04:20:29.790	4	9484
04/20/2016 04:20:29.790	5	2000
04/20/2016 04:20:29.790	6	1500
04/20/2016 04:20:29.806	7	9000
04/20/2016 04:20:29.806	8	0
04/20/2016 04:20:29.806	9	0
04/20/2016 04:20:29.821	10	0
04/20/2016 04:20:29.884	1	0
04/20/2016 04:20:29.884	2	15
04/20/2016 04:20:29.900	3	128
04/20/2016 04:20:29.900	4	9428
04/20/2016 04:20:29.900	5	2000
04/20/2016 04:20:29.900	6	1500
04/20/2016 04:20:29.915	7	9000
04/20/2016 04:20:29.915	8	0
04/20/2016 04:20:29.915	9	0
04/20/2016 04:20:29.931	10	0
04/20/2016 04:20:29.993	1	0
04/20/2016 04:20:29.993	2	15
04/20/2016 04:20:29.993	3	128
04/20/2016 04:20:30.009	4	9509
04/20/2016 04:20:30.009	5	2000
04/20/2016 04:20:30.009	6	1500
04/20/2016 04:20:30.025	7	9000
04/20/2016 04:20:30.025	8	0
04/20/2016 04:20:30.025	9	0
04/20/2016 04:20:30.040	10	0
04/20/2016 04:20:30.103	1	0
04/20/2016 04:20:30.103	2	15
04/20/2016 04:20:30.118	3	128
04/20/2016 04:20:30.118	4	9417
04/20/2016 04:20:30.118	5	2000
04/20/2016 04:20:30.134	6	1500
04/20/2016 04:20:30.134	7	9000
04/20/2016 04:20:30.134	8	0
04/20/2016 04:20:30.150	9	0
04/20/2016 04:20:30.150	10	0
04/20/2016 04:20:30.212	1	0
04/20/2016 04:20:30.228	2	15
04/20/2016 04:20:30.228	3	128
04/20/2016 04:20:30.228	4	9413
04/20/2016 04:20:30.243	5	2000
04/20/2016 04:20:30.243	6	1500
04/20/2016 04:20:30.243	7	9000
04/20/2016 04:20:30.243	8	0
04/20/2016 04:20:30.259	9	0
04/20/2016 04:20:30.259	10	0
04/20/2016 04:20:30.337	1	0
04/20/2016 04:20:30.337	2	15
04/20/2016 04:20:30.337	3	128
04/20/2016 04:20:30.353	4	9457
04/20/2016 04:20:30.353	5	2000
04/20/2016 04:20:30.353	6	1500
04/20/2016 04:20:30.368	7	9000
04/20/2016 04:20:30.368	8	0
04/20/2016 04:20:30.368	9	0
04/20/2016 04:20:30.384	10	0
04/20/2016 04:20:30.446	1	0
04/20/2016 04:20:30.446	2	15
04/20/2016 04:20:30.446	3	128
04/20/2016 04:20:30.462	4	9410
04/20/2016 04:20:30.462	5	2000
04/20/2016 04:20:30.462	6	1500
04/20/2016 04:20:30.478	7	9000
04/20/2016 04:20:30.478	8	0
04/20/2016 04:20:30.478	9	0
04/20/2016 04:20:30.493	10	0
04/20/2016 04:20:30.556	1	0
04/20/2016 04:20:30.556	2	15
04/20/2016 04:20:30.571	3	128
04/20/2016 04:20:30.571	4	9439
04/20/2016 04:20:30.571	5	2000
04/20/2016 04:20:30.587	6	1500
04/20/2016 04:20:30.587	7	9000
04/20/2016 04:20:30.587	8	0
04/20/2016 04:20:30.587	9	0
04/20/2016 04:20:30.603	10	0
04/20/2016 04:20:30.665	1	0
04/20/2016 04:20:30.681	2	15
04/20/2016 04:20:30.681	3	128
04/20/2016 04:20:30.681	4	9457
04/20/2016 04:20:30.681	5	2000
04/20/2016 04:20:30.696	6	1500
04/20/2016 04:20:30.696	7	9000
04/20/2016 04:20:30.696	8	0
04/20/2016 04:20:30.712	9	0
04/20/2016 04:20:30.712	10	0
04/20/2016 04:20:30.790	1	0
04/20/2016 04:20:30.790	2	15
04/20/2016 04:20:30.790	3	128
04/20/2016 04:20:30.806	4	9470
04/20/2016 04:20:30.806	5	2000
04/20/2016 04:20:30.806	6	1500
04/20/2016 04:20:30.821	7	9000
04/20/2016 04:20:30.821	8	0
04/20/2016 04:20:30.821	9	0
04/20/2016 04:20:30.837	10	0
04/20/2016 04:20:30.900	1	0
04/20/2016 04:20:30.900	2	15
04/20/2016 04:20:30.900	3	128
04/20/2016 04:20:30.915	4	9349
04/20/2016 04:20:30.915	5	2000
04/20/2016 04:20:30.915	6	1500
04/20/2016 04:20:30.931	7	9000
04/20/2016 04:20:30.931	8	0
04/20/2016 04:20:30.931	9	0
04/20/2016 04:20:30.931	10	0
04/20/2016 04:20:31.009	1	0
04/20/2016 04:20:31.009	2	15
04/20/2016 04:20:31.024	3	128
04/20/2016 04:20:31.024	4	9361
04/20/2016 04:20:31.024	5	2000
04/20/2016 04:20:31.024	6	1500
04/20/2016 04:20:31.040	7	9000
04/20/2016 04:20:31.040	8	0
04/20/2016 04:20:31.040	9	0
04/20/2016 04:20:31.056	10	0
04/20/2016 04:20:31.118	1	0
04/20/2016 04:20:31.118	2	15
04/20/2016 04:20:31.134	3	128
04/20/2016 04:20:31.134	4	9319
04/20/2016 04:20:31.134	5	2000
04/20/2016 04:20:31.134	6	1500
04/20/2016 04:20:31.150	7	9000
04/20/2016 04:20:31.150	8	0
04/20/2016 04:20:31.150	9	0
04/20/2016 04:20:31.165	10	0
04/20/2016 04:20:31.228	1	0
04/20/2016 04:20:31.228	2	15
04/20/2016 04:20:31.228	3	128
04/20/2016 04:20:31.243	4	9305
04/20/2016 04:20:31.243	5	2000
04/20/2016 04:20:31.243	6	1500
04/20/2016 04:20:31.259	7	9000
04/20/2016 04:20:31.259	8	0
04/20/2016 04:20:31.259	9	0
04/20/2016 04:20:31.275	10	0
04/20/2016 04:20:31.337	1	0
04/20/2016 04:20:31.337	2	15
04/20/2016 04:20:31.337	3	128
04/20/2016 04:20:31.353	4	9434
04/20/2016 04:20:31.353	5	2000
04/20/2016 04:20:31.353	6	1500
04/20/2016 04:20:31.369	7	9000
04/20/2016 04:20:31.369	8	0
04/20/2016 04:20:31.369	9	0
04/20/2016 04:20:31.384	10	0
04/20/2016 04:20:31.447	1	0
04/20/2016 04:20:31.462	2	15
04/20/2016 04:20:31.462	3	128
04/20/2016 04:20:31.462	4	9379
04/20/2016 04:20:31.462	5	2000
04/20/2016 04:20:31.478	6	1500
04/20/2016 04:20:31.478	7	9000
04/20/2016 04:20:31.478	8	0
04/20/2016 04:20:31.494	9	0
04/20/2016 04:20:31.494	10	0
04/20/2016 04:20:31.556	1	0
04/20/2016 04:20:31.556	2	15
04/20/2016 04:20:31.572	3	128
04/20/2016 04:20:31.572	4	9263
04/20/2016 04:20:31.572	5	2000
04/20/2016 04:20:31.572	6	1500
04/20/2016 04:20:31.587	7	9000
04/20/2016 04:20:31.587	8	0
04/20/2016 04:20:31.587	9	0
04/20/2016 04:20:31.603	10	0
04/20/2016 04:20:31.666	1	0
04/20/2016 04:20:31.666	2	15
04/20/2016 04:20:31.681	3	128
04/20/2016 04:20:31.681	4	9250
04/20/2016 04:20:31.681	5	2000
04/20/2016 04:20:31.681	6	1500
04/20/2016 04:20:31.697	7	9000
04/20/2016 04:20:31.697	8	0
04/20/2016 04:20:31.697	9	0
04/20/2016 04:20:31.713	10	0
04/20/2016 04:20:31.775	1	0
04/20/2016 04:20:31.775	2	15
04/20/2016 04:20:31.791	3	128
04/20/2016 04:20:31.791	4	9252
04/20/2016 04:20:31.791	5	2000
04/20/2016 04:20:31.806	6	1500
04/20/2016 04:20:31.806	7	9000
04/20/2016 04:20:31.806	8	0
04/20/2016 04:20:31.822	9	0
04/20/2016 04:20:31.822	10	0
04/20/2016 04:20:31.884	1	0
04/20/2016 04:20:31.884	2	15
04/20/2016 04:20:31.900	3	128
04/20/2016 04:20:31.900	4	9238
04/20/2016 04:20:31.900	5	2000
04/20/2016 04:20:31.916	6	1500
04/20/2016 04:20:31.916	7	9000
04/20/2016 04:20:31.916	8	0
04/20/2016 04:20:31.931	9	0
04/20/2016 04:20:31.931	10	0
04/20/2016 04:20:32.009	1	0
04/20/2016 04:20:32.009	2	7
04/20/2016 04:20:32.009	3	128
04/20/2016 04:20:32.025	4	9222
04/20/2016 04:20:32.025	5	2000
04/20/2016 04:20:32.025	6	1500
04/20/2016 04:20:32.041	7	9000
04/20/2016 04:20:32.041	8	0
04/20/2016 04:20:32.041	9	0
04/20/2016 04:20:32.056	10	0
04/20/2016 04:20:32.119	1	0
04/20/2016 04:20:32.119	2	7
04/20/2016 04:20:32.119	3	128
04/20/2016 04:20:32.134	4	9214
04/20/2016 04:20:32.134	5	2000
04/20/2016 04:20:32.134	6	1500
04/20/2016 04:20:32.150	7	9000
04/20/2016 04:20:32.150	8	0
04/20/2016 04:20:32.150	9	0
04/20/2016 04:20:32.166	10	0
04/20/2016 04:20:32.228	1	0
04/20/2016 04:20:32.228	2	7
04/20/2016 04:20:32.244	3	128
04/20/2016 04:20:32.244	4	9379
04/20/2016 04:20:32.244	5	2000
04/20/2016 04:20:32.259	6	1500
04/20/2016 04:20:32.259	7	9000
04/20/2016 04:20:32.259	8	0
04/20/2016 04:20:32.259	9	0
04/20/2016 04:20:32.275	10	0
04/20/2016 04:20:32.337	1	0
04/20/2016 04:20:32.337	2	7
04/20/2016 04:20:32.353	3	128
04/20/2016 04:20:32.353	4	9217
04/20/2016 04:20:32.353	5	2000
04/20/2016 04:20:32.369	6	1500
04/20/2016 04:20:32.369	7	9000
04/20/2016 04:20:32.369	8	0
04/20/2016 04:20:32.369	9	0
04/20/2016 04:20:32.384	10	0
04/20/2016 04:20:32.447	1	0
04/20/2016 04:20:32.447	2	7
04/20/2016 04:20:32.463	3	128
04/20/2016 04:20:32.463	4	9197
04/20/2016 04:20:32.463	5	2000
04/20/2016 04:20:32.463	6	1500
04/20/2016 04:20:32.478	7	9000
04/20/2016 04:20:32.478	8	0
04/20/2016 04:20:32.478	9	0
04/20/2016 04:20:32.494	10	0
04/20/2016 04:20:32.556	1	0
04/20/2016 04:20:32.556	2	7
04/20/2016 04:20:32.556	3	128
04/20/2016 04:20:32.572	4	9206
04/20/2016 04:20:32.572	5	2000
04/20/2016 04:20:32.572	6	1500
04/20/2016 04:20:32.588	7	9000
04/20/2016 04:20:32.588	8	0
04/20/2016 04:20:32.588	9	0
04/20/2016 04:20:32.603	10	0
04/20/2016 04:20:32.666	1	0
04/20/2016 04:20:32.666	2	7
04/20/2016 04:20:32.666	3	128
04/20/2016 04:20:32.681	4	9352
04/20/2016 04:20:32.681	5	2000
04/20/2016 04:20:32.681	6	1500
04/20/2016 04:20:32.697	7	9000
04/20/2016 04:20:32.697	8	0
04/20/2016 04:20:32.697	9	0
04/20/2016 04:20:32.713	10	0
04/20/2016 04:20:32.775	1	0
04/20/2016 04:20:32.775	2	7
04/20/2016 04:20:32.775	3	128
04/20/2016 04:20:32.791	4	9344
04/20/2016 04:20:32.791	5	2000
04/20/2016 04:20:32.791	6	1500
04/20/2016 04:20:32.806	7	9000
04/20/2016 04:20:32.806	8	0
04/20/2016 04:20:32.806	9	0
04/20/2016 04:20:32.822	10	0
04/20/2016 04:20:32.884	1	0
04/20/2016 04:20:32.884	2	7
04/20/2016 04:20:32.884	3	128
04/20/2016 04:20:32.900	4	9276
04/20/2016 04:20:32.900	5	2000
04/20/2016 04:20:32.900	6	1500
04/20/2016 04:20:32.916	7	9000
04/20/2016 04:20:32.916	8	0
04/20/2016 04:20:32.916	9	0
04/20/2016 04:20:32.931	10	0
04/20/2016 04:20:32.994	1	0
04/20/2016 04:20:32.994	2	7
04/20/2016 04:20:33.009	3	128
04/20/2016 04:20:33.009	4	9173
04/20/2016 04:20:33.009	5	2000
04/20/2016 04:20:33.009	6	1500
04/20/2016 04:20:33.025	7	9000
04/20/2016 04:20:33.025	8	0
04/20/2016 04:20:33.025	9	0
04/20/2016 04:20:33.041	10	0
04/20/2016 04:20:33.103	1	0
04/20/2016 04:20:33.119	2	7
04/20/2016 04:20:33.119	3	128
04/20/2016 04:20:33.119	4	9162
04/20/2016 04:20:33.119	5	2000
04/20/2016 04:20:33.134	6	1500
04/20/2016 04:20:33.134	7	9000
04/20/2016 04:20:33.134	8	0
04/20/2016 04:20:33.152	9	0
04/20/2016 04:20:33.152	10	0
04/20/2016 04:20:33.214	1	0
04/20/2016 04:20:33.229	2	7
04/20/2016 04:20:33.229	3	128
04/20/2016 04:20:33.229	4	9164
04/20/2016 04:20:33.245	5	2000
04/20/2016 04:20:33.245	6	1500
04/20/2016 04:20:33.245	7	9000
04/20/2016 04:20:33.245	8	0
04/20/2016 04:20:33.260	9	0
04/20/2016 04:20:33.260	10	0
04/20/2016 04:20:33.339	1	0
04/20/2016 04:20:33.339	2	7
04/20/2016 04:20:33.339	3	128
04/20/2016 04:20:33.354	4	9250
04/20/2016 04:20:33.354	5	2000
04/20/2016 04:20:33.354	6	1500
04/20/2016 04:20:33.370	7	9000
04/20/2016 04:20:33.370	8	0
04/20/2016 04:20:33.370	9	0
04/20/2016 04:20:33.385	10	0
04/20/2016 04:20:33.448	1	0
04/20/2016 04:20:33.448	2	7
04/20/2016 04:20:33.448	3	128
04/20/2016 04:20:33.464	4	9194
04/20/2016 04:20:33.464	5	2000
04/20/2016 04:20:33.464	6	1500
04/20/2016 04:20:33.479	7	9000
04/20/2016 04:20:33.479	8	0
04/20/2016 04:20:33.479	9	0
04/20/2016 04:20:33.495	10	0
04/20/2016 04:20:33.557	1	0
04/20/2016 04:20:33.557	2	7
04/20/2016 04:20:33.557	3	128
04/20/2016 04:20:33.573	4	9228
04/20/2016 04:20:33.573	5	2000
04/20/2016 04:20:33.573	6	1500
04/20/2016 04:20:33.589	7	9000
04/20/2016 04:20:33.589	8	0
04/20/2016 04:20:33.589	9	0
04/20/2016 04:20:33.604	10	0
04/20/2016 04:20:33.667	1	0
04/20/2016 04:20:33.667	2	7
04/20/2016 04:20:33.684	3	128
04/20/2016 04:20:33.684	4	9133
04/20/2016 04:20:33.684	5	2000
04/20/2016 04:20:33.684	6	1500
04/20/2016 04:20:33.700	7	9000
04/20/2016 04:20:33.700	8	0
04/20/2016 04:20:33.700	9	0
04/20/2016 04:20:33.716	10	0
04/20/2016 04:20:33.778	1	0
04/20/2016 04:20:33.778	2	7
04/20/2016 04:20:33.778	3	128
04/20/2016 04:20:33.794	4	9119
04/20/2016 04:20:33.794	5	2000
04/20/2016 04:20:33.794	6	1500
04/20/2016 04:20:33.809	7	9000
04/20/2016 04:20:33.809	8	0
04/20/2016 04:20:33.809	9	0
04/20/2016 04:20:33.825	10	0
04/20/2016 04:20:33.887	1	0
04/20/2016 04:20:33.887	2	7
04/20/2016 04:20:33.887	3	128
04/20/2016 04:20:33.903	4	9138
04/20/2016 04:20:33.903	5	2000
04/20/2016 04:20:33.903	6	1500
04/20/2016 04:20:33.919	7	9000
04/20/2016 04:20:33.919	8	0
04/20/2016 04:20:33.919	9	0
04/20/2016 04:20:33.934	10	0
04/20/2016 04:20:34.012	1	0
04/20/2016 04:20:34.012	2	7
04/20/2016 04:20:34.028	3	128
04/20/2016 04:20:34.028	4	9105
04/20/2016 04:20:34.028	5	2000
04/20/2016 04:20:34.044	6	1500
04/20/2016 04:20:34.044	7	9000
04/20/2016 04:20:34.044	8	0
04/20/2016 04:20:34.059	9	0
04/20/2016 04:20:34.059	10	0
04/20/2016 04:20:34.122	1	0
04/20/2016 04:20:34.122	2	7
04/20/2016 04:20:34.122	3	128
04/20/2016 04:20:34.137	4	9127
04/20/2016 04:20:34.137	5	2000
04/20/2016 04:20:34.137	6	1500
04/20/2016 04:20:34.153	7	9000
04/20/2016 04:20:34.153	8	0
04/20/2016 04:20:34.153	9	0
04/20/2016 04:20:34.169	10	0
04/20/2016 04:20:34.231	1	0
04/20/2016 04:20:34.231	2	7
04/20/2016 04:20:34.231	3	128
04/20/2016 04:20:34.247	4	9068
04/20/2016 04:20:34.247	5	2000
04/20/2016 04:20:34.247	6	1500
04/20/2016 04:20:34.262	7	9000
04/20/2016 04:20:34.262	8	0
04/20/2016 04:20:34.262	9	0
04/20/2016 04:20:34.262	10	0
04/20/2016 04:20:34.341	1	0
04/20/2016 04:20:34.341	2	7
04/20/2016 04:20:34.341	3	128
04/20/2016 04:20:34.356	4	9077
04/20/2016 04:20:34.356	5	2000
04/20/2016 04:20:34.356	6	1500
04/20/2016 04:20:34.372	7	9000
04/20/2016 04:20:34.372	8	0
04/20/2016 04:20:34.372	9	0
04/20/2016 04:20:34.387	10	0
04/20/2016 04:20:34.466	1	0
04/20/2016 04:20:34.466	2	7
04/20/2016 04:20:34.481	3	128
04/20/2016 04:20:34.481	4	9062
04/20/2016 04:20:34.481	5	2000
04/20/2016 04:20:34.497	6	1500
04/20/2016 04:20:34.497	7	9000
04/20/2016 04:20:34.497	8	0
04/20/2016 04:20:34.497	9	0
04/20/2016 04:20:34.512	10	0
04/20/2016 04:20:34.575	1	0
04/20/2016 04:20:34.575	2	7
04/20/2016 04:20:34.591	3	128
04/20/2016 04:20:34.591	4	9037
04/20/2016 04:20:34.591	5	2000
04/20/2016 04:20:34.606	6	1500
04/20/2016 04:20:34.606	7	9000
04/20/2016 04:20:34.606	8	0
04/20/2016 04:20:34.606	9	0
04/20/2016 04:20:34.622	10	0
04/20/2016 04:20:34.684	1	0
04/20/2016 04:20:34.700	2	7
04/20/2016 04:20:34.700	3	128
04/20/2016 04:20:34.700	4	9025
04/20/2016 04:20:34.700	5	2000
04/20/2016 04:20:34.716	6	1500
04/20/2016 04:20:34.716	7	9000
04/20/2016 04:20:34.716	8	0
04/20/2016 04:20:34.731	9	0
04/20/2016 04:20:34.731	10	0
04/20/2016 04:20:34.794	1	0
04/20/2016 04:20:34.794	2	7
04/20/2016 04:20:34.809	3	128
04/20/2016 04:20:34.809	4	9009
04/20/2016 04:20:34.809	5	2000
04/20/2016 04:20:34.825	6	1500
04/20/2016 04:20:34.825	7	9000
04/20/2016 04:20:34.825	8	0
04/20/2016 04:20:34.841	9	0
04/20/2016 04:20:34.841	10	0
04/20/2016 04:20:34.903	1	0
04/20/2016 04:20:34.919	2	7
04/20/2016 04:20:34.919	3	128
04/20/2016 04:20:34.919	4	9028
04/20/2016 04:20:34.934	5	2000
04/20/2016 04:20:34.934	6	1500
04/20/2016 04:20:34.934	7	9000
04/20/2016 04:20:34.950	8	0
04/20/2016 04:20:34.950	9	0
04/20/2016 04:20:34.950	10	0
04/20/2016 04:20:35.028	1	0
04/20/2016 04:20:35.028	2	7
04/20/2016 04:20:35.044	3	128
04/20/2016 04:20:35.044	4	9006
04/20/2016 04:20:35.044	5	2000
04/20/2016 04:20:35.044	6	1500
04/20/2016 04:20:35.059	7	9000
04/20/2016 04:20:35.059	8	0
04/20/2016 04:20:35.059	9	0
04/20/2016 04:20:35.075	10	0
04/20/2016 04:20:35.137	1	0
04/20/2016 04:20:35.137	2	7
04/20/2016 04:20:35.153	3	128
04/20/2016 04:20:35.153	4	8996
04/20/2016 04:20:35.153	5	2000
04/20/2016 04:20:35.169	6	1500
04/20/2016 04:20:35.169	7	9000
04/20/2016 04:20:35.169	8	0
04/20/2016 04:20:35.184	9	0
04/20/2016 04:20:35.184	10	0
04/20/2016 04:20:35.262	1	0
04/20/2016 04:20:35.262	2	7
04/20/2016 04:20:35.278	3	128
04/20/2016 04:20:35.278	4	8996
04/20/2016 04:20:35.278	5	2000
04/20/2016 04:20:35.278	6	1500
04/20/2016 04:20:35.294	7	9000
04/20/2016 04:20:35.294	8	0
04/20/2016 04:20:35.294	9	0
04/20/2016 04:20:35.309	10	0
04/20/2016 04:20:35.372	1	0
04/20/2016 04:20:35.387	2	7
04/20/2016 04:20:35.387	3	128
04/20/2016 04:20:35.387	4	8987
04/20/2016 04:20:35.387	5	2000
04/20/2016 04:20:35.403	6	1500
04/20/2016 04:20:35.403	7	9000
04/20/2016 04:20:35.403	8	0
04/20/2016 04:20:35.419	9	0
04/20/2016 04:20:35.419	10	0
04/20/2016 04:20:35.481	1	0
04/20/2016 04:20:35.481	2	7
04/20/2016 04:20:35.497	3	128
04/20/2016 04:20:35.497	4	9074
04/20/2016 04:20:35.497	5	2000
04/20/2016 04:20:35.512	6	1500
04/20/2016 04:20:35.512	7	9000
04/20/2016 04:20:35.512	8	0
04/20/2016 04:20:35.528	9	0
04/20/2016 04:20:35.528	10	0
04/20/2016 04:20:35.591	1	0
04/20/2016 04:20:35.591	2	7
04/20/2016 04:20:35.591	3	128
04/20/2016 04:20:35.606	4	9015
04/20/2016 04:20:35.606	5	2000
04/20/2016 04:20:35.606	6	1500
04/20/2016 04:20:35.622	7	9000
04/20/2016 04:20:35.622	8	0
04/20/2016 04:20:35.622	9	0
04/20/2016 04:20:35.638	10	0
04/20/2016 04:20:35.700	1	0
04/20/2016 04:20:35.700	2	7
04/20/2016 04:20:35.700	3	128
04/20/2016 04:20:35.716	4	9100
04/20/2016 04:20:35.716	5	2000
04/20/2016 04:20:35.716	6	1500
04/20/2016 04:20:35.731	7	9000
04/20/2016 04:20:35.731	8	0
04/20/2016 04:20:35.731	9	0
04/20/2016 04:20:35.747	10	0
04/20/2016 04:20:35.809	1	0
04/20/2016 04:20:35.809	2	7
04/20/2016 04:20:35.825	3	128
04/20/2016 04:20:35.825	4	9002
04/20/2016 04:20:35.825	5	2000
04/20/2016 04:20:35.825	6	1500
04/20/2016 04:20:35.841	7	9000
04/20/2016 04:20:35.841	8	0
04/20/2016 04:20:35.841	9	0
04/20/2016 04:20:35.856	10	0
04/20/2016 04:20:35.919	1	0
04/20/2016 04:20:35.934	2	7
04/20/2016 04:20:35.934	3	128
04/20/2016 04:20:35.934	4	9164
04/20/2016 04:20:35.934	5	2000
04/20/2016 04:20:35.950	6	1500
04/20/2016 04:20:35.950	7	9000
04/20/2016 04:20:35.950	8	0
04/20/2016 04:20:35.966	9	0
04/20/2016 04:20:35.966	10	0
04/20/2016 04:20:36.044	1	0
04/20/2016 04:20:36.044	2	7
04/20/2016 04:20:36.059	3	128
04/20/2016 04:20:36.059	4	8962
04/20/2016 04:20:36.059	5	2000
04/20/2016 04:20:36.075	6	1500
04/20/2016 04:20:36.075	7	9000
04/20/2016 04:20:36.075	8	0
04/20/2016 04:20:36.075	9	0
04/20/2016 04:20:36.091	10	0
04/20/2016 04:20:36.153	1	0
04/20/2016 04:20:36.169	2	7
04/20/2016 04:20:36.169	3	128
04/20/2016 04:20:36.169	4	8961
04/20/2016 04:20:36.169	5	2000
04/20/2016 04:20:36.185	6	1500
04/20/2016 04:20:36.185	7	9000
04/20/2016 04:20:36.185	8	0
04/20/2016 04:20:36.201	9	0
04/20/2016 04:20:36.201	10	0
04/20/2016 04:20:36.279	1	0
04/20/2016 04:20:36.279	2	7
04/20/2016 04:20:36.279	3	128
04/20/2016 04:20:36.294	4	8943
04/20/2016 04:20:36.294	5	2000
04/20/2016 04:20:36.294	6	1500
04/20/2016 04:20:36.310	7	9000
04/20/2016 04:20:36.310	8	0
04/20/2016 04:20:36.310	9	0
04/20/2016 04:20:36.310	10	0
04/20/2016 04:20:36.388	1	0
04/20/2016 04:20:36.388	2	7
04/20/2016 04:20:36.388	3	128
04/20/2016 04:20:36.404	4	8910
04/20/2016 04:20:36.404	5	2000
04/20/2016 04:20:36.404	6	1500
04/20/2016 04:20:36.419	7	9000
04/20/2016 04:20:36.419	8	0
04/20/2016 04:20:36.419	9	0
04/20/2016 04:20:36.419	10	0
04/20/2016 04:20:36.497	1	0
04/20/2016 04:20:36.497	2	7
04/20/2016 04:20:36.513	3	128
04/20/2016 04:20:36.513	4	8921
04/20/2016 04:20:36.513	5	2000
04/20/2016 04:20:36.513	6	1500
04/20/2016 04:20:36.529	7	9000
04/20/2016 04:20:36.529	8	0
04/20/2016 04:20:36.529	9	0
04/20/2016 04:20:36.544	10	0
04/20/2016 04:20:36.607	1	0
04/20/2016 04:20:36.607	2	7
04/20/2016 04:20:36.622	3	128
04/20/2016 04:20:36.622	4	9036
04/20/2016 04:20:36.622	5	2000
04/20/2016 04:20:36.638	6	1500
04/20/2016 04:20:36.638	7	9000
04/20/2016 04:20:36.638	8	0
04/20/2016 04:20:36.654	9	0
04/20/2016 04:20:36.654	10	0
04/20/2016 04:20:36.732	1	0
04/20/2016 04:20:36.732	2	7
04/20/2016 04:20:36.747	3	128
04/20/2016 04:20:36.747	4	9048
04/20/2016 04:20:36.747	5	2000
04/20/2016 04:20:36.747	6	1500
04/20/2016 04:20:36.763	7	9000
04/20/2016 04:20:36.763	8	0
04/20/2016 04:20:36.763	9	0
04/20/2016 04:20:36.779	10	0
04/20/2016 04:20:36.841	1	0
04/20/2016 04:20:36.841	2	7
04/20/2016 04:20:36.857	3	128
04/20/2016 04:20:36.857	4	8910
04/20/2016 04:20:36.857	5	2000
04/20/2016 04:20:36.872	6	1500
04/20/2016 04:20:36.872	7	9000
04/20/2016 04:20:36.872	8	0
04/20/2016 04:20:36.888	9	0
04/20/2016 04:20:36.888	10	0
04/20/2016 04:20:36.966	1	0
04/20/2016 04:20:36.982	2	7
04/20/2016 04:20:36.982	3	128
04/20/2016 04:20:36.982	4	8871
04/20/2016 04:20:36.982	5	2000
04/20/2016 04:20:36.997	6	1500
04/20/2016 04:20:36.997	7	9000
04/20/2016 04:20:36.997	8	0
04/20/2016 04:20:37.013	9	0
04/20/2016 04:20:37.013	10	0
04/20/2016 04:20:37.091	1	0
04/20/2016 04:20:37.091	2	7
04/20/2016 04:20:37.107	3	128
04/20/2016 04:20:37.107	4	8893
04/20/2016 04:20:37.107	5	2000
04/20/2016 04:20:37.122	6	1500
04/20/2016 04:20:37.122	7	9000
04/20/2016 04:20:37.122	8	0
04/20/2016 04:20:37.122	9	0
04/20/2016 04:20:37.138	10	0
04/20/2016 04:20:37.200	1	0
04/20/2016 04:20:37.216	2	7
04/20/2016 04:20:37.216	3	128
04/20/2016 04:20:37.216	4	8901
04/20/2016 04:20:37.216	5	2000
04/20/2016 04:20:37.232	6	1500
04/20/2016 04:20:37.232	7	9000
04/20/2016 04:20:37.232	8	0
04/20/2016 04:20:37.248	9	0
04/20/2016 04:20:37.248	10	0
04/20/2016 04:20:37.326	1	0
04/20/2016 04:20:37.326	2	7
04/20/2016 04:20:37.341	3	128
04/20/2016 04:20:37.341	4	8897
04/20/2016 04:20:37.341	5	2000
04/20/2016 04:20:37.357	6	1500
04/20/2016 04:20:37.357	7	9000
04/20/2016 04:20:37.357	8	0
04/20/2016 04:20:37.357	9	0
04/20/2016 04:20:37.373	10	0
04/20/2016 04:20:37.435	1	0
04/20/2016 04:20:37.451	2	7
04/20/2016 04:20:37.451	3	128
04/20/2016 04:20:37.451	4	8990
04/20/2016 04:20:37.451	5	2000
04/20/2016 04:20:37.466	6	1500
04/20/2016 04:20:37.466	7	9000
04/20/2016 04:20:37.466	8	0
04/20/2016 04:20:37.482	9	0
04/20/2016 04:20:37.482	10	0
04/20/2016 04:20:37.545	1	0
04/20/2016 04:20:37.545	2	7
04/20/2016 04:20:37.545	3	128
04/20/2016 04:20:37.560	4	8876
04/20/2016 04:20:37.560	5	2000
04/20/2016 04:20:37.560	6	1500
04/20/2016 04:20:37.576	7	9000
04/20/2016 04:20:37.576	8	0
04/20/2016 04:20:37.576	9	0
04/20/2016 04:20:37.591	10	0
04/20/2016 04:20:37.654	1	0
04/20/2016 04:20:37.654	2	7
04/20/2016 04:20:37.670	3	128
04/20/2016 04:20:37.670	4	8847
04/20/2016 04:20:37.670	5	2000
04/20/2016 04:20:37.670	6	1500
04/20/2016 04:20:37.685	7	9000
04/20/2016 04:20:37.685	8	0
04/20/2016 04:20:37.685	9	0
04/20/2016 04:20:37.701	10	0
04/20/2016 04:20:37.763	1	0
04/20/2016 04:20:37.763	2	7
04/20/2016 04:20:37.763	3	128
04/20/2016 04:20:37.779	4	8835
04/20/2016 04:20:37.779	5	2000
04/20/2016 04:20:37.779	6	1500
04/20/2016 04:20:37.795	7	9000
04/20/2016 04:20:37.795	8	0
04/20/2016 04:20:37.795	9	0
04/20/2016 04:20:37.810	10	0
04/20/2016 04:20:37.873	1	0
04/20/2016 04:20:37.873	2	7
04/20/2016 04:20:37.888	3	128
04/20/2016 04:20:37.888	4	8831
04/20/2016 04:20:37.888	5	2000
04/20/2016 04:20:37.904	6	1500
04/20/2016 04:20:37.904	7	9000
04/20/2016 04:20:37.904	8	0
04/20/2016 04:20:37.920	9	0
04/20/2016 04:20:37.920	10	0
04/20/2016 04:20:37.998	1	0
04/20/2016 04:20:37.998	2	7
04/20/2016 04:20:37.998	3	128
04/20/2016 04:20:37.998	4	8815
04/20/2016 04:20:38.013	5	2000
04/20/2016 04:20:38.013	6	1500
04/20/2016 04:20:38.013	7	9000
04/20/2016 04:20:38.029	8	0
04/20/2016 04:20:38.029	9	0
04/20/2016 04:20:38.029	10	0
04/20/2016 04:20:38.107	1	0
04/20/2016 04:20:38.107	2	7
04/20/2016 04:20:38.123	3	128
04/20/2016 04:20:38.123	4	8797
04/20/2016 04:20:38.123	5	2000
04/20/2016 04:20:38.139	6	1500
04/20/2016 04:20:38.139	7	9000
04/20/2016 04:20:38.139	8	0
04/20/2016 04:20:38.154	9	0
04/20/2016 04:20:38.154	10	0
04/20/2016 04:20:38.217	1	0
04/20/2016 04:20:38.217	2	7
04/20/2016 04:20:38.232	3	128
04/20/2016 04:20:38.232	4	8804
04/20/2016 04:20:38.232	5	2000
04/20/2016 04:20:38.248	6	1500
04/20/2016 04:20:38.248	7	9000
04/20/2016 04:20:38.248	8	0
04/20/2016 04:20:38.248	9	0
04/20/2016 04:20:38.264	10	0
04/20/2016 04:20:38.326	1	0
04/20/2016 04:20:38.342	2	7
04/20/2016 04:20:38.342	3	128
04/20/2016 04:20:38.342	4	8786
04/20/2016 04:20:38.342	5	2000
04/20/2016 04:20:38.357	6	1500
04/20/2016 04:20:38.357	7	9000
04/20/2016 04:20:38.357	8	0
04/20/2016 04:20:38.373	9	0
04/20/2016 04:20:38.373	10	0
04/20/2016 04:20:38.436	1	0
04/20/2016 04:20:38.451	2	7
04/20/2016 04:20:38.451	3	128
04/20/2016 04:20:38.451	4	8804
04/20/2016 04:20:38.451	5	2000
04/20/2016 04:20:38.467	6	1500
04/20/2016 04:20:38.467	7	9000
04/20/2016 04:20:38.467	8	0
04/20/2016 04:20:38.482	9	0
04/20/2016 04:20:38.482	10	0
04/20/2016 04:20:38.545	1	0
04/20/2016 04:20:38.545	2	7
04/20/2016 04:20:38.561	3	128
04/20/2016 04:20:38.561	4	8791
04/20/2016 04:20:38.561	5	2000
04/20/2016 04:20:38.576	6	1500
04/20/2016 04:20:38.576	7	9000
04/20/2016 04:20:38.576	8	0
04/20/2016 04:20:38.592	9	0
04/20/2016 04:20:38.592	10	0
04/20/2016 04:20:38.654	1	0
04/20/2016 04:20:38.654	2	7
04/20/2016 04:20:38.670	3	128
04/20/2016 04:20:38.670	4	8856
04/20/2016 04:20:38.670	5	2000
04/20/2016 04:20:38.686	6	1500
04/20/2016 04:20:38.686	7	9000
04/20/2016 04:20:38.686	8	0
04/20/2016 04:20:38.701	9	0
04/20/2016 04:20:38.701	10	0
04/20/2016 04:20:38.764	1	0
04/20/2016 04:20:38.764	2	7
04/20/2016 04:20:38.779	3	128
04/20/2016 04:20:38.779	4	8896
04/20/2016 04:20:38.779	5	2000
04/20/2016 04:20:38.795	6	1500
04/20/2016 04:20:38.795	7	9000
04/20/2016 04:20:38.795	8	0
04/20/2016 04:20:38.795	9	0
04/20/2016 04:20:38.811	10	0
04/20/2016 04:20:38.873	1	0
04/20/2016 04:20:38.873	2	7
04/20/2016 04:20:38.889	3	128
04/20/2016 04:20:38.889	4	8788
04/20/2016 04:20:38.889	5	2000
04/20/2016 04:20:38.904	6	1500
04/20/2016 04:20:38.904	7	9000
04/20/2016 04:20:38.904	8	0
04/20/2016 04:20:38.904	9	0
04/20/2016 04:20:38.920	10	0
04/20/2016 04:20:38.982	1	0
04/20/2016 04:20:38.998	2	7
04/20/2016 04:20:38.998	3	128
04/20/2016 04:20:38.998	4	8744
04/20/2016 04:20:38.998	5	2000
04/20/2016 04:20:39.014	6	1500
04/20/2016 04:20:39.014	7	9000
04/20/2016 04:20:39.014	8	0
04/20/2016 04:20:39.029	9	0
04/20/2016 04:20:39.029	10	0
04/20/2016 04:20:39.092	1	0
04/20/2016 04:20:39.092	2	7
04/20/2016 04:20:39.107	3	128
04/20/2016 04:20:39.107	4	8746
04/20/2016 04:20:39.107	5	2000
04/20/2016 04:20:39.123	6	1500
04/20/2016 04:20:39.123	7	9000
04/20/2016 04:20:39.123	8	0
04/20/2016 04:20:39.139	9	0
04/20/2016 04:20:39.139	10	0
04/20/2016 04:20:39.201	1	0
04/20/2016 04:20:39.201	2	7
04/20/2016 04:20:39.217	3	128
04/20/2016 04:20:39.217	4	8735
04/20/2016 04:20:39.217	5	2000
04/20/2016 04:20:39.232	6	1500
04/20/2016 04:20:39.232	7	9000
04/20/2016 04:20:39.232	8	0
04/20/2016 04:20:39.248	9	0
04/20/2016 04:20:39.248	10	0
04/20/2016 04:20:39.311	1	0
04/20/2016 04:20:39.311	2	7
04/20/2016 04:20:39.326	3	128
04/20/2016 04:20:39.326	4	8722
04/20/2016 04:20:39.326	5	2000
04/20/2016 04:20:39.342	6	1500
04/20/2016 04:20:39.342	7	9000
04/20/2016 04:20:39.342	8	0
04/20/2016 04:20:39.342	9	0
04/20/2016 04:20:39.357	10	0
04/20/2016 04:20:39.420	1	0
04/20/2016 04:20:39.436	2	7
04/20/2016 04:20:39.436	3	128
04/20/2016 04:20:39.436	4	8708
04/20/2016 04:20:39.451	5	2000
04/20/2016 04:20:39.451	6	1500
04/20/2016 04:20:39.451	7	9000
04/20/2016 04:20:39.451	8	0
04/20/2016 04:20:39.467	9	0
04/20/2016 04:20:39.467	10	0
04/20/2016 04:20:39.529	1	0
04/20/2016 04:20:39.529	2	7
04/20/2016 04:20:39.545	3	128
04/20/2016 04:20:39.545	4	8701
04/20/2016 04:20:39.545	5	2000
04/20/2016 04:20:39.545	6	1500
04/20/2016 04:20:39.561	7	9000
04/20/2016 04:20:39.561	8	0
04/20/2016 04:20:39.561	9	0
04/20/2016 04:20:39.576	10	0
04/20/2016 04:20:39.639	1	0
04/20/2016 04:20:39.654	2	7
04/20/2016 04:20:39.654	3	128
04/20/2016 04:20:39.654	4	8693
04/20/2016 04:20:39.654	5	2000
04/20/2016 04:20:39.670	6	1500
04/20/2016 04:20:39.670	7	9000
04/20/2016 04:20:39.670	8	0
04/20/2016 04:20:39.686	9	0
04/20/2016 04:20:39.686	10	0
04/20/2016 04:20:39.748	1	0
04/20/2016 04:20:39.748	2	7
04/20/2016 04:20:39.764	3	128
04/20/2016 04:20:39.764	4	8699
04/20/2016 04:20:39.764	5	2000
04/20/2016 04:20:39.779	6	1500
04/20/2016 04:20:39.779	7	9000
04/20/2016 04:20:39.779	8	0
04/20/2016 04:20:39.795	9	0
04/20/2016 04:20:39.795	10	0
04/20/2016 04:20:39.857	1	0
04/20/2016 04:20:39.857	2	7
04/20/2016 04:20:39.873	3	128
04/20/2016 04:20:39.873	4	8703
04/20/2016 04:20:39.873	5	2000
04/20/2016 04:20:39.889	6	1500
04/20/2016 04:20:39.889	7	9000
04/20/2016 04:20:39.889	8	0
04/20/2016 04:20:39.904	9	0
04/20/2016 04:20:39.904	10	0
04/20/2016 04:20:39.967	1	0
04/20/2016 04:20:39.982	2	7
04/20/2016 04:20:39.982	3	128
04/20/2016 04:20:39.982	4	8679
04/20/2016 04:20:39.998	5	2000
04/20/2016 04:20:39.998	6	1500
04/20/2016 04:20:39.998	7	9000
04/20/2016 04:20:39.998	8	0
04/20/2016 04:20:40.014	9	0
04/20/2016 04:20:40.014	10	0
04/20/2016 04:20:40.076	1	0
04/20/2016 04:20:40.092	2	7
04/20/2016 04:20:40.092	3	128
04/20/2016 04:20:40.092	4	8752
04/20/2016 04:20:40.092	5	2000
04/20/2016 04:20:40.107	6	1500
04/20/2016 04:20:40.107	7	9000
04/20/2016 04:20:40.107	8	0
04/20/2016 04:20:40.123	9	0
04/20/2016 04:20:40.123	10	0
04/20/2016 04:20:40.186	1	0
04/20/2016 04:20:40.186	2	7
04/20/2016 04:20:40.201	3	128
04/20/2016 04:20:40.201	4	8675
04/20/2016 04:20:40.201	5	2000
04/20/2016 04:20:40.217	6	1500
04/20/2016 04:20:40.217	7	9000
04/20/2016 04:20:40.217	8	0
04/20/2016 04:20:40.217	9	0
04/20/2016 04:20:40.232	10	0
04/20/2016 04:20:40.295	1	0
04/20/2016 04:20:40.311	2	7
04/20/2016 04:20:40.311	3	128
04/20/2016 04:20:40.311	4	8636
04/20/2016 04:20:40.311	5	2000
04/20/2016 04:20:40.326	6	1500
04/20/2016 04:20:40.326	7	9000
04/20/2016 04:20:40.326	8	0
04/20/2016 04:20:40.342	9	0
04/20/2016 04:20:40.342	10	0
04/20/2016 04:20:40.404	1	0
04/20/2016 04:20:40.420	2	7
04/20/2016 04:20:40.420	3	128
04/20/2016 04:20:40.420	4	8637
04/20/2016 04:20:40.420	5	2000
04/20/2016 04:20:40.436	6	1500
04/20/2016 04:20:40.436	7	9000
04/20/2016 04:20:40.436	8	0
04/20/2016 04:20:40.451	9	0
04/20/2016 04:20:40.451	10	0
04/20/2016 04:20:40.514	1	0
04/20/2016 04:20:40.514	2	7
04/20/2016 04:20:40.514	3	128
04/20/2016 04:20:40.529	4	8602
04/20/2016 04:20:40.529	5	2000
04/20/2016 04:20:40.529	6	1500
04/20/2016 04:20:40.545	7	9000
04/20/2016 04:20:40.545	8	0
04/20/2016 04:20:40.545	9	0
04/20/2016 04:20:40.561	10	0
04/20/2016 04:20:40.623	1	0
04/20/2016 04:20:40.623	2	7
04/20/2016 04:20:40.639	3	128
04/20/2016 04:20:40.639	4	8626
04/20/2016 04:20:40.639	5	2000
04/20/2016 04:20:40.654	6	1500
04/20/2016 04:20:40.654	7	9000
04/20/2016 04:20:40.654	8	0
04/20/2016 04:20:40.670	9	0
04/20/2016 04:20:40.670	10	0
04/20/2016 04:20:40.732	1	0
04/20/2016 04:20:40.732	2	7
04/20/2016 04:20:40.748	3	128
04/20/2016 04:20:40.748	4	8605
04/20/2016 04:20:40.748	5	2000
04/20/2016 04:20:40.764	6	1500
04/20/2016 04:20:40.764	7	9000
04/20/2016 04:20:40.764	8	0
04/20/2016 04:20:40.764	9	0
04/20/2016 04:20:40.779	10	0
04/20/2016 04:20:40.842	1	0
04/20/2016 04:20:40.857	2	7
04/20/2016 04:20:40.857	3	128
04/20/2016 04:20:40.857	4	8609
04/20/2016 04:20:40.857	5	2000
04/20/2016 04:20:40.873	6	1500
04/20/2016 04:20:40.873	7	9000
04/20/2016 04:20:40.873	8	0
04/20/2016 04:20:40.889	9	0
04/20/2016 04:20:40.889	10	0
04/20/2016 04:20:40.951	1	0
04/20/2016 04:20:40.967	2	7
04/20/2016 04:20:40.967	3	128
04/20/2016 04:20:40.967	4	8599
04/20/2016 04:20:40.967	5	2000
04/20/2016 04:20:40.982	6	1500
04/20/2016 04:20:40.982	7	9000
04/20/2016 04:20:40.982	8	0
04/20/2016 04:20:40.998	9	0
04/20/2016 04:20:40.998	10	0
04/20/2016 04:20:41.061	1	0
04/20/2016 04:20:41.061	2	7
04/20/2016 04:20:41.076	3	128
04/20/2016 04:20:41.076	4	8582
04/20/2016 04:20:41.076	5	2000
04/20/2016 04:20:41.092	6	1500
04/20/2016 04:20:41.092	7	9000
04/20/2016 04:20:41.092	8	0
04/20/2016 04:20:41.108	9	0
04/20/2016 04:20:41.108	10	0
04/20/2016 04:20:41.170	1	0
04/20/2016 04:20:41.170	2	7
04/20/2016 04:20:41.186	3	128
04/20/2016 04:20:41.186	4	8578
04/20/2016 04:20:41.186	5	2000
04/20/2016 04:20:41.201	6	1500
04/20/2016 04:20:41.201	7	9000
04/20/2016 04:20:41.201	8	0
04/20/2016 04:20:41.217	9	0
04/20/2016 04:20:41.217	10	0
04/20/2016 04:20:41.279	1	0
04/20/2016 04:20:41.279	2	7
04/20/2016 04:20:41.295	3	128
04/20/2016 04:20:41.295	4	8577
04/20/2016 04:20:41.295	5	2000
04/20/2016 04:20:41.311	6	1500
04/20/2016 04:20:41.311	7	9000
04/20/2016 04:20:41.311	8	0
04/20/2016 04:20:41.311	9	0
04/20/2016 04:20:41.326	10	0
04/20/2016 04:20:41.389	1	0
04/20/2016 04:20:41.389	2	7
04/20/2016 04:20:41.404	3	128
04/20/2016 04:20:41.404	4	8570
04/20/2016 04:20:41.404	5	2000
04/20/2016 04:20:41.420	6	1500
04/20/2016 04:20:41.420	7	9000
04/20/2016 04:20:41.420	8	0
04/20/2016 04:20:41.420	9	0
04/20/2016 04:20:41.436	10	0
04/20/2016 04:20:41.498	1	0
04/20/2016 04:20:41.514	2	7
04/20/2016 04:20:41.514	3	128
04/20/2016 04:20:41.514	4	8539
04/20/2016 04:20:41.514	5	2000
04/20/2016 04:20:41.529	6	1500
04/20/2016 04:20:41.529	7	9000
04/20/2016 04:20:41.529	8	0
04/20/2016 04:20:41.545	9	0
04/20/2016 04:20:41.545	10	0
04/20/2016 04:20:41.608	1	0
04/20/2016 04:20:41.623	2	7
04/20/2016 04:20:41.623	3	128
04/20/2016 04:20:41.623	4	8537
04/20/2016 04:20:41.623	5	2000
04/20/2016 04:20:41.639	6	1500
04/20/2016 04:20:41.639	7	9000
04/20/2016 04:20:41.639	8	0
04/20/2016 04:20:41.654	9	0
04/20/2016 04:20:41.654	10	0
04/20/2016 04:20:41.717	1	0
04/20/2016 04:20:41.717	2	7
04/20/2016 04:20:41.733	3	128
04/20/2016 04:20:41.733	4	8542
04/20/2016 04:20:41.733	5	2000
04/20/2016 04:20:41.748	6	1500
04/20/2016 04:20:41.748	7	9000
04/20/2016 04:20:41.748	8	0
04/20/2016 04:20:41.764	9	0
04/20/2016 04:20:41.764	10	0
04/20/2016 04:20:41.826	1	0
04/20/2016 04:20:41.826	2	7
04/20/2016 04:20:41.842	3	128
04/20/2016 04:20:41.842	4	8521
04/20/2016 04:20:41.842	5	2000
04/20/2016 04:20:41.858	6	1500
04/20/2016 04:20:41.858	7	9000
04/20/2016 04:20:41.858	8	0
04/20/2016 04:20:41.873	9	0
04/20/2016 04:20:41.873	10	0
04/20/2016 04:20:41.936	1	0
04/20/2016 04:20:41.936	2	7
04/20/2016 04:20:41.951	3	128
04/20/2016 04:20:41.951	4	8519
04/20/2016 04:20:41.951	5	2000
04/20/2016 04:20:41.967	6	1500
04/20/2016 04:20:41.967	7	9000
04/20/2016 04:20:41.967	8	0
04/20/2016 04:20:41.983	9	0
04/20/2016 04:20:41.983	10	0
04/20/2016 04:20:42.045	1	0
04/20/2016 04:20:42.061	2	7
04/20/2016 04:20:42.061	3	128
04/20/2016 04:20:42.061	4	8509
04/20/2016 04:20:42.061	5	2000
04/20/2016 04:20:42.076	6	1500
04/20/2016 04:20:42.076	7	9000
04/20/2016 04:20:42.076	8	0
04/20/2016 04:20:42.092	9	0
04/20/2016 04:20:42.092	10	0
04/20/2016 04:20:42.154	1	0
04/20/2016 04:20:42.170	2	7
04/20/2016 04:20:42.170	3	128
04/20/2016 04:20:42.170	4	8502
04/20/2016 04:20:42.170	5	2000
04/20/2016 04:20:42.186	6	1500
04/20/2016 04:20:42.186	7	9000
04/20/2016 04:20:42.186	8	0
04/20/2016 04:20:42.201	9	0
04/20/2016 04:20:42.201	10	0
04/20/2016 04:20:42.264	1	0
04/20/2016 04:20:42.264	2	7
04/20/2016 04:20:42.279	3	128
04/20/2016 04:20:42.279	4	8516
04/20/2016 04:20:42.279	5	2000
04/20/2016 04:20:42.295	6	1500
04/20/2016 04:20:42.295	7	9000
04/20/2016 04:20:42.295	8	0
04/20/2016 04:20:42.311	9	0
04/20/2016 04:20:42.311	10	0
04/20/2016 04:20:42.373	1	0
04/20/2016 04:20:42.373	2	7
04/20/2016 04:20:42.389	3	128
04/20/2016 04:20:42.389	4	8471
04/20/2016 04:20:42.389	5	2000
04/20/2016 04:20:42.404	6	1500
04/20/2016 04:20:42.404	7	9000
04/20/2016 04:20:42.404	8	0
04/20/2016 04:20:42.420	9	0
04/20/2016 04:20:42.420	10	0
04/20/2016 04:20:42.483	1	0
04/20/2016 04:20:42.483	2	7
04/20/2016 04:20:42.498	3	128
04/20/2016 04:20:42.498	4	8504
04/20/2016 04:20:42.498	5	2000
04/20/2016 04:20:42.514	6	1500
04/20/2016 04:20:42.514	7	9000
04/20/2016 04:20:42.514	8	0
04/20/2016 04:20:42.529	9	0
04/20/2016 04:20:42.529	10	0
04/20/2016 04:20:42.592	1	0
04/20/2016 04:20:42.592	2	7
04/20/2016 04:20:42.608	3	128
04/20/2016 04:20:42.608	4	8481
04/20/2016 04:20:42.608	5	2000
04/20/2016 04:20:42.623	6	1500
04/20/2016 04:20:42.623	7	9000
04/20/2016 04:20:42.623	8	0
04/20/2016 04:20:42.639	9	0
04/20/2016 04:20:42.639	10	0
04/20/2016 04:20:42.701	1	0
04/20/2016 04:20:42.717	2	7
04/20/2016 04:20:42.717	3	128
04/20/2016 04:20:42.717	4	8461
04/20/2016 04:20:42.733	5	2000
04/20/2016 04:20:42.733	6	1500
04/20/2016 04:20:42.733	7	9000
04/20/2016 04:20:42.733	8	0
04/20/2016 04:20:42.748	9	0
04/20/2016 04:20:42.748	10	0
04/20/2016 04:20:42.811	1	0
04/20/2016 04:20:42.826	2	7
04/20/2016 04:20:42.826	3	128
04/20/2016 04:20:42.826	4	8453
04/20/2016 04:20:42.826	5	2000
04/20/2016 04:20:42.842	6	1500
04/20/2016 04:20:42.842	7	9000
04/20/2016 04:20:42.842	8	0
04/20/2016 04:20:42.858	9	0
04/20/2016 04:20:42.858	10	0
04/20/2016 04:20:42.920	1	0
04/20/2016 04:20:42.920	2	7
04/20/2016 04:20:42.936	3	128
04/20/2016 04:20:42.936	4	8451
04/20/2016 04:20:42.936	5	2000
04/20/2016 04:20:42.936	6	1500
04/20/2016 04:20:42.951	7	9000
04/20/2016 04:20:42.951	8	0
04/20/2016 04:20:42.951	9	0
04/20/2016 04:20:42.967	10	0
04/20/2016 04:20:43.030	1	0
04/20/2016 04:20:43.030	2	7
04/20/2016 04:20:43.045	3	128
04/20/2016 04:20:43.045	4	8471
04/20/2016 04:20:43.045	5	2000
04/20/2016 04:20:43.061	6	1500
04/20/2016 04:20:43.061	7	9000
04/20/2016 04:20:43.061	8	0
04/20/2016 04:20:43.076	9	0
04/20/2016 04:20:43.076	10	0
04/20/2016 04:20:43.139	1	0
04/20/2016 04:20:43.139	2	7
04/20/2016 04:20:43.155	3	128
04/20/2016 04:20:43.155	4	8443
04/20/2016 04:20:43.155	5	2000
04/20/2016 04:20:43.170	6	1500
04/20/2016 04:20:43.170	7	9000
04/20/2016 04:20:43.170	8	0
04/20/2016 04:20:43.186	9	0
04/20/2016 04:20:43.186	10	0
04/20/2016 04:20:43.248	1	0
04/20/2016 04:20:43.264	2	7
04/20/2016 04:20:43.264	3	128
04/20/2016 04:20:43.264	4	8443
04/20/2016 04:20:43.280	5	2000
04/20/2016 04:20:43.280	6	1500
04/20/2016 04:20:43.280	7	9000
04/20/2016 04:20:43.280	8	0
04/20/2016 04:20:43.295	9	0
04/20/2016 04:20:43.295	10	0
04/20/2016 04:20:43.358	1	0
04/20/2016 04:20:43.373	2	7
04/20/2016 04:20:43.373	3	128
04/20/2016 04:20:43.373	4	8409
04/20/2016 04:20:43.373	5	2000
04/20/2016 04:20:43.389	6	1500
04/20/2016 04:20:43.389	7	9000
04/20/2016 04:20:43.389	8	0
04/20/2016 04:20:43.405	9	0
04/20/2016 04:20:43.405	10	0
04/20/2016 04:20:43.467	1	0
04/20/2016 04:20:43.483	2	7
04/20/2016 04:20:43.483	3	128
04/20/2016 04:20:43.483	4	8421
04/20/2016 04:20:43.498	5	2000
04/20/2016 04:20:43.498	6	1500
04/20/2016 04:20:43.498	7	9000
04/20/2016 04:20:43.514	8	0
04/20/2016 04:20:43.514	9	0
04/20/2016 04:20:43.514	10	0
04/20/2016 04:20:43.577	1	0
04/20/2016 04:20:43.577	2	7
04/20/2016 04:20:43.592	3	128
04/20/2016 04:20:43.592	4	8414
04/20/2016 04:20:43.592	5	2000
04/20/2016 04:20:43.608	6	1500
04/20/2016 04:20:43.608	7	9000
04/20/2016 04:20:43.608	8	0
04/20/2016 04:20:43.623	9	0
04/20/2016 04:20:43.623	10	0
04/20/2016 04:20:43.686	1	0
04/20/2016 04:20:43.686	2	7
04/20/2016 04:20:43.702	3	128
04/20/2016 04:20:43.702	4	8399
04/20/2016 04:20:43.702	5	2000
04/20/2016 04:20:43.717	6	1500
04/20/2016 04:20:43.717	7	9000
04/20/2016 04:20:43.717	8	0
04/20/2016 04:20:43.733	9	0
[truncated: 6,642 more rows]
