# Supplementary material for: Dataset of anomalies and malicious acts in a cyber-physical subsystem
Source: Data Brief. 2017 Jul 20;14:186–91. doi: 10.1016/j.dib.2017.07.038 (PMC5536820; doi:10.1016/j.dib.2017.07.038)
Supplement: Supplementary file 2 [file mmc2.zip › dataset/logs/wet_sensor.csv]

Time Stamp	Register	Value
04/20/2016 04:26:08.737	1	0
04/20/2016 04:26:08.737	2	3
04/20/2016 04:26:08.737	3	0
04/20/2016 04:26:08.753	4	4779
04/20/2016 04:26:08.753	5	2000
04/20/2016 04:26:08.753	6	1500
04/20/2016 04:26:08.768	7	9000
04/20/2016 04:26:08.768	8	0
04/20/2016 04:26:08.768	9	0
04/20/2016 04:26:08.784	10	0
04/20/2016 04:26:08.846	1	0
04/20/2016 04:26:08.846	2	3
04/20/2016 04:26:08.846	3	0
04/20/2016 04:26:08.862	4	4782
04/20/2016 04:26:08.862	5	2000
04/20/2016 04:26:08.862	6	1500
04/20/2016 04:26:08.878	7	9000
04/20/2016 04:26:08.878	8	0
04/20/2016 04:26:08.878	9	0
04/20/2016 04:26:08.893	10	0
04/20/2016 04:26:08.956	1	0
04/20/2016 04:26:08.956	2	3
04/20/2016 04:26:08.971	3	0
04/20/2016 04:26:08.971	4	4791
04/20/2016 04:26:08.971	5	2000
04/20/2016 04:26:08.987	6	1500
04/20/2016 04:26:08.987	7	9000
04/20/2016 04:26:08.987	8	0
04/20/2016 04:26:08.987	9	0
04/20/2016 04:26:09.003	10	0
04/20/2016 04:26:09.065	1	0
04/20/2016 04:26:09.065	2	3
04/20/2016 04:26:09.081	3	0
04/20/2016 04:26:09.081	4	4788
04/20/2016 04:26:09.081	5	2000
04/20/2016 04:26:09.081	6	1500
04/20/2016 04:26:09.096	7	9000
04/20/2016 04:26:09.096	8	0
04/20/2016 04:26:09.096	9	0
04/20/2016 04:26:09.112	10	0
04/20/2016 04:26:09.175	1	0
04/20/2016 04:26:09.175	2	3
04/20/2016 04:26:09.190	3	0
04/20/2016 04:26:09.190	4	4791
04/20/2016 04:26:09.190	5	2000
04/20/2016 04:26:09.190	6	1500
04/20/2016 04:26:09.206	7	9000
04/20/2016 04:26:09.206	8	0
04/20/2016 04:26:09.206	9	0
04/20/2016 04:26:09.221	10	0
04/20/2016 04:26:09.284	1	0
04/20/2016 04:26:09.284	2	3
04/20/2016 04:26:09.300	3	0
04/20/2016 04:26:09.300	4	4790
04/20/2016 04:26:09.300	5	2000
04/20/2016 04:26:09.300	6	1500
04/20/2016 04:26:09.315	7	9000
04/20/2016 04:26:09.315	8	0
04/20/2016 04:26:09.315	9	0
04/20/2016 04:26:09.331	10	0
04/20/2016 04:26:09.393	1	0
04/20/2016 04:26:09.393	2	3
04/20/2016 04:26:09.393	3	0
04/20/2016 04:26:09.409	4	4790
04/20/2016 04:26:09.409	5	2000
04/20/2016 04:26:09.409	6	1500
04/20/2016 04:26:09.425	7	9000
04/20/2016 04:26:09.425	8	0
04/20/2016 04:26:09.425	9	0
04/20/2016 04:26:09.440	10	0
04/20/2016 04:26:09.503	1	0
04/20/2016 04:26:09.503	2	3
04/20/2016 04:26:09.503	3	0
04/20/2016 04:26:09.518	4	4789
04/20/2016 04:26:09.518	5	2000
04/20/2016 04:26:09.518	6	1500
04/20/2016 04:26:09.534	7	9000
04/20/2016 04:26:09.534	8	0
04/20/2016 04:26:09.534	9	0
04/20/2016 04:26:09.550	10	0
04/20/2016 04:26:09.612	1	0
04/20/2016 04:26:09.612	2	3
04/20/2016 04:26:09.628	3	0
04/20/2016 04:26:09.628	4	4801
04/20/2016 04:26:09.628	5	2000
04/20/2016 04:26:09.643	6	1500
04/20/2016 04:26:09.643	7	9000
04/20/2016 04:26:09.643	8	0
04/20/2016 04:26:09.643	9	0
04/20/2016 04:26:09.659	10	0
04/20/2016 04:26:09.721	1	0
04/20/2016 04:26:09.721	2	3
04/20/2016 04:26:09.737	3	0
04/20/2016 04:26:09.737	4	4799
04/20/2016 04:26:09.737	5	2000
04/20/2016 04:26:09.753	6	1500
04/20/2016 04:26:09.753	7	9000
04/20/2016 04:26:09.753	8	0
04/20/2016 04:26:09.753	9	0
04/20/2016 04:26:09.768	10	0
04/20/2016 04:26:09.831	1	0
04/20/2016 04:26:09.831	2	3
04/20/2016 04:26:09.846	3	0
04/20/2016 04:26:09.846	4	4797
04/20/2016 04:26:09.846	5	2000
04/20/2016 04:26:09.846	6	1500
04/20/2016 04:26:09.862	7	9000
04/20/2016 04:26:09.862	8	0
04/20/2016 04:26:09.862	9	0
04/20/2016 04:26:09.878	10	0
04/20/2016 04:26:09.940	1	0
04/20/2016 04:26:09.940	2	3
04/20/2016 04:26:09.940	3	0
04/20/2016 04:26:09.956	4	4801
04/20/2016 04:26:09.956	5	2000
04/20/2016 04:26:09.956	6	1500
04/20/2016 04:26:09.971	7	9000
04/20/2016 04:26:09.971	8	0
04/20/2016 04:26:09.971	9	0
04/20/2016 04:26:09.987	10	0
04/20/2016 04:26:10.050	1	0
04/20/2016 04:26:10.050	2	3
04/20/2016 04:26:10.050	3	0
04/20/2016 04:26:10.065	4	4801
04/20/2016 04:26:10.065	5	2000
04/20/2016 04:26:10.065	6	1500
04/20/2016 04:26:10.081	7	9000
04/20/2016 04:26:10.081	8	0
04/20/2016 04:26:10.081	9	0
04/20/2016 04:26:10.096	10	0
04/20/2016 04:26:10.159	1	0
04/20/2016 04:26:10.159	2	3
04/20/2016 04:26:10.175	3	0
04/20/2016 04:26:10.175	4	4807
04/20/2016 04:26:10.175	5	2000
04/20/2016 04:26:10.190	6	1500
04/20/2016 04:26:10.190	7	9000
04/20/2016 04:26:10.190	8	0
04/20/2016 04:26:10.190	9	0
04/20/2016 04:26:10.206	10	0
04/20/2016 04:26:10.268	1	0
04/20/2016 04:26:10.268	2	3
04/20/2016 04:26:10.284	3	0
04/20/2016 04:26:10.284	4	4811
04/20/2016 04:26:10.284	5	2000
04/20/2016 04:26:10.300	6	1500
04/20/2016 04:26:10.300	7	9000
04/20/2016 04:26:10.300	8	0
04/20/2016 04:26:10.300	9	0
04/20/2016 04:26:10.315	10	0
04/20/2016 04:26:10.378	1	0
04/20/2016 04:26:10.378	2	3
04/20/2016 04:26:10.393	3	0
04/20/2016 04:26:10.393	4	4812
04/20/2016 04:26:10.393	5	2000
04/20/2016 04:26:10.393	6	1500
04/20/2016 04:26:10.409	7	9000
04/20/2016 04:26:10.409	8	0
04/20/2016 04:26:10.409	9	0
04/20/2016 04:26:10.425	10	0
04/20/2016 04:26:10.487	1	0
04/20/2016 04:26:10.487	2	3
04/20/2016 04:26:10.503	3	0
04/20/2016 04:26:10.503	4	4808
04/20/2016 04:26:10.503	5	2000
04/20/2016 04:26:10.503	6	1500
04/20/2016 04:26:10.518	7	9000
04/20/2016 04:26:10.518	8	0
04/20/2016 04:26:10.518	9	0
04/20/2016 04:26:10.534	10	0
04/20/2016 04:26:10.597	1	0
04/20/2016 04:26:10.597	2	3
04/20/2016 04:26:10.597	3	0
04/20/2016 04:26:10.612	4	4810
04/20/2016 04:26:10.612	5	2000
04/20/2016 04:26:10.612	6	1500
04/20/2016 04:26:10.628	7	9000
04/20/2016 04:26:10.628	8	0
04/20/2016 04:26:10.628	9	0
04/20/2016 04:26:10.643	10	0
04/20/2016 04:26:10.706	1	0
04/20/2016 04:26:10.706	2	3
04/20/2016 04:26:10.706	3	0
04/20/2016 04:26:10.722	4	4817
04/20/2016 04:26:10.722	5	2000
04/20/2016 04:26:10.722	6	1500
04/20/2016 04:26:10.737	7	9000
04/20/2016 04:26:10.737	8	0
04/20/2016 04:26:10.737	9	0
04/20/2016 04:26:10.753	10	0
04/20/2016 04:26:10.815	1	0
04/20/2016 04:26:10.815	2	3
04/20/2016 04:26:10.815	3	0
04/20/2016 04:26:10.831	4	4817
04/20/2016 04:26:10.831	5	2000
04/20/2016 04:26:10.831	6	1500
04/20/2016 04:26:10.847	7	9000
04/20/2016 04:26:10.847	8	0
04/20/2016 04:26:10.847	9	0
04/20/2016 04:26:10.862	10	0
04/20/2016 04:26:10.925	1	0
04/20/2016 04:26:10.925	2	3
04/20/2016 04:26:10.940	3	0
04/20/2016 04:26:10.940	4	4818
04/20/2016 04:26:10.940	5	2000
04/20/2016 04:26:10.940	6	1500
04/20/2016 04:26:10.956	7	9000
04/20/2016 04:26:10.956	8	0
04/20/2016 04:26:10.956	9	0
04/20/2016 04:26:10.972	10	0
04/20/2016 04:26:11.034	1	0
04/20/2016 04:26:11.034	2	3
04/20/2016 04:26:11.050	3	0
04/20/2016 04:26:11.050	4	4819
04/20/2016 04:26:11.050	5	2000
04/20/2016 04:26:11.050	6	1500
04/20/2016 04:26:11.065	7	9000
04/20/2016 04:26:11.065	8	0
04/20/2016 04:26:11.065	9	0
04/20/2016 04:26:11.081	10	0
04/20/2016 04:26:11.143	1	0
04/20/2016 04:26:11.143	2	3
04/20/2016 04:26:11.143	3	0
04/20/2016 04:26:11.159	4	4817
04/20/2016 04:26:11.159	5	2000
04/20/2016 04:26:11.159	6	1500
04/20/2016 04:26:11.175	7	9000
04/20/2016 04:26:11.175	8	0
04/20/2016 04:26:11.175	9	0
04/20/2016 04:26:11.190	10	0
04/20/2016 04:26:11.253	1	0
04/20/2016 04:26:11.253	2	3
04/20/2016 04:26:11.253	3	0
04/20/2016 04:26:11.268	4	4818
04/20/2016 04:26:11.268	5	2000
04/20/2016 04:26:11.268	6	1500
04/20/2016 04:26:11.284	7	9000
04/20/2016 04:26:11.284	8	0
04/20/2016 04:26:11.284	9	0
04/20/2016 04:26:11.300	10	0
04/20/2016 04:26:11.362	1	0
04/20/2016 04:26:11.362	2	3
04/20/2016 04:26:11.362	3	0
04/20/2016 04:26:11.378	4	4827
04/20/2016 04:26:11.378	5	2000
04/20/2016 04:26:11.378	6	1500
04/20/2016 04:26:11.393	7	9000
04/20/2016 04:26:11.393	8	0
04/20/2016 04:26:11.393	9	0
04/20/2016 04:26:11.409	10	0
04/20/2016 04:26:11.472	1	0
04/20/2016 04:26:11.472	2	3
04/20/2016 04:26:11.472	3	0
04/20/2016 04:26:11.487	4	4833
04/20/2016 04:26:11.487	5	2000
04/20/2016 04:26:11.487	6	1500
04/20/2016 04:26:11.503	7	9000
04/20/2016 04:26:11.503	8	0
04/20/2016 04:26:11.503	9	0
04/20/2016 04:26:11.518	10	0
04/20/2016 04:26:11.581	1	0
04/20/2016 04:26:11.581	2	3
04/20/2016 04:26:11.597	3	0
04/20/2016 04:26:11.597	4	4832
04/20/2016 04:26:11.597	5	2000
04/20/2016 04:26:11.612	6	1500
04/20/2016 04:26:11.612	7	9000
04/20/2016 04:26:11.612	8	0
04/20/2016 04:26:11.612	9	0
04/20/2016 04:26:11.628	10	0
04/20/2016 04:26:11.690	1	0
04/20/2016 04:26:11.690	2	3
04/20/2016 04:26:11.706	3	0
04/20/2016 04:26:11.706	4	4824
04/20/2016 04:26:11.706	5	2000
04/20/2016 04:26:11.706	6	1500
04/20/2016 04:26:11.722	7	9000
04/20/2016 04:26:11.722	8	0
04/20/2016 04:26:11.722	9	0
04/20/2016 04:26:11.737	10	0
04/20/2016 04:26:11.800	1	0
04/20/2016 04:26:11.800	2	3
04/20/2016 04:26:11.815	3	0
04/20/2016 04:26:11.815	4	4826
04/20/2016 04:26:11.815	5	2000
04/20/2016 04:26:11.815	6	1500
04/20/2016 04:26:11.831	7	9000
04/20/2016 04:26:11.831	8	0
04/20/2016 04:26:11.831	9	0
04/20/2016 04:26:11.847	10	0
04/20/2016 04:26:11.909	1	0
04/20/2016 04:26:11.909	2	3
04/20/2016 04:26:11.909	3	0
04/20/2016 04:26:11.925	4	4827
04/20/2016 04:26:11.925	5	2000
04/20/2016 04:26:11.925	6	1500
04/20/2016 04:26:11.940	7	9000
04/20/2016 04:26:11.940	8	0
04/20/2016 04:26:11.940	9	0
04/20/2016 04:26:11.956	10	0
04/20/2016 04:26:12.018	1	0
04/20/2016 04:26:12.018	2	3
04/20/2016 04:26:12.018	3	0
04/20/2016 04:26:12.034	4	4837
04/20/2016 04:26:12.034	5	2000
04/20/2016 04:26:12.034	6	1500
04/20/2016 04:26:12.050	7	9000
04/20/2016 04:26:12.050	8	0
04/20/2016 04:26:12.050	9	0
04/20/2016 04:26:12.065	10	0
04/20/2016 04:26:12.128	1	0
04/20/2016 04:26:12.128	2	3
04/20/2016 04:26:12.143	3	0
04/20/2016 04:26:12.143	4	4843
04/20/2016 04:26:12.143	5	2000
04/20/2016 04:26:12.159	6	1500
04/20/2016 04:26:12.164	7	9000
04/20/2016 04:26:12.164	8	0
04/20/2016 04:26:12.164	9	0
04/20/2016 04:26:12.176	10	0
04/20/2016 04:26:12.238	1	0
04/20/2016 04:26:12.238	2	3
04/20/2016 04:26:12.254	3	0
04/20/2016 04:26:12.254	4	4838
04/20/2016 04:26:12.254	5	2000
04/20/2016 04:26:12.254	6	1500
04/20/2016 04:26:12.270	7	9000
04/20/2016 04:26:12.270	8	0
04/20/2016 04:26:12.270	9	0
04/20/2016 04:26:12.285	10	0
04/20/2016 04:26:12.348	1	0
04/20/2016 04:26:12.348	2	3
04/20/2016 04:26:12.348	3	0
04/20/2016 04:26:12.363	4	4837
04/20/2016 04:26:12.363	5	2000
04/20/2016 04:26:12.363	6	1500
04/20/2016 04:26:12.379	7	9000
04/20/2016 04:26:12.379	8	0
04/20/2016 04:26:12.379	9	0
04/20/2016 04:26:12.395	10	0
04/20/2016 04:26:12.457	1	0
04/20/2016 04:26:12.457	2	3
04/20/2016 04:26:12.473	3	0
04/20/2016 04:26:12.473	4	4835
04/20/2016 04:26:12.473	5	2000
04/20/2016 04:26:12.491	6	1500
04/20/2016 04:26:12.491	7	9000
04/20/2016 04:26:12.491	8	0
04/20/2016 04:26:12.505	9	0
04/20/2016 04:26:12.505	10	0
04/20/2016 04:26:12.568	1	0
04/20/2016 04:26:12.568	2	3
04/20/2016 04:26:12.583	3	0
04/20/2016 04:26:12.583	4	4845
04/20/2016 04:26:12.583	5	2000
04/20/2016 04:26:12.583	6	1500
04/20/2016 04:26:12.599	7	9000
04/20/2016 04:26:12.599	8	0
04/20/2016 04:26:12.599	9	0
04/20/2016 04:26:12.614	10	0
04/20/2016 04:26:12.677	1	0
04/20/2016 04:26:12.677	2	3
04/20/2016 04:26:12.693	3	0
04/20/2016 04:26:12.693	4	4852
04/20/2016 04:26:12.693	5	2000
04/20/2016 04:26:12.693	6	1500
04/20/2016 04:26:12.708	7	9000
04/20/2016 04:26:12.708	8	0
04/20/2016 04:26:12.708	9	0
04/20/2016 04:26:12.724	10	0
04/20/2016 04:26:12.786	1	0
04/20/2016 04:26:12.786	2	3
04/20/2016 04:26:12.802	3	0
04/20/2016 04:26:12.802	4	4846
04/20/2016 04:26:12.802	5	2000
04/20/2016 04:26:12.802	6	1500
04/20/2016 04:26:12.818	7	9000
04/20/2016 04:26:12.818	8	0
04/20/2016 04:26:12.818	9	0
04/20/2016 04:26:12.833	10	0
04/20/2016 04:26:12.896	1	0
04/20/2016 04:26:12.896	2	3
04/20/2016 04:26:12.896	3	0
04/20/2016 04:26:12.911	4	4846
04/20/2016 04:26:12.911	5	2000
04/20/2016 04:26:12.911	6	1500
04/20/2016 04:26:12.927	7	9000
04/20/2016 04:26:12.927	8	0
04/20/2016 04:26:12.927	9	0
04/20/2016 04:26:12.943	10	0
04/20/2016 04:26:13.006	1	0
04/20/2016 04:26:13.006	2	3
04/20/2016 04:26:13.021	3	0
04/20/2016 04:26:13.021	4	4846
04/20/2016 04:26:13.021	5	2000
04/20/2016 04:26:13.038	6	1500
04/20/2016 04:26:13.038	7	9000
04/20/2016 04:26:13.038	8	0
04/20/2016 04:26:13.038	9	0
04/20/2016 04:26:13.053	10	0
04/20/2016 04:26:13.116	1	0
04/20/2016 04:26:13.116	2	3
04/20/2016 04:26:13.131	3	0
04/20/2016 04:26:13.131	4	4846
04/20/2016 04:26:13.131	5	2000
04/20/2016 04:26:13.131	6	1500
04/20/2016 04:26:13.147	7	9000
04/20/2016 04:26:13.147	8	0
04/20/2016 04:26:13.147	9	0
04/20/2016 04:26:13.163	10	0
04/20/2016 04:26:13.225	1	0
04/20/2016 04:26:13.225	2	3
04/20/2016 04:26:13.225	3	0
04/20/2016 04:26:13.241	4	4857
04/20/2016 04:26:13.241	5	2000
04/20/2016 04:26:13.241	6	1500
04/20/2016 04:26:13.257	7	9000
04/20/2016 04:26:13.257	8	0
04/20/2016 04:26:13.257	9	0
04/20/2016 04:26:13.272	10	0
04/20/2016 04:26:13.335	1	0
04/20/2016 04:26:13.335	2	3
04/20/2016 04:26:13.335	3	0
04/20/2016 04:26:13.350	4	4857
04/20/2016 04:26:13.350	5	2000
04/20/2016 04:26:13.350	6	1500
04/20/2016 04:26:13.366	7	9000
04/20/2016 04:26:13.366	8	0
04/20/2016 04:26:13.366	9	0
04/20/2016 04:26:13.382	10	0
04/20/2016 04:26:13.444	1	0
04/20/2016 04:26:13.444	2	3
04/20/2016 04:26:13.460	3	0
04/20/2016 04:26:13.460	4	4855
04/20/2016 04:26:13.460	5	2000
04/20/2016 04:26:13.475	6	1500
04/20/2016 04:26:13.475	7	9000
04/20/2016 04:26:13.475	8	0
04/20/2016 04:26:13.491	9	0
04/20/2016 04:26:13.491	10	0
04/20/2016 04:26:13.553	1	0
04/20/2016 04:26:13.553	2	3
04/20/2016 04:26:13.569	3	0
04/20/2016 04:26:13.569	4	4855
04/20/2016 04:26:13.569	5	2000
04/20/2016 04:26:13.585	6	1500
04/20/2016 04:26:13.585	7	9000
04/20/2016 04:26:13.585	8	0
04/20/2016 04:26:13.585	9	0
04/20/2016 04:26:13.600	10	0
04/20/2016 04:26:13.663	1	0
04/20/2016 04:26:13.663	2	3
04/20/2016 04:26:13.678	3	0
04/20/2016 04:26:13.678	4	4855
04/20/2016 04:26:13.678	5	2000
04/20/2016 04:26:13.678	6	1500
04/20/2016 04:26:13.694	7	9000
04/20/2016 04:26:13.694	8	0
04/20/2016 04:26:13.694	9	0
04/20/2016 04:26:13.710	10	0
04/20/2016 04:26:13.772	1	0
04/20/2016 04:26:13.772	2	3
04/20/2016 04:26:13.788	3	0
04/20/2016 04:26:13.788	4	4858
04/20/2016 04:26:13.788	5	2000
04/20/2016 04:26:13.788	6	1500
04/20/2016 04:26:13.803	7	9000
04/20/2016 04:26:13.803	8	0
04/20/2016 04:26:13.803	9	0
04/20/2016 04:26:13.819	10	0
04/20/2016 04:26:13.882	1	0
04/20/2016 04:26:13.882	2	3
04/20/2016 04:26:13.882	3	0
04/20/2016 04:26:13.897	4	4865
04/20/2016 04:26:13.897	5	2000
04/20/2016 04:26:13.897	6	1500
04/20/2016 04:26:13.913	7	9000
04/20/2016 04:26:13.913	8	0
04/20/2016 04:26:13.913	9	0
04/20/2016 04:26:13.928	10	0
04/20/2016 04:26:13.991	1	0
04/20/2016 04:26:13.991	2	3
04/20/2016 04:26:13.991	3	0
04/20/2016 04:26:14.006	4	4865
04/20/2016 04:26:14.006	5	2000
04/20/2016 04:26:14.006	6	1500
04/20/2016 04:26:14.022	7	9000
04/20/2016 04:26:14.022	8	0
04/20/2016 04:26:14.022	9	0
04/20/2016 04:26:14.038	10	0
04/20/2016 04:26:14.100	1	0
04/20/2016 04:26:14.100	2	3
04/20/2016 04:26:14.116	3	0
04/20/2016 04:26:14.116	4	4867
04/20/2016 04:26:14.116	5	2000
04/20/2016 04:26:14.132	6	1500
04/20/2016 04:26:14.132	7	9000
04/20/2016 04:26:14.132	8	0
04/20/2016 04:26:14.132	9	0
04/20/2016 04:26:14.147	10	0
04/20/2016 04:26:14.210	1	0
04/20/2016 04:26:14.210	2	3
04/20/2016 04:26:14.225	3	0
04/20/2016 04:26:14.225	4	4867
04/20/2016 04:26:14.225	5	2000
04/20/2016 04:26:14.241	6	1500
04/20/2016 04:26:14.241	7	9000
04/20/2016 04:26:14.241	8	0
04/20/2016 04:26:14.241	9	0
04/20/2016 04:26:14.256	10	0
04/20/2016 04:26:14.319	1	0
04/20/2016 04:26:14.319	2	3
04/20/2016 04:26:14.335	3	0
04/20/2016 04:26:14.335	4	4868
04/20/2016 04:26:14.335	5	2000
04/20/2016 04:26:14.335	6	1500
04/20/2016 04:26:14.350	7	9000
04/20/2016 04:26:14.350	8	0
04/20/2016 04:26:14.350	9	0
04/20/2016 04:26:14.366	10	0
04/20/2016 04:26:14.428	1	0
04/20/2016 04:26:14.428	2	3
04/20/2016 04:26:14.428	3	0
04/20/2016 04:26:14.444	4	4877
04/20/2016 04:26:14.444	5	2000
04/20/2016 04:26:14.444	6	1500
04/20/2016 04:26:14.460	7	9000
04/20/2016 04:26:14.460	8	0
04/20/2016 04:26:14.460	9	0
04/20/2016 04:26:14.475	10	0
04/20/2016 04:26:14.538	1	0
04/20/2016 04:26:14.538	2	3
04/20/2016 04:26:14.538	3	0
04/20/2016 04:26:14.553	4	4877
04/20/2016 04:26:14.553	5	2000
04/20/2016 04:26:14.553	6	1500
04/20/2016 04:26:14.569	7	9000
04/20/2016 04:26:14.569	8	0
04/20/2016 04:26:14.569	9	0
04/20/2016 04:26:14.585	10	0
04/20/2016 04:26:14.647	1	0
04/20/2016 04:26:14.647	2	3
04/20/2016 04:26:14.663	3	0
04/20/2016 04:26:14.663	4	4877
04/20/2016 04:26:14.663	5	2000
04/20/2016 04:26:14.678	6	1500
04/20/2016 04:26:14.678	7	9000
04/20/2016 04:26:14.678	8	0
04/20/2016 04:26:14.694	9	0
04/20/2016 04:26:14.694	10	0
04/20/2016 04:26:14.756	1	0
04/20/2016 04:26:14.756	2	3
04/20/2016 04:26:14.772	3	0
04/20/2016 04:26:14.772	4	4883
04/20/2016 04:26:14.772	5	2000
04/20/2016 04:26:14.788	6	1500
04/20/2016 04:26:14.788	7	9000
04/20/2016 04:26:14.788	8	0
04/20/2016 04:26:14.803	9	0
04/20/2016 04:26:14.803	10	0
04/20/2016 04:26:14.866	1	0
04/20/2016 04:26:14.866	2	3
04/20/2016 04:26:14.882	3	0
04/20/2016 04:26:14.882	4	4878
04/20/2016 04:26:14.882	5	2000
04/20/2016 04:26:14.897	6	1500
04/20/2016 04:26:14.897	7	9000
04/20/2016 04:26:14.897	8	0
04/20/2016 04:26:14.897	9	0
04/20/2016 04:26:14.913	10	0
04/20/2016 04:26:14.975	1	0
04/20/2016 04:26:14.975	2	3
04/20/2016 04:26:14.991	3	0
04/20/2016 04:26:14.991	4	4876
04/20/2016 04:26:14.991	5	2000
04/20/2016 04:26:15.007	6	1500
04/20/2016 04:26:15.007	7	9000
04/20/2016 04:26:15.007	8	0
04/20/2016 04:26:15.007	9	0
04/20/2016 04:26:15.022	10	0
04/20/2016 04:26:15.085	1	0
04/20/2016 04:26:15.085	2	3
04/20/2016 04:26:15.100	3	0
04/20/2016 04:26:15.100	4	4890
04/20/2016 04:26:15.100	5	2000
04/20/2016 04:26:15.100	6	1500
04/20/2016 04:26:15.116	7	9000
04/20/2016 04:26:15.116	8	0
04/20/2016 04:26:15.116	9	0
04/20/2016 04:26:15.132	10	0
04/20/2016 04:26:15.194	1	0
04/20/2016 04:26:15.194	2	3
04/20/2016 04:26:15.210	3	0
04/20/2016 04:26:15.210	4	4887
04/20/2016 04:26:15.210	5	2000
04/20/2016 04:26:15.225	6	1500
04/20/2016 04:26:15.225	7	9000
04/20/2016 04:26:15.225	8	0
04/20/2016 04:26:15.241	9	0
04/20/2016 04:26:15.241	10	0
04/20/2016 04:26:15.303	1	0
04/20/2016 04:26:15.303	2	3
04/20/2016 04:26:15.319	3	0
04/20/2016 04:26:15.319	4	4884
04/20/2016 04:26:15.319	5	2000
04/20/2016 04:26:15.335	6	1500
04/20/2016 04:26:15.335	7	9000
04/20/2016 04:26:15.335	8	0
04/20/2016 04:26:15.350	9	0
04/20/2016 04:26:15.350	10	0
04/20/2016 04:26:15.413	1	0
04/20/2016 04:26:15.413	2	3
04/20/2016 04:26:15.428	3	0
04/20/2016 04:26:15.428	4	4888
04/20/2016 04:26:15.428	5	2000
04/20/2016 04:26:15.444	6	1500
04/20/2016 04:26:15.444	7	9000
04/20/2016 04:26:15.444	8	0
04/20/2016 04:26:15.444	9	0
04/20/2016 04:26:15.460	10	0
04/20/2016 04:26:15.522	1	0
04/20/2016 04:26:15.522	2	3
04/20/2016 04:26:15.538	3	0
04/20/2016 04:26:15.538	4	4888
04/20/2016 04:26:15.538	5	2000
04/20/2016 04:26:15.553	6	1500
04/20/2016 04:26:15.553	7	9000
04/20/2016 04:26:15.553	8	0
04/20/2016 04:26:15.553	9	0
04/20/2016 04:26:15.569	10	0
04/20/2016 04:26:15.632	1	0
04/20/2016 04:26:15.632	2	3
04/20/2016 04:26:15.647	3	0
04/20/2016 04:26:15.647	4	4884
04/20/2016 04:26:15.647	5	2000
04/20/2016 04:26:15.647	6	1500
04/20/2016 04:26:15.663	7	9000
04/20/2016 04:26:15.663	8	0
04/20/2016 04:26:15.663	9	0
04/20/2016 04:26:15.678	10	0
04/20/2016 04:26:15.741	1	0
04/20/2016 04:26:15.741	2	3
04/20/2016 04:26:15.757	3	0
04/20/2016 04:26:15.757	4	4895
04/20/2016 04:26:15.757	5	2000
04/20/2016 04:26:15.757	6	1500
04/20/2016 04:26:15.772	7	9000
04/20/2016 04:26:15.772	8	0
04/20/2016 04:26:15.772	9	0
04/20/2016 04:26:15.788	10	0
04/20/2016 04:26:15.850	1	0
04/20/2016 04:26:15.850	2	3
04/20/2016 04:26:15.850	3	0
04/20/2016 04:26:15.866	4	4896
04/20/2016 04:26:15.866	5	2000
04/20/2016 04:26:15.866	6	1500
04/20/2016 04:26:15.882	7	9000
04/20/2016 04:26:15.882	8	0
04/20/2016 04:26:15.882	9	0
04/20/2016 04:26:15.897	10	0
04/20/2016 04:26:15.960	1	0
04/20/2016 04:26:15.960	2	3
04/20/2016 04:26:15.975	3	0
04/20/2016 04:26:15.975	4	4894
04/20/2016 04:26:15.975	5	2000
04/20/2016 04:26:15.991	6	1500
04/20/2016 04:26:15.997	7	9000
04/20/2016 04:26:15.997	8	0
04/20/2016 04:26:15.997	9	0
04/20/2016 04:26:16.008	10	0
04/20/2016 04:26:16.070	1	0
04/20/2016 04:26:16.070	2	3
04/20/2016 04:26:16.086	3	0
04/20/2016 04:26:16.086	4	4898
04/20/2016 04:26:16.086	5	2000
04/20/2016 04:26:16.086	6	1500
04/20/2016 04:26:16.102	7	9000
04/20/2016 04:26:16.102	8	0
04/20/2016 04:26:16.102	9	0
04/20/2016 04:26:16.117	10	0
04/20/2016 04:26:16.180	1	0
04/20/2016 04:26:16.180	2	3
04/20/2016 04:26:16.180	3	0
04/20/2016 04:26:16.195	4	4895
04/20/2016 04:26:16.195	5	2000
04/20/2016 04:26:16.195	6	1500
04/20/2016 04:26:16.211	7	9000
04/20/2016 04:26:16.211	8	0
04/20/2016 04:26:16.211	9	0
04/20/2016 04:26:16.227	10	0
04/20/2016 04:26:16.289	1	0
04/20/2016 04:26:16.289	2	3
04/20/2016 04:26:16.289	3	0
04/20/2016 04:26:16.305	4	4905
04/20/2016 04:26:16.305	5	2000
04/20/2016 04:26:16.305	6	1500
04/20/2016 04:26:16.320	7	9000
04/20/2016 04:26:16.320	8	0
04/20/2016 04:26:16.320	9	0
04/20/2016 04:26:16.336	10	0
04/20/2016 04:26:16.398	1	0
04/20/2016 04:26:16.398	2	3
04/20/2016 04:26:16.414	3	0
04/20/2016 04:26:16.414	4	4904
04/20/2016 04:26:16.414	5	2000
04/20/2016 04:26:16.430	6	1500
04/20/2016 04:26:16.430	7	9000
04/20/2016 04:26:16.430	8	0
04/20/2016 04:26:16.430	9	0
04/20/2016 04:26:16.445	10	0
04/20/2016 04:26:16.508	1	0
04/20/2016 04:26:16.508	2	3
04/20/2016 04:26:16.523	3	0
04/20/2016 04:26:16.523	4	4904
04/20/2016 04:26:16.523	5	2000
04/20/2016 04:26:16.539	6	1500
04/20/2016 04:26:16.539	7	9000
04/20/2016 04:26:16.539	8	0
04/20/2016 04:26:16.555	9	0
04/20/2016 04:26:16.555	10	0
04/20/2016 04:26:16.617	1	0
04/20/2016 04:26:16.617	2	3
04/20/2016 04:26:16.634	3	0
04/20/2016 04:26:16.634	4	4910
04/20/2016 04:26:16.634	5	2000
04/20/2016 04:26:16.634	6	1500
04/20/2016 04:26:16.649	7	9000
04/20/2016 04:26:16.649	8	0
04/20/2016 04:26:16.649	9	0
04/20/2016 04:26:16.665	10	0
04/20/2016 04:26:16.728	1	0
04/20/2016 04:26:16.728	2	3
04/20/2016 04:26:16.728	3	0
04/20/2016 04:26:16.743	4	4907
04/20/2016 04:26:16.743	5	2000
04/20/2016 04:26:16.743	6	1500
04/20/2016 04:26:16.759	7	9000
04/20/2016 04:26:16.759	8	0
04/20/2016 04:26:16.759	9	0
04/20/2016 04:26:16.774	10	0
04/20/2016 04:26:16.837	1	0
04/20/2016 04:26:16.837	2	3
04/20/2016 04:26:16.853	3	0
04/20/2016 04:26:16.853	4	4920
04/20/2016 04:26:16.853	5	2000
04/20/2016 04:26:16.868	6	1500
04/20/2016 04:26:16.868	7	9000
04/20/2016 04:26:16.868	8	0
04/20/2016 04:26:16.884	9	0
04/20/2016 04:26:16.884	10	0
04/20/2016 04:26:16.946	1	0
04/20/2016 04:26:16.946	2	3
04/20/2016 04:26:16.962	3	0
04/20/2016 04:26:16.962	4	4921
04/20/2016 04:26:16.962	5	2000
04/20/2016 04:26:16.978	6	1500
04/20/2016 04:26:16.978	7	9000
04/20/2016 04:26:16.978	8	0
04/20/2016 04:26:16.978	9	0
04/20/2016 04:26:16.993	10	0
04/20/2016 04:26:17.056	1	0
04/20/2016 04:26:17.056	2	3
04/20/2016 04:26:17.071	3	0
04/20/2016 04:26:17.071	4	4918
04/20/2016 04:26:17.071	5	2000
04/20/2016 04:26:17.087	6	1500
04/20/2016 04:26:17.087	7	9000
04/20/2016 04:26:17.087	8	0
04/20/2016 04:26:17.087	9	0
04/20/2016 04:26:17.103	10	0
04/20/2016 04:26:17.165	1	0
04/20/2016 04:26:17.165	2	3
04/20/2016 04:26:17.181	3	0
04/20/2016 04:26:17.181	4	4921
04/20/2016 04:26:17.181	5	2000
04/20/2016 04:26:17.181	6	1500
04/20/2016 04:26:17.196	7	9000
04/20/2016 04:26:17.196	8	0
04/20/2016 04:26:17.196	9	0
04/20/2016 04:26:17.212	10	0
04/20/2016 04:26:17.275	1	0
04/20/2016 04:26:17.275	2	3
04/20/2016 04:26:17.290	3	0
04/20/2016 04:26:17.290	4	4913
04/20/2016 04:26:17.290	5	2000
04/20/2016 04:26:17.290	6	1500
04/20/2016 04:26:17.306	7	9000
04/20/2016 04:26:17.306	8	0
04/20/2016 04:26:17.306	9	0
04/20/2016 04:26:17.321	10	0
04/20/2016 04:26:17.384	1	0
04/20/2016 04:26:17.384	2	3
04/20/2016 04:26:17.400	3	0
04/20/2016 04:26:17.400	4	4918
04/20/2016 04:26:17.400	5	2000
04/20/2016 04:26:17.415	6	1500
04/20/2016 04:26:17.415	7	9000
04/20/2016 04:26:17.415	8	0
04/20/2016 04:26:17.431	9	0
04/20/2016 04:26:17.431	10	0
04/20/2016 04:26:17.493	1	0
04/20/2016 04:26:17.493	2	3
04/20/2016 04:26:17.509	3	0
04/20/2016 04:26:17.509	4	4929
04/20/2016 04:26:17.509	5	2000
04/20/2016 04:26:17.525	6	1500
04/20/2016 04:26:17.525	7	9000
04/20/2016 04:26:17.525	8	0
04/20/2016 04:26:17.540	9	0
04/20/2016 04:26:17.540	10	0
04/20/2016 04:26:17.603	1	0
04/20/2016 04:26:17.603	2	3
04/20/2016 04:26:17.618	3	0
04/20/2016 04:26:17.618	4	4927
04/20/2016 04:26:17.618	5	2000
04/20/2016 04:26:17.634	6	1500
04/20/2016 04:26:17.634	7	9000
04/20/2016 04:26:17.634	8	0
04/20/2016 04:26:17.634	9	0
04/20/2016 04:26:17.650	10	0
04/20/2016 04:26:17.712	1	0
04/20/2016 04:26:17.712	2	3
04/20/2016 04:26:17.728	3	0
04/20/2016 04:26:17.728	4	4924
04/20/2016 04:26:17.728	5	2000
04/20/2016 04:26:17.728	6	1500
04/20/2016 04:26:17.743	7	9000
04/20/2016 04:26:17.743	8	0
04/20/2016 04:26:17.743	9	0
04/20/2016 04:26:17.759	10	0
04/20/2016 04:26:17.821	1	0
04/20/2016 04:26:17.821	2	3
04/20/2016 04:26:17.837	3	0
04/20/2016 04:26:17.837	4	4928
04/20/2016 04:26:17.837	5	2000
04/20/2016 04:26:17.837	6	1500
04/20/2016 04:26:17.853	7	9000
04/20/2016 04:26:17.853	8	0
04/20/2016 04:26:17.853	9	0
04/20/2016 04:26:17.868	10	0
04/20/2016 04:26:17.931	1	0
04/20/2016 04:26:17.931	2	3
04/20/2016 04:26:17.946	3	0
04/20/2016 04:26:17.946	4	4929
04/20/2016 04:26:17.946	5	2000
04/20/2016 04:26:17.962	6	1500
04/20/2016 04:26:17.962	7	9000
04/20/2016 04:26:17.962	8	0
04/20/2016 04:26:17.978	9	0
04/20/2016 04:26:17.978	10	0
04/20/2016 04:26:18.040	1	0
04/20/2016 04:26:18.040	2	3
04/20/2016 04:26:18.040	3	0
04/20/2016 04:26:18.056	4	4938
04/20/2016 04:26:18.056	5	2000
04/20/2016 04:26:18.056	6	1500
04/20/2016 04:26:18.071	7	9000
04/20/2016 04:26:18.071	8	0
04/20/2016 04:26:18.071	9	0
04/20/2016 04:26:18.087	10	0
04/20/2016 04:26:18.150	1	0
04/20/2016 04:26:18.150	2	3
04/20/2016 04:26:18.165	3	0
04/20/2016 04:26:18.165	4	4937
04/20/2016 04:26:18.165	5	2000
04/20/2016 04:26:18.181	6	1500
04/20/2016 04:26:18.181	7	9000
04/20/2016 04:26:18.181	8	0
04/20/2016 04:26:18.196	9	0
04/20/2016 04:26:18.196	10	0
04/20/2016 04:26:18.259	1	0
04/20/2016 04:26:18.259	2	3
04/20/2016 04:26:18.275	3	0
04/20/2016 04:26:18.275	4	4935
04/20/2016 04:26:18.275	5	2000
04/20/2016 04:26:18.290	6	1500
04/20/2016 04:26:18.290	7	9000
04/20/2016 04:26:18.290	8	0
04/20/2016 04:26:18.306	9	0
04/20/2016 04:26:18.306	10	0
04/20/2016 04:26:18.368	1	0
04/20/2016 04:26:18.368	2	3
04/20/2016 04:26:18.384	3	0
04/20/2016 04:26:18.384	4	4933
04/20/2016 04:26:18.384	5	2000
04/20/2016 04:26:18.400	6	1500
04/20/2016 04:26:18.400	7	9000
04/20/2016 04:26:18.400	8	0
04/20/2016 04:26:18.400	9	0
04/20/2016 04:26:18.415	10	0
04/20/2016 04:26:18.478	1	0
04/20/2016 04:26:18.478	2	3
04/20/2016 04:26:18.493	3	0
04/20/2016 04:26:18.493	4	4933
04/20/2016 04:26:18.493	5	2000
04/20/2016 04:26:18.493	6	1500
04/20/2016 04:26:18.509	7	9000
04/20/2016 04:26:18.509	8	0
04/20/2016 04:26:18.509	9	0
04/20/2016 04:26:18.525	10	0
04/20/2016 04:26:18.587	1	0
04/20/2016 04:26:18.587	2	3
04/20/2016 04:26:18.603	3	0
04/20/2016 04:26:18.603	4	4935
04/20/2016 04:26:18.603	5	2000
04/20/2016 04:26:18.603	6	1500
04/20/2016 04:26:18.621	7	9000
04/20/2016 04:26:18.621	8	0
04/20/2016 04:26:18.621	9	0
04/20/2016 04:26:18.635	10	0
04/20/2016 04:26:18.698	1	0
04/20/2016 04:26:18.698	2	3
04/20/2016 04:26:18.713	3	0
04/20/2016 04:26:18.713	4	4949
04/20/2016 04:26:18.713	5	2000
04/20/2016 04:26:18.729	6	1500
04/20/2016 04:26:18.729	7	9000
04/20/2016 04:26:18.729	8	0
04/20/2016 04:26:18.729	9	0
04/20/2016 04:26:18.744	10	0
04/20/2016 04:26:18.807	1	0
04/20/2016 04:26:18.807	2	3
04/20/2016 04:26:18.823	3	0
04/20/2016 04:26:18.823	4	4943
04/20/2016 04:26:18.823	5	2000
04/20/2016 04:26:18.838	6	1500
04/20/2016 04:26:18.838	7	9000
04/20/2016 04:26:18.838	8	0
04/20/2016 04:26:18.838	9	0
04/20/2016 04:26:18.854	10	0
04/20/2016 04:26:18.916	1	0
04/20/2016 04:26:18.932	2	3
04/20/2016 04:26:18.932	3	0
04/20/2016 04:26:18.932	4	4944
04/20/2016 04:26:18.932	5	2000
04/20/2016 04:26:18.948	6	1500
04/20/2016 04:26:18.948	7	9000
04/20/2016 04:26:18.948	8	0
04/20/2016 04:26:18.963	9	0
04/20/2016 04:26:18.963	10	0
04/20/2016 04:26:19.026	1	0
04/20/2016 04:26:19.026	2	3
04/20/2016 04:26:19.041	3	0
04/20/2016 04:26:19.041	4	4946
04/20/2016 04:26:19.041	5	2000
04/20/2016 04:26:19.041	6	1500
04/20/2016 04:26:19.057	7	9000
04/20/2016 04:26:19.057	8	0
04/20/2016 04:26:19.057	9	0
04/20/2016 04:26:19.073	10	0
04/20/2016 04:26:19.135	1	0
04/20/2016 04:26:19.135	2	3
04/20/2016 04:26:19.151	3	0
04/20/2016 04:26:19.151	4	4944
04/20/2016 04:26:19.151	5	2000
04/20/2016 04:26:19.166	6	1500
04/20/2016 04:26:19.166	7	9000
04/20/2016 04:26:19.166	8	0
04/20/2016 04:26:19.182	9	0
04/20/2016 04:26:19.182	10	0
04/20/2016 04:26:19.244	1	0
04/20/2016 04:26:19.244	2	3
04/20/2016 04:26:19.260	3	0
04/20/2016 04:26:19.260	4	4945
04/20/2016 04:26:19.260	5	2000
04/20/2016 04:26:19.276	6	1500
04/20/2016 04:26:19.276	7	9000
04/20/2016 04:26:19.276	8	0
04/20/2016 04:26:19.291	9	0
04/20/2016 04:26:19.291	10	0
04/20/2016 04:26:19.354	1	0
04/20/2016 04:26:19.354	2	3
04/20/2016 04:26:19.369	3	0
04/20/2016 04:26:19.369	4	4954
04/20/2016 04:26:19.369	5	2000
04/20/2016 04:26:19.385	6	1500
04/20/2016 04:26:19.385	7	9000
04/20/2016 04:26:19.385	8	0
04/20/2016 04:26:19.385	9	0
04/20/2016 04:26:19.401	10	0
04/20/2016 04:26:19.463	1	0
04/20/2016 04:26:19.463	2	3
04/20/2016 04:26:19.479	3	0
04/20/2016 04:26:19.479	4	4961
04/20/2016 04:26:19.479	5	2000
04/20/2016 04:26:19.479	6	1500
04/20/2016 04:26:19.494	7	9000
04/20/2016 04:26:19.494	8	0
04/20/2016 04:26:19.494	9	0
04/20/2016 04:26:19.510	10	0
04/20/2016 04:26:19.573	1	0
04/20/2016 04:26:19.573	2	3
04/20/2016 04:26:19.588	3	0
04/20/2016 04:26:19.588	4	4956
04/20/2016 04:26:19.588	5	2000
04/20/2016 04:26:19.588	6	1500
04/20/2016 04:26:19.604	7	9000
04/20/2016 04:26:19.604	8	0
04/20/2016 04:26:19.604	9	0
04/20/2016 04:26:19.619	10	0
04/20/2016 04:26:19.682	1	0
04/20/2016 04:26:19.682	2	3
04/20/2016 04:26:19.698	3	0
04/20/2016 04:26:19.698	4	4955
04/20/2016 04:26:19.698	5	2000
04/20/2016 04:26:19.713	6	1500
04/20/2016 04:26:19.713	7	9000
04/20/2016 04:26:19.713	8	0
04/20/2016 04:26:19.729	9	0
04/20/2016 04:26:19.729	10	0
04/20/2016 04:26:19.791	1	0
04/20/2016 04:26:19.791	2	3
04/20/2016 04:26:19.791	3	0
04/20/2016 04:26:19.807	4	4952
04/20/2016 04:26:19.807	5	2000
04/20/2016 04:26:19.807	6	1500
04/20/2016 04:26:19.823	7	9000
04/20/2016 04:26:19.823	8	0
04/20/2016 04:26:19.823	9	0
04/20/2016 04:26:19.838	10	0
04/20/2016 04:26:19.901	1	0
04/20/2016 04:26:19.901	2	3
04/20/2016 04:26:19.916	3	0
04/20/2016 04:26:19.916	4	4959
04/20/2016 04:26:19.916	5	2000
04/20/2016 04:26:19.932	6	1500
04/20/2016 04:26:19.932	7	9000
04/20/2016 04:26:19.932	8	0
04/20/2016 04:26:19.948	9	0
04/20/2016 04:26:19.948	10	0
04/20/2016 04:26:20.010	1	0
04/20/2016 04:26:20.010	2	3
04/20/2016 04:26:20.026	3	0
04/20/2016 04:26:20.026	4	4968
04/20/2016 04:26:20.026	5	2000
04/20/2016 04:26:20.041	6	1500
04/20/2016 04:26:20.041	7	9000
04/20/2016 04:26:20.041	8	0
04/20/2016 04:26:20.057	9	0
04/20/2016 04:26:20.057	10	0
04/20/2016 04:26:20.119	1	0
04/20/2016 04:26:20.119	2	3
04/20/2016 04:26:20.135	3	0
04/20/2016 04:26:20.135	4	4966
04/20/2016 04:26:20.135	5	2000
04/20/2016 04:26:20.151	6	1500
04/20/2016 04:26:20.151	7	9000
04/20/2016 04:26:20.151	8	0
04/20/2016 04:26:20.151	9	0
04/20/2016 04:26:20.166	10	0
04/20/2016 04:26:20.229	1	0
04/20/2016 04:26:20.229	2	3
04/20/2016 04:26:20.244	3	0
04/20/2016 04:26:20.244	4	4962
04/20/2016 04:26:20.244	5	2000
04/20/2016 04:26:20.260	6	1500
04/20/2016 04:26:20.260	7	9000
04/20/2016 04:26:20.260	8	0
04/20/2016 04:26:20.276	9	0
04/20/2016 04:26:20.276	10	0
04/20/2016 04:26:20.338	1	0
04/20/2016 04:26:20.338	2	3
04/20/2016 04:26:20.354	3	0
04/20/2016 04:26:20.354	4	4962
04/20/2016 04:26:20.354	5	2000
04/20/2016 04:26:20.354	6	1500
04/20/2016 04:26:20.369	7	9000
04/20/2016 04:26:20.369	8	0
04/20/2016 04:26:20.369	9	0
04/20/2016 04:26:20.385	10	0
04/20/2016 04:26:20.448	1	0
04/20/2016 04:26:20.448	2	3
04/20/2016 04:26:20.463	3	0
04/20/2016 04:26:20.463	4	4963
04/20/2016 04:26:20.463	5	2000
04/20/2016 04:26:20.479	6	1500
04/20/2016 04:26:20.479	7	9000
04/20/2016 04:26:20.479	8	0
04/20/2016 04:26:20.494	9	0
04/20/2016 04:26:20.494	10	0
04/20/2016 04:26:20.557	1	0
04/20/2016 04:26:20.557	2	3
04/20/2016 04:26:20.573	3	0
04/20/2016 04:26:20.573	4	4978
04/20/2016 04:26:20.573	5	2000
04/20/2016 04:26:20.588	6	1500
04/20/2016 04:26:20.588	7	9000
04/20/2016 04:26:20.588	8	0
04/20/2016 04:26:20.604	9	0
04/20/2016 04:26:20.604	10	0
04/20/2016 04:26:20.666	1	0
04/20/2016 04:26:20.666	2	3
04/20/2016 04:26:20.682	3	0
04/20/2016 04:26:20.682	4	4972
04/20/2016 04:26:20.682	5	2000
04/20/2016 04:26:20.698	6	1500
04/20/2016 04:26:20.698	7	9000
04/20/2016 04:26:20.698	8	0
04/20/2016 04:26:20.698	9	0
04/20/2016 04:26:20.713	10	0
04/20/2016 04:26:20.776	1	0
04/20/2016 04:26:20.776	2	3
04/20/2016 04:26:20.791	3	0
04/20/2016 04:26:20.791	4	4974
04/20/2016 04:26:20.791	5	2000
04/20/2016 04:26:20.807	6	1500
04/20/2016 04:26:20.807	7	9000
04/20/2016 04:26:20.807	8	0
04/20/2016 04:26:20.807	9	0
04/20/2016 04:26:20.823	10	0
04/20/2016 04:26:20.885	1	0
04/20/2016 04:26:20.901	2	3
04/20/2016 04:26:20.901	3	0
04/20/2016 04:26:20.901	4	4974
04/20/2016 04:26:20.901	5	2000
04/20/2016 04:26:20.916	6	1500
04/20/2016 04:26:20.916	7	9000
04/20/2016 04:26:20.916	8	0
04/20/2016 04:26:20.932	9	0
04/20/2016 04:26:20.932	10	0
04/20/2016 04:26:20.994	1	0
04/20/2016 04:26:20.994	2	3
04/20/2016 04:26:20.994	3	0
04/20/2016 04:26:21.010	4	4971
04/20/2016 04:26:21.010	5	2000
04/20/2016 04:26:21.010	6	1500
04/20/2016 04:26:21.026	7	9000
04/20/2016 04:26:21.026	8	0
04/20/2016 04:26:21.026	9	0
04/20/2016 04:26:21.041	10	0
04/20/2016 04:26:21.104	1	0
04/20/2016 04:26:21.104	2	3
04/20/2016 04:26:21.119	3	0
04/20/2016 04:26:21.119	4	4973
04/20/2016 04:26:21.119	5	2000
04/20/2016 04:26:21.135	6	1500
04/20/2016 04:26:21.135	7	9000
04/20/2016 04:26:21.135	8	0
04/20/2016 04:26:21.151	9	0
04/20/2016 04:26:21.151	10	0
04/20/2016 04:26:21.213	1	0
04/20/2016 04:26:21.213	2	3
04/20/2016 04:26:21.229	3	0
04/20/2016 04:26:21.229	4	4982
04/20/2016 04:26:21.229	5	2000
04/20/2016 04:26:21.244	6	1500
04/20/2016 04:26:21.244	7	9000
04/20/2016 04:26:21.244	8	0
04/20/2016 04:26:21.244	9	0
04/20/2016 04:26:21.260	10	0
04/20/2016 04:26:21.323	1	0
04/20/2016 04:26:21.323	2	3
04/20/2016 04:26:21.338	3	0
04/20/2016 04:26:21.338	4	4985
04/20/2016 04:26:21.338	5	2000
04/20/2016 04:26:21.354	6	1500
04/20/2016 04:26:21.354	7	9000
04/20/2016 04:26:21.354	8	0
04/20/2016 04:26:21.354	9	0
04/20/2016 04:26:21.369	10	0
04/20/2016 04:26:21.432	1	0
04/20/2016 04:26:21.448	2	3
04/20/2016 04:26:21.448	3	0
04/20/2016 04:26:21.448	4	4983
04/20/2016 04:26:21.448	5	2000
04/20/2016 04:26:21.463	6	1500
04/20/2016 04:26:21.463	7	9000
04/20/2016 04:26:21.463	8	0
04/20/2016 04:26:21.479	9	0
04/20/2016 04:26:21.479	10	0
04/20/2016 04:26:21.541	1	0
04/20/2016 04:26:21.541	2	3
04/20/2016 04:26:21.557	3	0
04/20/2016 04:26:21.557	4	4982
04/20/2016 04:26:21.557	5	2000
04/20/2016 04:26:21.557	6	1500
04/20/2016 04:26:21.573	7	9000
04/20/2016 04:26:21.573	8	0
04/20/2016 04:26:21.573	9	0
04/20/2016 04:26:21.588	10	0
04/20/2016 04:26:21.651	1	0
04/20/2016 04:26:21.651	2	3
04/20/2016 04:26:21.666	3	0
04/20/2016 04:26:21.666	4	4982
04/20/2016 04:26:21.666	5	2000
04/20/2016 04:26:21.682	6	1500
04/20/2016 04:26:21.682	7	9000
04/20/2016 04:26:21.682	8	0
04/20/2016 04:26:21.698	9	0
04/20/2016 04:26:21.698	10	0
04/20/2016 04:26:21.760	1	0
04/20/2016 04:26:21.760	2	3
04/20/2016 04:26:21.776	3	0
04/20/2016 04:26:21.776	4	4988
04/20/2016 04:26:21.776	5	2000
04/20/2016 04:26:21.791	6	1500
04/20/2016 04:26:21.791	7	9000
04/20/2016 04:26:21.791	8	0
04/20/2016 04:26:21.807	9	0
04/20/2016 04:26:21.807	10	0
04/20/2016 04:26:21.869	1	0
04/20/2016 04:26:21.869	2	3
04/20/2016 04:26:21.885	3	0
04/20/2016 04:26:21.885	4	4992
04/20/2016 04:26:21.885	5	2000
04/20/2016 04:26:21.901	6	1500
04/20/2016 04:26:21.901	7	9000
04/20/2016 04:26:21.901	8	0
04/20/2016 04:26:21.901	9	0
04/20/2016 04:26:21.916	10	0
04/20/2016 04:26:21.979	1	0
04/20/2016 04:26:21.979	2	3
04/20/2016 04:26:21.994	3	0
04/20/2016 04:26:21.994	4	4999
04/20/2016 04:26:21.994	5	2000
04/20/2016 04:26:21.994	6	1500
04/20/2016 04:26:22.010	7	9000
04/20/2016 04:26:22.010	8	0
04/20/2016 04:26:22.026	9	0
04/20/2016 04:26:22.026	10	0
04/20/2016 04:26:22.088	1	0
04/20/2016 04:26:22.088	2	3
04/20/2016 04:26:22.104	3	0
04/20/2016 04:26:22.104	4	4994
04/20/2016 04:26:22.104	5	2000
04/20/2016 04:26:22.104	6	1500
04/20/2016 04:26:22.119	7	9000
04/20/2016 04:26:22.119	8	0
04/20/2016 04:26:22.119	9	0
04/20/2016 04:26:22.135	10	0
04/20/2016 04:26:22.198	1	0
04/20/2016 04:26:22.198	2	3
04/20/2016 04:26:22.213	3	0
04/20/2016 04:26:22.213	4	4998
04/20/2016 04:26:22.213	5	2000
04/20/2016 04:26:22.229	6	1500
04/20/2016 04:26:22.229	7	9000
04/20/2016 04:26:22.229	8	0
04/20/2016 04:26:22.244	9	0
04/20/2016 04:26:22.244	10	0
04/20/2016 04:26:22.307	1	0
04/20/2016 04:26:22.307	2	3
04/20/2016 04:26:22.323	3	0
04/20/2016 04:26:22.323	4	4998
04/20/2016 04:26:22.323	5	2000
04/20/2016 04:26:22.338	6	1500
04/20/2016 04:26:22.338	7	9000
04/20/2016 04:26:22.338	8	0
04/20/2016 04:26:22.354	9	0
04/20/2016 04:26:22.354	10	0
04/20/2016 04:26:22.416	1	0
04/20/2016 04:26:22.416	2	3
04/20/2016 04:26:22.432	3	0
04/20/2016 04:26:22.432	4	5003
04/20/2016 04:26:22.432	5	2000
04/20/2016 04:26:22.448	6	1500
04/20/2016 04:26:22.448	7	9000
04/20/2016 04:26:22.448	8	0
04/20/2016 04:26:22.448	9	0
04/20/2016 04:26:22.463	10	0
04/20/2016 04:26:22.526	1	0
04/20/2016 04:26:22.526	2	3
04/20/2016 04:26:22.541	3	0
04/20/2016 04:26:22.541	4	5004
04/20/2016 04:26:22.541	5	2000
04/20/2016 04:26:22.557	6	1500
04/20/2016 04:26:22.557	7	9000
04/20/2016 04:26:22.557	8	0
04/20/2016 04:26:22.573	9	0
04/20/2016 04:26:22.573	10	0
04/20/2016 04:26:22.635	1	0
04/20/2016 04:26:22.635	2	3
04/20/2016 04:26:22.651	3	0
04/20/2016 04:26:22.651	4	5005
04/20/2016 04:26:22.651	5	2000
04/20/2016 04:26:22.666	6	1500
04/20/2016 04:26:22.666	7	9000
04/20/2016 04:26:22.666	8	0
04/20/2016 04:26:22.666	9	0
04/20/2016 04:26:22.682	10	0
04/20/2016 04:26:22.744	1	0
04/20/2016 04:26:22.744	2	3
04/20/2016 04:26:22.760	3	0
04/20/2016 04:26:22.760	4	5006
04/20/2016 04:26:22.760	5	2000
04/20/2016 04:26:22.776	6	1500
04/20/2016 04:26:22.776	7	9000
04/20/2016 04:26:22.776	8	0
04/20/2016 04:26:22.791	9	0
04/20/2016 04:26:22.791	10	0
04/20/2016 04:26:22.854	1	0
04/20/2016 04:26:22.854	2	3
04/20/2016 04:26:22.870	3	0
04/20/2016 04:26:22.870	4	5004
04/20/2016 04:26:22.870	5	2000
04/20/2016 04:26:22.870	6	1500
04/20/2016 04:26:22.885	7	9000
04/20/2016 04:26:22.885	8	0
04/20/2016 04:26:22.885	9	0
04/20/2016 04:26:22.901	10	0
04/20/2016 04:26:22.963	1	0
04/20/2016 04:26:22.963	2	3
04/20/2016 04:26:22.979	3	0
04/20/2016 04:26:22.979	4	5000
04/20/2016 04:26:22.979	5	2000
04/20/2016 04:26:22.995	6	1500
04/20/2016 04:26:22.995	7	9000
04/20/2016 04:26:22.995	8	0
04/20/2016 04:26:23.010	9	0
04/20/2016 04:26:23.010	10	0
04/20/2016 04:26:23.073	1	0
04/20/2016 04:26:23.073	2	3
04/20/2016 04:26:23.088	3	0
04/20/2016 04:26:23.088	4	5014
04/20/2016 04:26:23.088	5	2000
04/20/2016 04:26:23.104	6	1500
04/20/2016 04:26:23.104	7	9000
04/20/2016 04:26:23.104	8	0
04/20/2016 04:26:23.120	9	0
04/20/2016 04:26:23.120	10	0
04/20/2016 04:26:23.182	1	0
04/20/2016 04:26:23.182	2	3
04/20/2016 04:26:23.198	3	0
04/20/2016 04:26:23.198	4	5016
04/20/2016 04:26:23.198	5	2000
04/20/2016 04:26:23.213	6	1500
04/20/2016 04:26:23.213	7	9000
04/20/2016 04:26:23.213	8	0
04/20/2016 04:26:23.213	9	0
04/20/2016 04:26:23.229	10	0
04/20/2016 04:26:23.291	1	0
04/20/2016 04:26:23.291	2	3
04/20/2016 04:26:23.307	3	0
04/20/2016 04:26:23.307	4	5012
04/20/2016 04:26:23.307	5	2000
04/20/2016 04:26:23.323	6	1500
04/20/2016 04:26:23.323	7	9000
04/20/2016 04:26:23.323	8	0
04/20/2016 04:26:23.323	9	0
04/20/2016 04:26:23.338	10	0
04/20/2016 04:26:23.401	1	0
04/20/2016 04:26:23.416	2	3
04/20/2016 04:26:23.416	3	0
04/20/2016 04:26:23.416	4	5014
04/20/2016 04:26:23.416	5	2000
04/20/2016 04:26:23.432	6	1500
04/20/2016 04:26:23.432	7	9000
04/20/2016 04:26:23.432	8	0
04/20/2016 04:26:23.448	9	0
04/20/2016 04:26:23.448	10	0
04/20/2016 04:26:23.510	1	0
04/20/2016 04:26:23.510	2	3
04/20/2016 04:26:23.526	3	0
04/20/2016 04:26:23.526	4	5011
04/20/2016 04:26:23.526	5	2000
04/20/2016 04:26:23.541	6	1500
04/20/2016 04:26:23.541	7	9000
04/20/2016 04:26:23.541	8	0
04/20/2016 04:26:23.557	9	0
04/20/2016 04:26:23.557	10	0
04/20/2016 04:26:23.619	1	0
04/20/2016 04:26:23.619	2	3
04/20/2016 04:26:23.635	3	0
04/20/2016 04:26:23.635	4	5015
04/20/2016 04:26:23.635	5	2000
04/20/2016 04:26:23.651	6	1500
04/20/2016 04:26:23.651	7	9000
04/20/2016 04:26:23.651	8	0
04/20/2016 04:26:23.666	9	0
04/20/2016 04:26:23.666	10	0
04/20/2016 04:26:23.729	1	0
04/20/2016 04:26:23.729	2	3
04/20/2016 04:26:23.744	3	0
04/20/2016 04:26:23.744	4	5028
04/20/2016 04:26:23.744	5	2000
04/20/2016 04:26:23.760	6	1500
04/20/2016 04:26:23.760	7	9000
04/20/2016 04:26:23.760	8	0
04/20/2016 04:26:23.760	9	0
04/20/2016 04:26:23.776	10	0
04/20/2016 04:26:23.838	1	0
04/20/2016 04:26:23.838	2	3
04/20/2016 04:26:23.854	3	0
04/20/2016 04:26:23.854	4	5023
04/20/2016 04:26:23.854	5	2000
04/20/2016 04:26:23.870	6	1500
04/20/2016 04:26:23.870	7	9000
04/20/2016 04:26:23.870	8	0
04/20/2016 04:26:23.870	9	0
04/20/2016 04:26:23.885	10	0
04/20/2016 04:26:23.948	1	0
04/20/2016 04:26:23.963	2	3
04/20/2016 04:26:23.963	3	0
04/20/2016 04:26:23.963	4	5026
04/20/2016 04:26:23.963	5	2000
04/20/2016 04:26:23.979	6	1500
04/20/2016 04:26:23.979	7	9000
04/20/2016 04:26:23.979	8	0
04/20/2016 04:26:23.995	9	0
04/20/2016 04:26:23.995	10	0
04/20/2016 04:26:24.057	1	0
04/20/2016 04:26:24.057	2	3
04/20/2016 04:26:24.073	3	0
04/20/2016 04:26:24.073	4	5029
04/20/2016 04:26:24.073	5	2000
04/20/2016 04:26:24.073	6	1500
04/20/2016 04:26:24.088	7	9000
04/20/2016 04:26:24.088	8	0
04/20/2016 04:26:24.088	9	0
04/20/2016 04:26:24.104	10	0
04/20/2016 04:26:24.167	1	0
04/20/2016 04:26:24.167	2	3
04/20/2016 04:26:24.182	3	0
04/20/2016 04:26:24.182	4	5025
04/20/2016 04:26:24.182	5	2000
04/20/2016 04:26:24.198	6	1500
04/20/2016 04:26:24.198	7	9000
04/20/2016 04:26:24.198	8	0
04/20/2016 04:26:24.213	9	0
04/20/2016 04:26:24.213	10	0
04/20/2016 04:26:24.276	1	0
04/20/2016 04:26:24.276	2	3
04/20/2016 04:26:24.292	3	0
04/20/2016 04:26:24.292	4	5034
04/20/2016 04:26:24.292	5	2000
04/20/2016 04:26:24.307	6	1500
04/20/2016 04:26:24.307	7	9000
04/20/2016 04:26:24.307	8	0
04/20/2016 04:26:24.323	9	0
04/20/2016 04:26:24.323	10	0
04/20/2016 04:26:24.385	1	0
04/20/2016 04:26:24.401	2	3
04/20/2016 04:26:24.401	3	0
04/20/2016 04:26:24.401	4	5033
04/20/2016 04:26:24.417	5	2000
04/20/2016 04:26:24.417	6	1500
04/20/2016 04:26:24.417	7	9000
04/20/2016 04:26:24.417	8	0
04/20/2016 04:26:24.432	9	0
04/20/2016 04:26:24.432	10	0
04/20/2016 04:26:24.495	1	0
04/20/2016 04:26:24.510	2	3
04/20/2016 04:26:24.510	3	0
04/20/2016 04:26:24.510	4	5036
04/20/2016 04:26:24.510	5	2000
04/20/2016 04:26:24.526	6	1500
04/20/2016 04:26:24.526	7	9000
04/20/2016 04:26:24.526	8	0
04/20/2016 04:26:24.542	9	0
04/20/2016 04:26:24.542	10	0
04/20/2016 04:26:24.604	1	0
04/20/2016 04:26:24.604	2	3
04/20/2016 04:26:24.620	3	0
04/20/2016 04:26:24.620	4	5034
04/20/2016 04:26:24.620	5	2000
04/20/2016 04:26:24.620	6	1500
04/20/2016 04:26:24.635	7	9000
04/20/2016 04:26:24.635	8	0
04/20/2016 04:26:24.635	9	0
04/20/2016 04:26:24.651	10	0
04/20/2016 04:26:24.713	1	0
04/20/2016 04:26:24.713	2	3
04/20/2016 04:26:24.729	3	0
04/20/2016 04:26:24.729	4	5032
04/20/2016 04:26:24.729	5	2000
04/20/2016 04:26:24.745	6	1500
04/20/2016 04:26:24.745	7	9000
04/20/2016 04:26:24.745	8	0
04/20/2016 04:26:24.760	9	0
04/20/2016 04:26:24.760	10	0
04/20/2016 04:26:24.823	1	0
04/20/2016 04:26:24.823	2	3
04/20/2016 04:26:24.823	3	0
04/20/2016 04:26:24.838	4	5045
04/20/2016 04:26:24.838	5	2000
04/20/2016 04:26:24.838	6	1500
04/20/2016 04:26:24.854	7	9000
04/20/2016 04:26:24.854	8	0
04/20/2016 04:26:24.854	9	0
04/20/2016 04:26:24.870	10	0
04/20/2016 04:26:24.932	1	0
04/20/2016 04:26:24.948	2	3
04/20/2016 04:26:24.948	3	0
04/20/2016 04:26:24.948	4	5050
04/20/2016 04:26:24.963	5	2000
04/20/2016 04:26:24.963	6	1500
04/20/2016 04:26:24.963	7	9000
04/20/2016 04:26:24.963	8	0
04/20/2016 04:26:24.979	9	0
04/20/2016 04:26:24.979	10	0
04/20/2016 04:26:25.042	1	0
04/20/2016 04:26:25.042	2	3
04/20/2016 04:26:25.057	3	0
04/20/2016 04:26:25.057	4	5040
04/20/2016 04:26:25.057	5	2000
04/20/2016 04:26:25.073	6	1500
04/20/2016 04:26:25.073	7	9000
04/20/2016 04:26:25.073	8	0
04/20/2016 04:26:25.088	9	0
04/20/2016 04:26:25.088	10	0
04/20/2016 04:26:25.151	1	0
04/20/2016 04:26:25.151	2	3
04/20/2016 04:26:25.167	3	0
04/20/2016 04:26:25.167	4	5042
04/20/2016 04:26:25.167	5	2000
04/20/2016 04:26:25.182	6	1500
04/20/2016 04:26:25.182	7	9000
04/20/2016 04:26:25.182	8	0
04/20/2016 04:26:25.182	9	0
04/20/2016 04:26:25.198	10	0
04/20/2016 04:26:25.260	1	0
04/20/2016 04:26:25.260	2	3
04/20/2016 04:26:25.276	3	0
04/20/2016 04:26:25.276	4	5045
04/20/2016 04:26:25.276	5	2000
04/20/2016 04:26:25.292	6	1500
04/20/2016 04:26:25.292	7	9000
04/20/2016 04:26:25.292	8	0
04/20/2016 04:26:25.307	9	0
04/20/2016 04:26:25.307	10	0
04/20/2016 04:26:25.370	1	0
04/20/2016 04:26:25.370	2	3
04/20/2016 04:26:25.385	3	0
04/20/2016 04:26:25.385	4	5040
04/20/2016 04:26:25.385	5	2000
04/20/2016 04:26:25.401	6	1500
04/20/2016 04:26:25.401	7	9000
04/20/2016 04:26:25.401	8	0
04/20/2016 04:26:25.417	9	0
04/20/2016 04:26:25.417	10	0
04/20/2016 04:26:25.479	1	0
04/20/2016 04:26:25.479	2	3
04/20/2016 04:26:25.495	3	0
04/20/2016 04:26:25.495	4	5039
04/20/2016 04:26:25.495	5	2000
04/20/2016 04:26:25.511	6	1500
04/20/2016 04:26:25.511	7	9000
04/20/2016 04:26:25.511	8	0
04/20/2016 04:26:25.526	9	0
04/20/2016 04:26:25.526	10	0
04/20/2016 04:26:25.589	1	0
04/20/2016 04:26:25.589	2	3
04/20/2016 04:26:25.604	3	0
04/20/2016 04:26:25.604	4	5051
04/20/2016 04:26:25.604	5	2000
04/20/2016 04:26:25.620	6	1500
04/20/2016 04:26:25.620	7	9000
04/20/2016 04:26:25.620	8	0
04/20/2016 04:26:25.636	9	0
04/20/2016 04:26:25.636	10	0
04/20/2016 04:26:25.698	1	0
04/20/2016 04:26:25.698	2	3
04/20/2016 04:26:25.714	3	0
04/20/2016 04:26:25.714	4	5059
04/20/2016 04:26:25.714	5	2000
04/20/2016 04:26:25.729	6	1500
04/20/2016 04:26:25.730	7	9000
04/20/2016 04:26:25.730	8	0
04/20/2016 04:26:25.730	9	0
04/20/2016 04:26:25.746	10	0
04/20/2016 04:26:25.808	1	0
04/20/2016 04:26:25.808	2	3
04/20/2016 04:26:25.824	3	0
04/20/2016 04:26:25.824	4	5049
04/20/2016 04:26:25.824	5	2000
04/20/2016 04:26:25.824	6	1500
04/20/2016 04:26:25.839	7	9000
04/20/2016 04:26:25.839	8	0
04/20/2016 04:26:25.839	9	0
04/20/2016 04:26:25.855	10	0
04/20/2016 04:26:25.917	1	0
04/20/2016 04:26:25.917	2	3
04/20/2016 04:26:25.933	3	0
04/20/2016 04:26:25.933	4	5055
04/20/2016 04:26:25.933	5	2000
04/20/2016 04:26:25.949	6	1500
04/20/2016 04:26:25.949	7	9000
04/20/2016 04:26:25.949	8	0
04/20/2016 04:26:25.964	9	0
04/20/2016 04:26:25.964	10	0
04/20/2016 04:26:26.027	1	0
04/20/2016 04:26:26.027	2	3
04/20/2016 04:26:26.042	3	0
04/20/2016 04:26:26.042	4	5053
04/20/2016 04:26:26.042	5	2000
04/20/2016 04:26:26.058	6	1500
04/20/2016 04:26:26.058	7	9000
04/20/2016 04:26:26.058	8	0
04/20/2016 04:26:26.074	9	0
04/20/2016 04:26:26.074	10	0
04/20/2016 04:26:26.136	1	0
04/20/2016 04:26:26.136	2	3
04/20/2016 04:26:26.152	3	0
04/20/2016 04:26:26.152	4	5056
04/20/2016 04:26:26.152	5	2000
04/20/2016 04:26:26.167	6	1500
04/20/2016 04:26:26.167	7	9000
04/20/2016 04:26:26.167	8	0
04/20/2016 04:26:26.183	9	0
04/20/2016 04:26:26.183	10	0
04/20/2016 04:26:26.246	1	0
04/20/2016 04:26:26.261	2	3
04/20/2016 04:26:26.261	3	0
04/20/2016 04:26:26.261	4	5062
04/20/2016 04:26:26.261	5	2000
04/20/2016 04:26:26.277	6	1500
04/20/2016 04:26:26.277	7	9000
04/20/2016 04:26:26.277	8	0
04/20/2016 04:26:26.292	9	0
04/20/2016 04:26:26.292	10	0
04/20/2016 04:26:26.355	1	0
04/20/2016 04:26:26.371	2	3
04/20/2016 04:26:26.371	3	0
04/20/2016 04:26:26.371	4	5071
04/20/2016 04:26:26.371	5	2000
04/20/2016 04:26:26.386	6	1500
04/20/2016 04:26:26.386	7	9000
04/20/2016 04:26:26.386	8	0
04/20/2016 04:26:26.402	9	0
04/20/2016 04:26:26.402	10	0
04/20/2016 04:26:26.464	1	0
04/20/2016 04:26:26.464	2	3
04/20/2016 04:26:26.480	3	0
04/20/2016 04:26:26.480	4	5062
04/20/2016 04:26:26.480	5	2000
04/20/2016 04:26:26.496	6	1500
04/20/2016 04:26:26.496	7	9000
04/20/2016 04:26:26.496	8	0
04/20/2016 04:26:26.512	9	0
04/20/2016 04:26:26.512	10	0
04/20/2016 04:26:26.574	1	0
04/20/2016 04:26:26.574	2	3
04/20/2016 04:26:26.590	3	0
04/20/2016 04:26:26.590	4	5065
04/20/2016 04:26:26.590	5	2000
04/20/2016 04:26:26.605	6	1500
04/20/2016 04:26:26.605	7	9000
04/20/2016 04:26:26.605	8	0
04/20/2016 04:26:26.621	9	0
04/20/2016 04:26:26.621	10	0
04/20/2016 04:26:26.684	1	0
04/20/2016 04:26:26.684	2	3
04/20/2016 04:26:26.699	3	0
04/20/2016 04:26:26.699	4	5065
04/20/2016 04:26:26.699	5	2000
04/20/2016 04:26:26.715	6	1500
04/20/2016 04:26:26.715	7	9000
04/20/2016 04:26:26.715	8	0
04/20/2016 04:26:26.730	9	0
04/20/2016 04:26:26.730	10	0
04/20/2016 04:26:26.793	1	0
04/20/2016 04:26:26.793	2	3
04/20/2016 04:26:26.808	3	0
04/20/2016 04:26:26.808	4	5078
04/20/2016 04:26:26.808	5	2000
04/20/2016 04:26:26.824	6	1500
04/20/2016 04:26:26.824	7	9000
04/20/2016 04:26:26.824	8	0
04/20/2016 04:26:26.840	9	0
04/20/2016 04:26:26.840	10	0
04/20/2016 04:26:26.902	1	0
04/20/2016 04:26:26.918	2	3
04/20/2016 04:26:26.918	3	0
04/20/2016 04:26:26.918	4	5068
04/20/2016 04:26:26.918	5	2000
04/20/2016 04:26:26.933	6	1500
04/20/2016 04:26:26.933	7	9000
04/20/2016 04:26:26.933	8	0
04/20/2016 04:26:26.949	9	0
04/20/2016 04:26:26.949	10	0
