# Supplementary material for: Dataset of anomalies and malicious acts in a cyber-physical subsystem
Source: Data Brief. 2017 Jul 20;14:186–91. doi: 10.1016/j.dib.2017.07.038 (PMC5536820; doi:10.1016/j.dib.2017.07.038)
Supplement: Supplementary file 2 [file mmc2.zip › dataset/logs/normal_short.csv]

Time Stamp	Register	Value
02/05/2016 10:35:03.837	1	0
02/05/2016 10:35:03.837	2	0
02/05/2016 10:35:03.852	3	0
02/05/2016 10:35:03.852	4	9986
02/05/2016 10:35:03.852	5	7000
02/05/2016 10:35:03.868	6	1000
02/05/2016 10:35:03.868	7	9000
02/05/2016 10:35:03.868	8	0
02/05/2016 10:35:03.868	9	0
02/05/2016 10:35:03.884	10	0
02/05/2016 10:35:03.946	1	0
02/05/2016 10:35:03.946	2	0
02/05/2016 10:35:03.962	3	0
02/05/2016 10:35:03.962	4	9985
02/05/2016 10:35:03.962	5	7000
02/05/2016 10:35:03.977	6	1000
02/05/2016 10:35:03.977	7	9000
02/05/2016 10:35:03.977	8	0
02/05/2016 10:35:03.977	9	0
02/05/2016 10:35:03.993	10	0
02/05/2016 10:35:04.055	1	0
02/05/2016 10:35:04.055	2	0
02/05/2016 10:35:04.071	3	0
02/05/2016 10:35:04.071	4	9987
02/05/2016 10:35:04.071	5	7000
02/05/2016 10:35:04.071	6	1000
02/05/2016 10:35:04.087	7	9000
02/05/2016 10:35:04.087	8	0
02/05/2016 10:35:04.087	9	0
02/05/2016 10:35:04.102	10	0
02/05/2016 10:35:04.165	1	0
02/05/2016 10:35:04.165	2	0
02/05/2016 10:35:04.165	3	0
02/05/2016 10:35:04.180	4	9986
02/05/2016 10:35:04.180	5	7000
02/05/2016 10:35:04.180	6	1000
02/05/2016 10:35:04.196	7	9000
02/05/2016 10:35:04.196	8	0
02/05/2016 10:35:04.196	9	0
02/05/2016 10:35:04.212	10	0
02/05/2016 10:35:04.274	1	0
02/05/2016 10:35:04.274	2	0
02/05/2016 10:35:04.290	3	0
02/05/2016 10:35:04.290	4	9987
02/05/2016 10:35:04.290	5	7000
02/05/2016 10:35:04.290	6	1000
02/05/2016 10:35:04.305	7	9000
02/05/2016 10:35:04.305	8	0
02/05/2016 10:35:04.305	9	0
02/05/2016 10:35:04.321	10	0
02/05/2016 10:35:04.384	1	0
02/05/2016 10:35:04.384	2	0
02/05/2016 10:35:04.384	3	0
02/05/2016 10:35:04.399	4	9989
02/05/2016 10:35:04.399	5	7000
02/05/2016 10:35:04.399	6	1000
02/05/2016 10:35:04.415	7	9000
02/05/2016 10:35:04.415	8	0
02/05/2016 10:35:04.415	9	0
02/05/2016 10:35:04.430	10	0
02/05/2016 10:35:04.493	1	0
02/05/2016 10:35:04.493	2	0
02/05/2016 10:35:04.493	3	0
02/05/2016 10:35:04.509	4	9986
02/05/2016 10:35:04.509	5	7000
02/05/2016 10:35:04.509	6	1000
02/05/2016 10:35:04.524	7	9000
02/05/2016 10:35:04.524	8	0
02/05/2016 10:35:04.524	9	0
02/05/2016 10:35:04.540	10	0
02/05/2016 10:35:04.603	1	0
02/05/2016 10:35:04.603	2	0
02/05/2016 10:35:04.618	3	0
02/05/2016 10:35:04.618	4	9987
02/05/2016 10:35:04.618	5	7000
02/05/2016 10:35:04.618	6	1000
02/05/2016 10:35:04.634	7	9000
02/05/2016 10:35:04.634	8	0
02/05/2016 10:35:04.650	9	0
02/05/2016 10:35:04.650	10	0
02/05/2016 10:35:04.712	1	0
02/05/2016 10:35:04.712	2	0
02/05/2016 10:35:04.728	3	0
02/05/2016 10:35:04.728	4	9986
02/05/2016 10:35:04.728	5	7000
02/05/2016 10:35:04.728	6	1000
02/05/2016 10:35:04.743	7	9000
02/05/2016 10:35:04.743	8	0
02/05/2016 10:35:04.743	9	0
02/05/2016 10:35:04.759	10	0
02/05/2016 10:35:04.821	1	0
02/05/2016 10:35:04.821	2	0
02/05/2016 10:35:04.821	3	0
02/05/2016 10:35:04.837	4	9986
02/05/2016 10:35:04.837	5	7000
02/05/2016 10:35:04.837	6	1000
02/05/2016 10:35:04.853	7	9000
02/05/2016 10:35:04.853	8	0
02/05/2016 10:35:04.853	9	0
02/05/2016 10:35:04.868	10	0
02/05/2016 10:35:04.931	1	0
02/05/2016 10:35:04.931	2	0
02/05/2016 10:35:04.931	3	0
02/05/2016 10:35:04.946	4	9986
02/05/2016 10:35:04.946	5	7000
02/05/2016 10:35:04.946	6	1000
02/05/2016 10:35:04.962	7	9000
02/05/2016 10:35:04.962	8	0
02/05/2016 10:35:04.962	9	0
02/05/2016 10:35:04.978	10	0
02/05/2016 10:35:05.040	1	0
02/05/2016 10:35:05.040	2	0
02/05/2016 10:35:05.040	3	0
02/05/2016 10:35:05.056	4	9987
02/05/2016 10:35:05.056	5	7000
02/05/2016 10:35:05.056	6	1000
02/05/2016 10:35:05.071	7	9000
02/05/2016 10:35:05.071	8	0
02/05/2016 10:35:05.071	9	0
02/05/2016 10:35:05.087	10	0
02/05/2016 10:35:05.150	1	0
02/05/2016 10:35:05.150	2	0
02/05/2016 10:35:05.150	3	0
02/05/2016 10:35:05.165	4	9985
02/05/2016 10:35:05.165	5	7000
02/05/2016 10:35:05.165	6	1000
02/05/2016 10:35:05.181	7	9000
02/05/2016 10:35:05.181	8	0
02/05/2016 10:35:05.181	9	0
02/05/2016 10:35:05.181	10	0
02/05/2016 10:35:05.259	1	0
02/05/2016 10:35:05.259	2	0
02/05/2016 10:35:05.275	3	0
02/05/2016 10:35:05.275	4	9986
02/05/2016 10:35:05.275	5	7000
02/05/2016 10:35:05.290	6	1000
02/05/2016 10:35:05.290	7	9000
02/05/2016 10:35:05.290	8	0
02/05/2016 10:35:05.290	9	0
02/05/2016 10:35:05.306	10	0
02/05/2016 10:35:05.368	1	0
02/05/2016 10:35:05.368	2	0
02/05/2016 10:35:05.384	3	0
02/05/2016 10:35:05.384	4	9986
02/05/2016 10:35:05.384	5	7000
02/05/2016 10:35:05.384	6	1000
02/05/2016 10:35:05.400	7	9000
02/05/2016 10:35:05.400	8	0
02/05/2016 10:35:05.400	9	0
02/05/2016 10:35:05.415	10	0
02/05/2016 10:35:05.478	1	0
02/05/2016 10:35:05.478	2	0
02/05/2016 10:35:05.493	3	0
02/05/2016 10:35:05.493	4	9986
02/05/2016 10:35:05.493	5	7000
02/05/2016 10:35:05.493	6	1000
02/05/2016 10:35:05.509	7	9000
02/05/2016 10:35:05.509	8	0
02/05/2016 10:35:05.509	9	0
02/05/2016 10:35:05.525	10	0
02/05/2016 10:35:05.587	1	0
02/05/2016 10:35:05.587	2	0
02/05/2016 10:35:05.587	3	0
02/05/2016 10:35:05.603	4	9986
02/05/2016 10:35:05.603	5	7000
02/05/2016 10:35:05.603	6	1000
02/05/2016 10:35:05.618	7	9000
02/05/2016 10:35:05.618	8	0
02/05/2016 10:35:05.618	9	0
02/05/2016 10:35:05.634	10	0
02/05/2016 10:35:05.697	1	0
02/05/2016 10:35:05.697	2	0
02/05/2016 10:35:05.697	3	0
02/05/2016 10:35:05.712	4	9986
02/05/2016 10:35:05.712	5	7000
02/05/2016 10:35:05.712	6	1000
02/05/2016 10:35:05.728	7	9000
02/05/2016 10:35:05.728	8	0
02/05/2016 10:35:05.728	9	0
02/05/2016 10:35:05.743	10	0
02/05/2016 10:35:05.806	1	0
02/05/2016 10:35:05.806	2	0
02/05/2016 10:35:05.806	3	0
02/05/2016 10:35:05.822	4	9986
02/05/2016 10:35:05.822	5	7000
02/05/2016 10:35:05.822	6	1000
02/05/2016 10:35:05.837	7	9000
02/05/2016 10:35:05.837	8	0
02/05/2016 10:35:05.837	9	0
02/05/2016 10:35:05.853	10	0
02/05/2016 10:35:05.915	1	0
02/05/2016 10:35:05.915	2	0
02/05/2016 10:35:05.931	3	0
02/05/2016 10:35:05.931	4	9989
02/05/2016 10:35:05.931	5	7000
02/05/2016 10:35:05.931	6	1000
02/05/2016 10:35:05.946	7	9000
02/05/2016 10:35:05.946	8	0
02/05/2016 10:35:05.946	9	0
02/05/2016 10:35:05.962	10	0
02/05/2016 10:35:06.025	1	0
02/05/2016 10:35:06.025	2	0
02/05/2016 10:35:06.040	3	0
02/05/2016 10:35:06.040	4	9986
02/05/2016 10:35:06.040	5	7000
02/05/2016 10:35:06.040	6	1000
02/05/2016 10:35:06.056	7	9000
02/05/2016 10:35:06.056	8	0
02/05/2016 10:35:06.056	9	0
02/05/2016 10:35:06.072	10	0
02/05/2016 10:35:06.135	1	0
02/05/2016 10:35:06.135	2	0
02/05/2016 10:35:06.135	3	0
02/05/2016 10:35:06.150	4	9986
02/05/2016 10:35:06.150	5	7000
02/05/2016 10:35:06.150	6	1000
02/05/2016 10:35:06.166	7	9000
02/05/2016 10:35:06.166	8	0
02/05/2016 10:35:06.166	9	0
02/05/2016 10:35:06.182	10	0
02/05/2016 10:35:06.244	1	0
02/05/2016 10:35:06.244	2	0
02/05/2016 10:35:06.244	3	0
02/05/2016 10:35:06.260	4	9986
02/05/2016 10:35:06.260	5	7000
02/05/2016 10:35:06.260	6	1000
02/05/2016 10:35:06.275	7	9000
02/05/2016 10:35:06.275	8	0
02/05/2016 10:35:06.275	9	0
02/05/2016 10:35:06.291	10	0
02/05/2016 10:35:06.353	1	0
02/05/2016 10:35:06.353	2	0
02/05/2016 10:35:06.369	3	0
02/05/2016 10:35:06.369	4	9986
02/05/2016 10:35:06.369	5	7000
02/05/2016 10:35:06.385	6	1000
02/05/2016 10:35:06.385	7	9000
02/05/2016 10:35:06.385	8	0
02/05/2016 10:35:06.385	9	0
02/05/2016 10:35:06.400	10	0
02/05/2016 10:35:06.463	1	0
02/05/2016 10:35:06.463	2	0
02/05/2016 10:35:06.478	3	0
02/05/2016 10:35:06.478	4	9986
02/05/2016 10:35:06.478	5	7000
02/05/2016 10:35:06.494	6	1000
02/05/2016 10:35:06.494	7	9000
02/05/2016 10:35:06.494	8	0
02/05/2016 10:35:06.494	9	0
02/05/2016 10:35:06.510	10	0
02/05/2016 10:35:06.572	1	0
02/05/2016 10:35:06.572	2	0
02/05/2016 10:35:06.588	3	0
02/05/2016 10:35:06.588	4	9986
02/05/2016 10:35:06.588	5	7000
02/05/2016 10:35:06.588	6	1000
02/05/2016 10:35:06.603	7	9000
02/05/2016 10:35:06.603	8	0
02/05/2016 10:35:06.603	9	0
02/05/2016 10:35:06.619	10	0
02/05/2016 10:35:06.682	1	0
02/05/2016 10:35:06.682	2	0
02/05/2016 10:35:06.682	3	0
02/05/2016 10:35:06.697	4	9986
02/05/2016 10:35:06.697	5	7000
02/05/2016 10:35:06.697	6	1000
02/05/2016 10:35:06.713	7	9000
02/05/2016 10:35:06.713	8	0
02/05/2016 10:35:06.713	9	0
02/05/2016 10:35:06.728	10	0
02/05/2016 10:35:06.791	1	0
02/05/2016 10:35:06.791	2	0
02/05/2016 10:35:06.791	3	0
02/05/2016 10:35:06.807	4	9986
02/05/2016 10:35:06.807	5	7000
02/05/2016 10:35:06.807	6	1000
02/05/2016 10:35:06.822	7	9000
02/05/2016 10:35:06.822	8	0
02/05/2016 10:35:06.822	9	0
02/05/2016 10:35:06.838	10	0
02/05/2016 10:35:06.900	1	0
02/05/2016 10:35:06.900	2	0
02/05/2016 10:35:06.916	3	0
02/05/2016 10:35:06.916	4	9986
02/05/2016 10:35:06.916	5	7000
02/05/2016 10:35:06.932	6	1000
02/05/2016 10:35:06.932	7	9000
02/05/2016 10:35:06.932	8	0
02/05/2016 10:35:06.932	9	0
02/05/2016 10:35:06.947	10	0
02/05/2016 10:35:07.010	1	0
02/05/2016 10:35:07.010	2	0
02/05/2016 10:35:07.010	3	0
02/05/2016 10:35:07.025	4	9985
02/05/2016 10:35:07.025	5	7000
02/05/2016 10:35:07.025	6	1000
02/05/2016 10:35:07.041	7	9000
02/05/2016 10:35:07.041	8	0
02/05/2016 10:35:07.041	9	0
02/05/2016 10:35:07.057	10	0
02/05/2016 10:35:07.119	1	0
02/05/2016 10:35:07.119	2	0
02/05/2016 10:35:07.135	3	0
02/05/2016 10:35:07.135	4	9989
02/05/2016 10:35:07.135	5	7000
02/05/2016 10:35:07.135	6	1000
02/05/2016 10:35:07.150	7	9000
02/05/2016 10:35:07.150	8	0
02/05/2016 10:35:07.150	9	0
02/05/2016 10:35:07.166	10	0
02/05/2016 10:35:07.229	1	0
02/05/2016 10:35:07.229	2	0
02/05/2016 10:35:07.244	3	0
02/05/2016 10:35:07.244	4	9987
02/05/2016 10:35:07.244	5	7000
02/05/2016 10:35:07.244	6	1000
02/05/2016 10:35:07.260	7	9000
02/05/2016 10:35:07.260	8	0
02/05/2016 10:35:07.260	9	0
02/05/2016 10:35:07.275	10	0
02/05/2016 10:35:07.338	1	0
02/05/2016 10:35:07.338	2	0
02/05/2016 10:35:07.338	3	0
02/05/2016 10:35:07.353	4	9986
02/05/2016 10:35:07.353	5	7000
02/05/2016 10:35:07.353	6	1000
02/05/2016 10:35:07.369	7	9000
02/05/2016 10:35:07.369	8	0
02/05/2016 10:35:07.369	9	0
02/05/2016 10:35:07.385	10	0
02/05/2016 10:35:07.447	1	0
02/05/2016 10:35:07.447	2	0
02/05/2016 10:35:07.447	3	0
02/05/2016 10:35:07.463	4	9986
02/05/2016 10:35:07.463	5	7000
02/05/2016 10:35:07.463	6	1000
02/05/2016 10:35:07.479	7	9000
02/05/2016 10:35:07.479	8	0
02/05/2016 10:35:07.479	9	0
02/05/2016 10:35:07.494	10	0
02/05/2016 10:35:07.557	1	0
02/05/2016 10:35:07.557	2	0
02/05/2016 10:35:07.557	3	0
02/05/2016 10:35:07.572	4	9986
02/05/2016 10:35:07.572	5	7000
02/05/2016 10:35:07.572	6	1000
02/05/2016 10:35:07.588	7	9000
02/05/2016 10:35:07.588	8	0
02/05/2016 10:35:07.588	9	0
02/05/2016 10:35:07.604	10	0
02/05/2016 10:35:07.666	1	0
02/05/2016 10:35:07.666	2	0
02/05/2016 10:35:07.682	3	0
02/05/2016 10:35:07.682	4	9986
02/05/2016 10:35:07.682	5	7000
02/05/2016 10:35:07.697	6	1000
02/05/2016 10:35:07.697	7	9000
02/05/2016 10:35:07.697	8	0
02/05/2016 10:35:07.697	9	0
02/05/2016 10:35:07.713	10	0
02/05/2016 10:35:07.775	1	0
02/05/2016 10:35:07.775	2	0
02/05/2016 10:35:07.791	3	0
02/05/2016 10:35:07.791	4	9986
02/05/2016 10:35:07.791	5	7000
02/05/2016 10:35:07.807	6	1000
02/05/2016 10:35:07.807	7	9000
02/05/2016 10:35:07.807	8	0
02/05/2016 10:35:07.807	9	0
02/05/2016 10:35:07.822	10	0
02/05/2016 10:35:07.885	1	0
02/05/2016 10:35:07.885	2	0
02/05/2016 10:35:07.900	3	0
02/05/2016 10:35:07.900	4	9987
02/05/2016 10:35:07.900	5	7000
02/05/2016 10:35:07.900	6	1000
02/05/2016 10:35:07.916	7	9000
02/05/2016 10:35:07.916	8	0
02/05/2016 10:35:07.916	9	0
02/05/2016 10:35:07.932	10	0
02/05/2016 10:35:07.994	1	0
02/05/2016 10:35:07.994	2	0
02/05/2016 10:35:07.994	3	0
02/05/2016 10:35:08.010	4	9986
02/05/2016 10:35:08.010	5	7000
02/05/2016 10:35:08.025	6	1000
02/05/2016 10:35:08.025	7	9000
02/05/2016 10:35:08.025	8	0
02/05/2016 10:35:08.041	9	0
02/05/2016 10:35:08.041	10	0
02/05/2016 10:35:08.104	1	0
02/05/2016 10:35:08.104	2	0
02/05/2016 10:35:08.104	3	0
02/05/2016 10:35:08.119	4	9989
02/05/2016 10:35:08.119	5	7000
02/05/2016 10:35:08.119	6	1000
02/05/2016 10:35:08.135	7	9000
02/05/2016 10:35:08.135	8	0
02/05/2016 10:35:08.135	9	0
02/05/2016 10:35:08.150	10	0
02/05/2016 10:35:08.213	1	0
02/05/2016 10:35:08.213	2	0
02/05/2016 10:35:08.229	3	0
02/05/2016 10:35:08.229	4	9986
02/05/2016 10:35:08.229	5	7000
02/05/2016 10:35:08.244	6	1000
02/05/2016 10:35:08.244	7	9000
02/05/2016 10:35:08.244	8	0
02/05/2016 10:35:08.260	9	0
02/05/2016 10:35:08.260	10	0
02/05/2016 10:35:08.322	1	0
02/05/2016 10:35:08.322	2	0
02/05/2016 10:35:08.338	3	0
02/05/2016 10:35:08.338	4	9986
02/05/2016 10:35:08.338	5	7000
02/05/2016 10:35:08.354	6	1000
02/05/2016 10:35:08.354	7	9000
02/05/2016 10:35:08.354	8	0
02/05/2016 10:35:08.354	9	0
02/05/2016 10:35:08.369	10	0
02/05/2016 10:35:08.432	1	0
02/05/2016 10:35:08.432	2	0
02/05/2016 10:35:08.447	3	0
02/05/2016 10:35:08.447	4	9986
02/05/2016 10:35:08.447	5	7000
02/05/2016 10:35:08.447	6	1000
02/05/2016 10:35:08.463	7	9000
02/05/2016 10:35:08.463	8	0
02/05/2016 10:35:08.463	9	0
02/05/2016 10:35:08.479	10	0
02/05/2016 10:35:08.541	1	0
02/05/2016 10:35:08.541	2	0
02/05/2016 10:35:08.557	3	0
02/05/2016 10:35:08.557	4	9987
02/05/2016 10:35:08.557	5	7000
02/05/2016 10:35:08.557	6	1000
02/05/2016 10:35:08.572	7	9000
02/05/2016 10:35:08.572	8	0
02/05/2016 10:35:08.572	9	0
02/05/2016 10:35:08.588	10	0
02/05/2016 10:35:08.650	1	0
02/05/2016 10:35:08.650	2	0
02/05/2016 10:35:08.650	3	0
02/05/2016 10:35:08.670	4	9986
02/05/2016 10:35:08.670	5	7000
02/05/2016 10:35:08.670	6	1000
02/05/2016 10:35:08.670	7	9000
02/05/2016 10:35:08.686	8	0
02/05/2016 10:35:08.686	9	0
02/05/2016 10:35:08.686	10	0
02/05/2016 10:35:08.764	1	0
02/05/2016 10:35:08.764	2	0
02/05/2016 10:35:08.764	3	0
02/05/2016 10:35:08.779	4	9986
02/05/2016 10:35:08.779	5	7000
02/05/2016 10:35:08.779	6	1000
02/05/2016 10:35:08.795	7	9000
02/05/2016 10:35:08.795	8	0
02/05/2016 10:35:08.795	9	0
02/05/2016 10:35:08.811	10	0
02/05/2016 10:35:08.873	1	0
02/05/2016 10:35:08.873	2	0
02/05/2016 10:35:08.873	3	0
02/05/2016 10:35:08.889	4	9986
02/05/2016 10:35:08.889	5	7000
02/05/2016 10:35:08.889	6	1000
02/05/2016 10:35:08.905	7	9000
02/05/2016 10:35:08.905	8	0
02/05/2016 10:35:08.905	9	0
02/05/2016 10:35:08.920	10	0
02/05/2016 10:35:08.983	1	0
02/05/2016 10:35:08.983	2	0
02/05/2016 10:35:08.998	3	0
02/05/2016 10:35:08.998	4	9987
02/05/2016 10:35:08.998	5	7000
02/05/2016 10:35:09.014	6	1000
02/05/2016 10:35:09.014	7	9000
02/05/2016 10:35:09.014	8	0
02/05/2016 10:35:09.014	9	0
02/05/2016 10:35:09.030	10	0
02/05/2016 10:35:09.092	1	0
02/05/2016 10:35:09.092	2	0
02/05/2016 10:35:09.108	3	0
02/05/2016 10:35:09.108	4	9986
02/05/2016 10:35:09.108	5	7000
02/05/2016 10:35:09.123	6	1000
02/05/2016 10:35:09.123	7	9000
02/05/2016 10:35:09.123	8	0
02/05/2016 10:35:09.123	9	0
02/05/2016 10:35:09.139	10	0
02/05/2016 10:35:09.201	1	0
02/05/2016 10:35:09.201	2	0
02/05/2016 10:35:09.217	3	0
02/05/2016 10:35:09.217	4	9986
02/05/2016 10:35:09.217	5	7000
02/05/2016 10:35:09.217	6	1000
02/05/2016 10:35:09.233	7	9000
02/05/2016 10:35:09.233	8	0
02/05/2016 10:35:09.233	9	0
02/05/2016 10:35:09.248	10	0
02/05/2016 10:35:09.311	1	0
02/05/2016 10:35:09.311	2	0
02/05/2016 10:35:09.326	3	0
02/05/2016 10:35:09.326	4	9986
02/05/2016 10:35:09.326	5	7000
02/05/2016 10:35:09.326	6	1000
02/05/2016 10:35:09.342	7	9000
02/05/2016 10:35:09.342	8	0
02/05/2016 10:35:09.342	9	0
02/05/2016 10:35:09.358	10	0
02/05/2016 10:35:09.421	1	0
02/05/2016 10:35:09.421	2	0
02/05/2016 10:35:09.421	3	0
02/05/2016 10:35:09.436	4	9987
02/05/2016 10:35:09.436	5	7000
02/05/2016 10:35:09.436	6	1000
02/05/2016 10:35:09.452	7	9000
02/05/2016 10:35:09.452	8	0
02/05/2016 10:35:09.452	9	0
02/05/2016 10:35:09.467	10	0
02/05/2016 10:35:09.530	1	0
02/05/2016 10:35:09.530	2	0
02/05/2016 10:35:09.530	3	0
02/05/2016 10:35:09.546	4	9985
02/05/2016 10:35:09.546	5	7000
02/05/2016 10:35:09.546	6	1000
02/05/2016 10:35:09.561	7	9000
02/05/2016 10:35:09.561	8	0
02/05/2016 10:35:09.561	9	0
02/05/2016 10:35:09.577	10	0
02/05/2016 10:35:09.639	1	0
02/05/2016 10:35:09.639	2	0
02/05/2016 10:35:09.655	3	0
02/05/2016 10:35:09.655	4	9987
02/05/2016 10:35:09.655	5	7000
02/05/2016 10:35:09.671	6	1000
02/05/2016 10:35:09.671	7	9000
02/05/2016 10:35:09.671	8	0
02/05/2016 10:35:09.671	9	0
02/05/2016 10:35:09.686	10	0
02/05/2016 10:35:09.749	1	0
02/05/2016 10:35:09.749	2	0
02/05/2016 10:35:09.764	3	0
02/05/2016 10:35:09.764	4	9986
02/05/2016 10:35:09.764	5	7000
02/05/2016 10:35:09.764	6	1000
02/05/2016 10:35:09.780	7	9000
02/05/2016 10:35:09.780	8	0
02/05/2016 10:35:09.780	9	0
02/05/2016 10:35:09.796	10	0
02/05/2016 10:35:09.858	1	0
02/05/2016 10:35:09.858	2	0
02/05/2016 10:35:09.874	3	0
02/05/2016 10:35:09.874	4	9986
02/05/2016 10:35:09.874	5	7000
02/05/2016 10:35:09.874	6	1000
02/05/2016 10:35:09.889	7	9000
02/05/2016 10:35:09.889	8	0
02/05/2016 10:35:09.889	9	0
02/05/2016 10:35:09.905	10	0
02/05/2016 10:35:09.967	1	0
02/05/2016 10:35:09.967	2	0
02/05/2016 10:35:09.967	3	0
02/05/2016 10:35:09.983	4	9987
02/05/2016 10:35:09.983	5	7000
02/05/2016 10:35:09.983	6	1000
02/05/2016 10:35:09.999	7	9000
02/05/2016 10:35:09.999	8	0
02/05/2016 10:35:09.999	9	0
02/05/2016 10:35:10.014	10	0
02/05/2016 10:35:10.077	1	0
02/05/2016 10:35:10.077	2	0
02/05/2016 10:35:10.077	3	0
02/05/2016 10:35:10.092	4	9986
02/05/2016 10:35:10.092	5	7000
02/05/2016 10:35:10.092	6	1000
02/05/2016 10:35:10.108	7	9000
02/05/2016 10:35:10.108	8	0
02/05/2016 10:35:10.108	9	0
02/05/2016 10:35:10.124	10	0
02/05/2016 10:35:10.186	1	0
02/05/2016 10:35:10.186	2	0
02/05/2016 10:35:10.202	3	0
02/05/2016 10:35:10.202	4	9985
02/05/2016 10:35:10.202	5	7000
02/05/2016 10:35:10.217	6	1000
02/05/2016 10:35:10.217	7	9000
02/05/2016 10:35:10.217	8	0
02/05/2016 10:35:10.217	9	0
02/05/2016 10:35:10.233	10	0
02/05/2016 10:35:10.296	1	0
02/05/2016 10:35:10.296	2	0
02/05/2016 10:35:10.311	3	0
02/05/2016 10:35:10.311	4	9987
02/05/2016 10:35:10.311	5	7000
02/05/2016 10:35:10.327	6	1000
02/05/2016 10:35:10.327	7	9000
02/05/2016 10:35:10.327	8	0
02/05/2016 10:35:10.327	9	0
02/05/2016 10:35:10.342	10	0
02/05/2016 10:35:10.405	1	0
02/05/2016 10:35:10.405	2	0
02/05/2016 10:35:10.421	3	0
02/05/2016 10:35:10.421	4	9985
02/05/2016 10:35:10.421	5	7000
02/05/2016 10:35:10.421	6	1000
02/05/2016 10:35:10.436	7	9000
02/05/2016 10:35:10.436	8	0
02/05/2016 10:35:10.436	9	0
02/05/2016 10:35:10.452	10	0
02/05/2016 10:35:10.514	1	0
02/05/2016 10:35:10.514	2	0
02/05/2016 10:35:10.530	3	0
02/05/2016 10:35:10.530	4	9986
02/05/2016 10:35:10.530	5	7000
02/05/2016 10:35:10.530	6	1000
02/05/2016 10:35:10.546	7	9000
02/05/2016 10:35:10.546	8	0
02/05/2016 10:35:10.546	9	0
02/05/2016 10:35:10.561	10	0
02/05/2016 10:35:10.624	1	0
02/05/2016 10:35:10.624	2	0
02/05/2016 10:35:10.624	3	0
02/05/2016 10:35:10.639	4	9987
02/05/2016 10:35:10.639	5	7000
02/05/2016 10:35:10.639	6	1000
02/05/2016 10:35:10.655	7	9000
02/05/2016 10:35:10.655	8	0
02/05/2016 10:35:10.655	9	0
02/05/2016 10:35:10.671	10	0
02/05/2016 10:35:10.733	1	0
02/05/2016 10:35:10.733	2	0
02/05/2016 10:35:10.733	3	0
02/05/2016 10:35:10.749	4	9985
02/05/2016 10:35:10.749	5	7000
02/05/2016 10:35:10.749	6	1000
02/05/2016 10:35:10.764	7	9000
02/05/2016 10:35:10.764	8	0
02/05/2016 10:35:10.764	9	0
02/05/2016 10:35:10.780	10	0
02/05/2016 10:35:10.843	1	0
02/05/2016 10:35:10.843	2	0
02/05/2016 10:35:10.843	3	0
02/05/2016 10:35:10.858	4	9985
02/05/2016 10:35:10.858	5	7000
02/05/2016 10:35:10.858	6	1000
02/05/2016 10:35:10.874	7	9000
02/05/2016 10:35:10.874	8	0
02/05/2016 10:35:10.874	9	0
02/05/2016 10:35:10.889	10	0
02/05/2016 10:35:10.952	1	0
02/05/2016 10:35:10.952	2	0
02/05/2016 10:35:10.968	3	0
02/05/2016 10:35:10.968	4	9986
02/05/2016 10:35:10.968	5	7000
02/05/2016 10:35:10.968	6	1000
02/05/2016 10:35:10.983	7	9000
02/05/2016 10:35:10.983	8	0
02/05/2016 10:35:10.983	9	0
02/05/2016 10:35:10.999	10	0
02/05/2016 10:35:11.061	1	0
02/05/2016 10:35:11.061	2	0
02/05/2016 10:35:11.077	3	0
02/05/2016 10:35:11.077	4	9986
02/05/2016 10:35:11.077	5	7000
02/05/2016 10:35:11.077	6	1000
02/05/2016 10:35:11.092	7	9000
02/05/2016 10:35:11.092	8	0
02/05/2016 10:35:11.092	9	0
02/05/2016 10:35:11.108	10	0
02/05/2016 10:35:11.171	1	0
02/05/2016 10:35:11.171	2	0
02/05/2016 10:35:11.171	3	0
02/05/2016 10:35:11.186	4	9986
02/05/2016 10:35:11.186	5	7000
02/05/2016 10:35:11.186	6	1000
02/05/2016 10:35:11.202	7	9000
02/05/2016 10:35:11.202	8	0
02/05/2016 10:35:11.202	9	0
02/05/2016 10:35:11.218	10	0
02/05/2016 10:35:11.280	1	0
02/05/2016 10:35:11.280	2	0
02/05/2016 10:35:11.280	3	0
02/05/2016 10:35:11.296	4	9986
02/05/2016 10:35:11.296	5	7000
02/05/2016 10:35:11.296	6	1000
02/05/2016 10:35:11.311	7	9000
02/05/2016 10:35:11.311	8	0
02/05/2016 10:35:11.311	9	0
02/05/2016 10:35:11.327	10	0
02/05/2016 10:35:11.389	1	0
02/05/2016 10:35:11.389	2	0
02/05/2016 10:35:11.389	3	0
02/05/2016 10:35:11.405	4	9985
02/05/2016 10:35:11.405	5	7000
02/05/2016 10:35:11.405	6	1000
02/05/2016 10:35:11.421	7	9000
02/05/2016 10:35:11.421	8	0
02/05/2016 10:35:11.421	9	0
02/05/2016 10:35:11.436	10	0
02/05/2016 10:35:11.499	1	0
02/05/2016 10:35:11.499	2	0
02/05/2016 10:35:11.499	3	0
02/05/2016 10:35:11.514	4	9986
02/05/2016 10:35:11.514	5	7000
02/05/2016 10:35:11.514	6	1000
02/05/2016 10:35:11.530	7	9000
02/05/2016 10:35:11.530	8	0
02/05/2016 10:35:11.530	9	0
02/05/2016 10:35:11.546	10	0
02/05/2016 10:35:11.608	1	0
02/05/2016 10:35:11.608	2	0
02/05/2016 10:35:11.624	3	0
02/05/2016 10:35:11.624	4	9986
02/05/2016 10:35:11.624	5	7000
02/05/2016 10:35:11.639	6	1000
02/05/2016 10:35:11.639	7	9000
02/05/2016 10:35:11.639	8	0
02/05/2016 10:35:11.639	9	0
02/05/2016 10:35:11.655	10	0
02/05/2016 10:35:11.718	1	0
02/05/2016 10:35:11.718	2	0
02/05/2016 10:35:11.733	3	0
02/05/2016 10:35:11.733	4	9986
02/05/2016 10:35:11.733	5	7000
02/05/2016 10:35:11.733	6	1000
02/05/2016 10:35:11.749	7	9000
02/05/2016 10:35:11.749	8	0
02/05/2016 10:35:11.749	9	0
02/05/2016 10:35:11.764	10	0
02/05/2016 10:35:11.827	1	0
02/05/2016 10:35:11.827	2	0
02/05/2016 10:35:11.842	3	0
02/05/2016 10:35:11.842	4	9986
02/05/2016 10:35:11.842	5	7000
02/05/2016 10:35:11.858	6	1000
02/05/2016 10:35:11.858	7	9000
02/05/2016 10:35:11.858	8	0
02/05/2016 10:35:11.874	9	0
02/05/2016 10:35:11.874	10	0
02/05/2016 10:35:11.936	1	0
02/05/2016 10:35:11.936	2	0
02/05/2016 10:35:11.936	3	0
02/05/2016 10:35:11.952	4	9987
02/05/2016 10:35:11.952	5	7000
02/05/2016 10:35:11.952	6	1000
02/05/2016 10:35:11.968	7	9000
02/05/2016 10:35:11.968	8	0
02/05/2016 10:35:11.968	9	0
02/05/2016 10:35:11.983	10	0
02/05/2016 10:35:12.046	1	0
02/05/2016 10:35:12.046	2	0
02/05/2016 10:35:12.046	3	0
02/05/2016 10:35:12.061	4	9986
02/05/2016 10:35:12.061	5	7000
02/05/2016 10:35:12.061	6	1000
02/05/2016 10:35:12.077	7	9000
02/05/2016 10:35:12.077	8	0
02/05/2016 10:35:12.077	9	0
02/05/2016 10:35:12.093	10	0
02/05/2016 10:35:12.155	1	0
02/05/2016 10:35:12.155	2	0
02/05/2016 10:35:12.171	3	0
02/05/2016 10:35:12.171	4	9986
02/05/2016 10:35:12.171	5	7000
02/05/2016 10:35:12.186	6	1000
02/05/2016 10:35:12.186	7	9000
02/05/2016 10:35:12.186	8	0
02/05/2016 10:35:12.186	9	0
02/05/2016 10:35:12.202	10	0
02/05/2016 10:35:12.264	1	0
02/05/2016 10:35:12.264	2	0
02/05/2016 10:35:12.280	3	0
02/05/2016 10:35:12.280	4	9986
02/05/2016 10:35:12.280	5	7000
02/05/2016 10:35:12.296	6	1000
02/05/2016 10:35:12.296	7	9000
02/05/2016 10:35:12.296	8	0
02/05/2016 10:35:12.296	9	0
02/05/2016 10:35:12.311	10	0
02/05/2016 10:35:12.374	1	0
02/05/2016 10:35:12.374	2	0
02/05/2016 10:35:12.389	3	0
02/05/2016 10:35:12.389	4	9986
02/05/2016 10:35:12.389	5	7000
02/05/2016 10:35:12.389	6	1000
02/05/2016 10:35:12.405	7	9000
02/05/2016 10:35:12.405	8	0
02/05/2016 10:35:12.405	9	0
02/05/2016 10:35:12.421	10	0
02/05/2016 10:35:12.483	1	0
02/05/2016 10:35:12.483	2	0
02/05/2016 10:35:12.483	3	0
02/05/2016 10:35:12.499	4	9986
02/05/2016 10:35:12.499	5	7000
02/05/2016 10:35:12.499	6	1000
02/05/2016 10:35:12.514	7	9000
02/05/2016 10:35:12.514	8	0
02/05/2016 10:35:12.514	9	0
02/05/2016 10:35:12.530	10	0
02/05/2016 10:35:12.593	1	0
02/05/2016 10:35:12.593	2	0
02/05/2016 10:35:12.593	3	0
02/05/2016 10:35:12.608	4	9986
02/05/2016 10:35:12.608	5	7000
02/05/2016 10:35:12.608	6	1000
02/05/2016 10:35:12.624	7	9000
02/05/2016 10:35:12.624	8	0
02/05/2016 10:35:12.624	9	0
02/05/2016 10:35:12.639	10	0
02/05/2016 10:35:12.702	1	0
02/05/2016 10:35:12.702	2	0
02/05/2016 10:35:12.702	3	0
02/05/2016 10:35:12.718	4	9986
02/05/2016 10:35:12.718	5	7000
02/05/2016 10:35:12.718	6	1000
02/05/2016 10:35:12.733	7	9000
02/05/2016 10:35:12.733	8	0
02/05/2016 10:35:12.733	9	0
02/05/2016 10:35:12.749	10	0
02/05/2016 10:35:12.811	1	0
02/05/2016 10:35:12.811	2	0
02/05/2016 10:35:12.827	3	0
02/05/2016 10:35:12.827	4	9986
02/05/2016 10:35:12.827	5	7000
02/05/2016 10:35:12.843	6	1000
02/05/2016 10:35:12.843	7	9000
02/05/2016 10:35:12.843	8	0
02/05/2016 10:35:12.843	9	0
02/05/2016 10:35:12.858	10	0
02/05/2016 10:35:12.921	1	0
02/05/2016 10:35:12.921	2	0
02/05/2016 10:35:12.936	3	0
02/05/2016 10:35:12.936	4	9986
02/05/2016 10:35:12.936	5	7000
02/05/2016 10:35:12.936	6	1000
02/05/2016 10:35:12.952	7	9000
02/05/2016 10:35:12.952	8	0
02/05/2016 10:35:12.952	9	0
02/05/2016 10:35:12.968	10	0
02/05/2016 10:35:13.030	1	0
02/05/2016 10:35:13.030	2	0
02/05/2016 10:35:13.046	3	0
02/05/2016 10:35:13.046	4	9986
02/05/2016 10:35:13.046	5	7000
02/05/2016 10:35:13.046	6	1000
02/05/2016 10:35:13.061	7	9000
02/05/2016 10:35:13.061	8	0
02/05/2016 10:35:13.061	9	0
02/05/2016 10:35:13.080	10	0
02/05/2016 10:35:13.143	1	0
02/05/2016 10:35:13.143	2	0
02/05/2016 10:35:13.158	3	0
02/05/2016 10:35:13.158	4	9986
02/05/2016 10:35:13.158	5	7000
02/05/2016 10:35:13.158	6	1000
02/05/2016 10:35:13.174	7	9000
02/05/2016 10:35:13.174	8	0
02/05/2016 10:35:13.174	9	0
02/05/2016 10:35:13.189	10	0
02/05/2016 10:35:13.252	1	0
02/05/2016 10:35:13.252	2	0
02/05/2016 10:35:13.268	3	0
02/05/2016 10:35:13.268	4	9986
02/05/2016 10:35:13.268	5	7000
02/05/2016 10:35:13.268	6	1000
02/05/2016 10:35:13.284	7	9000
02/05/2016 10:35:13.284	8	0
02/05/2016 10:35:13.284	9	0
02/05/2016 10:35:13.299	10	0
02/05/2016 10:35:13.362	1	0
02/05/2016 10:35:13.362	2	0
02/05/2016 10:35:13.362	3	0
02/05/2016 10:35:13.377	4	9986
02/05/2016 10:35:13.377	5	7000
02/05/2016 10:35:13.377	6	1000
02/05/2016 10:35:13.393	7	9000
02/05/2016 10:35:13.393	8	0
02/05/2016 10:35:13.393	9	0
02/05/2016 10:35:13.409	10	0
02/05/2016 10:35:13.471	1	0
02/05/2016 10:35:13.471	2	0
02/05/2016 10:35:13.489	3	0
02/05/2016 10:35:13.489	4	9987
02/05/2016 10:35:13.489	5	7000
02/05/2016 10:35:13.489	6	1000
02/05/2016 10:35:13.504	7	9000
02/05/2016 10:35:13.504	8	0
02/05/2016 10:35:13.504	9	0
02/05/2016 10:35:13.520	10	0
02/05/2016 10:35:13.583	1	0
02/05/2016 10:35:13.583	2	0
02/05/2016 10:35:13.598	3	0
02/05/2016 10:35:13.598	4	9986
02/05/2016 10:35:13.598	5	7000
02/05/2016 10:35:13.614	6	1000
02/05/2016 10:35:13.614	7	9000
02/05/2016 10:35:13.614	8	0
02/05/2016 10:35:13.614	9	0
02/05/2016 10:35:13.629	10	0
02/05/2016 10:35:13.692	1	0
02/05/2016 10:35:13.692	2	0
02/05/2016 10:35:13.708	3	0
02/05/2016 10:35:13.708	4	9987
02/05/2016 10:35:13.708	5	7000
02/05/2016 10:35:13.708	6	1000
02/05/2016 10:35:13.723	7	9000
02/05/2016 10:35:13.723	8	0
02/05/2016 10:35:13.723	9	0
02/05/2016 10:35:13.739	10	0
02/05/2016 10:35:13.801	1	0
02/05/2016 10:35:13.801	2	0
02/05/2016 10:35:13.801	3	0
02/05/2016 10:35:13.817	4	9987
02/05/2016 10:35:13.817	5	7000
02/05/2016 10:35:13.817	6	1000
02/05/2016 10:35:13.833	7	9000
02/05/2016 10:35:13.833	8	0
02/05/2016 10:35:13.833	9	0
02/05/2016 10:35:13.848	10	0
02/05/2016 10:35:13.911	1	0
02/05/2016 10:35:13.911	2	0
02/05/2016 10:35:13.911	3	0
02/05/2016 10:35:13.926	4	9986
02/05/2016 10:35:13.926	5	7000
02/05/2016 10:35:13.926	6	1000
02/05/2016 10:35:13.942	7	9000
02/05/2016 10:35:13.942	8	0
02/05/2016 10:35:13.942	9	0
02/05/2016 10:35:13.958	10	0
02/05/2016 10:35:14.020	1	0
02/05/2016 10:35:14.020	2	0
02/05/2016 10:35:14.036	3	0
02/05/2016 10:35:14.036	4	9986
02/05/2016 10:35:14.036	5	7000
02/05/2016 10:35:14.051	6	1000
02/05/2016 10:35:14.051	7	9000
02/05/2016 10:35:14.051	8	0
02/05/2016 10:35:14.051	9	0
02/05/2016 10:35:14.067	10	0
02/05/2016 10:35:14.129	1	0
02/05/2016 10:35:14.129	2	0
02/05/2016 10:35:14.145	3	0
02/05/2016 10:35:14.145	4	9987
02/05/2016 10:35:14.145	5	7000
02/05/2016 10:35:14.161	6	1000
02/05/2016 10:35:14.161	7	9000
02/05/2016 10:35:14.161	8	0
02/05/2016 10:35:14.161	9	0
02/05/2016 10:35:14.176	10	0
02/05/2016 10:35:14.239	1	0
02/05/2016 10:35:14.239	2	0
02/05/2016 10:35:14.254	3	0
02/05/2016 10:35:14.254	4	9986
02/05/2016 10:35:14.254	5	7000
02/05/2016 10:35:14.254	6	1000
02/05/2016 10:35:14.270	7	9000
02/05/2016 10:35:14.270	8	0
02/05/2016 10:35:14.270	9	0
02/05/2016 10:35:14.286	10	0
02/05/2016 10:35:14.348	1	0
02/05/2016 10:35:14.348	2	0
02/05/2016 10:35:14.348	3	0
02/05/2016 10:35:14.364	4	9986
02/05/2016 10:35:14.364	5	7000
02/05/2016 10:35:14.364	6	1000
02/05/2016 10:35:14.379	7	9000
02/05/2016 10:35:14.379	8	0
02/05/2016 10:35:14.379	9	0
02/05/2016 10:35:14.395	10	0
02/05/2016 10:35:14.458	1	0
02/05/2016 10:35:14.458	2	0
02/05/2016 10:35:14.458	3	0
02/05/2016 10:35:14.473	4	9986
02/05/2016 10:35:14.473	5	7000
02/05/2016 10:35:14.473	6	1000
02/05/2016 10:35:14.489	7	9000
02/05/2016 10:35:14.489	8	0
02/05/2016 10:35:14.489	9	0
02/05/2016 10:35:14.505	10	0
02/05/2016 10:35:14.567	1	0
02/05/2016 10:35:14.567	2	0
02/05/2016 10:35:14.583	3	0
02/05/2016 10:35:14.583	4	9985
02/05/2016 10:35:14.583	5	7000
02/05/2016 10:35:14.598	6	1000
02/05/2016 10:35:14.598	7	9000
02/05/2016 10:35:14.598	8	0
02/05/2016 10:35:14.614	9	0
02/05/2016 10:35:14.614	10	0
02/05/2016 10:35:14.676	1	0
02/05/2016 10:35:14.676	2	0
02/05/2016 10:35:14.692	3	0
02/05/2016 10:35:14.692	4	9987
02/05/2016 10:35:14.692	5	7000
02/05/2016 10:35:14.708	6	1000
02/05/2016 10:35:14.708	7	9000
02/05/2016 10:35:14.708	8	0
02/05/2016 10:35:14.708	9	0
02/05/2016 10:35:14.723	10	0
02/05/2016 10:35:14.786	1	0
02/05/2016 10:35:14.786	2	0
02/05/2016 10:35:14.801	3	0
02/05/2016 10:35:14.801	4	9986
02/05/2016 10:35:14.801	5	7000
02/05/2016 10:35:14.801	6	1000
02/05/2016 10:35:14.817	7	9000
02/05/2016 10:35:14.817	8	0
02/05/2016 10:35:14.817	9	0
02/05/2016 10:35:14.833	10	0
02/05/2016 10:35:14.895	1	0
02/05/2016 10:35:14.895	2	0
02/05/2016 10:35:14.911	3	0
02/05/2016 10:35:14.911	4	9989
02/05/2016 10:35:14.911	5	7000
02/05/2016 10:35:14.911	6	1000
02/05/2016 10:35:14.926	7	9000
02/05/2016 10:35:14.926	8	0
02/05/2016 10:35:14.926	9	0
02/05/2016 10:35:14.942	10	0
02/05/2016 10:35:15.005	1	0
02/05/2016 10:35:15.005	2	0
02/05/2016 10:35:15.005	3	0
02/05/2016 10:35:15.020	4	9986
02/05/2016 10:35:15.020	5	7000
02/05/2016 10:35:15.020	6	1000
02/05/2016 10:35:15.036	7	9000
02/05/2016 10:35:15.036	8	0
02/05/2016 10:35:15.036	9	0
02/05/2016 10:35:15.051	10	0
02/05/2016 10:35:15.114	1	0
02/05/2016 10:35:15.114	2	0
02/05/2016 10:35:15.114	3	0
02/05/2016 10:35:15.129	4	9986
02/05/2016 10:35:15.129	5	7000
02/05/2016 10:35:15.129	6	1000
02/05/2016 10:35:15.145	7	9000
02/05/2016 10:35:15.145	8	0
02/05/2016 10:35:15.145	9	0
02/05/2016 10:35:15.161	10	0
02/05/2016 10:35:15.223	1	0
02/05/2016 10:35:15.223	2	0
02/05/2016 10:35:15.239	3	0
02/05/2016 10:35:15.239	4	9985
02/05/2016 10:35:15.239	5	7000
02/05/2016 10:35:15.255	6	1000
02/05/2016 10:35:15.255	7	9000
02/05/2016 10:35:15.255	8	0
02/05/2016 10:35:15.255	9	0
02/05/2016 10:35:15.270	10	0
02/05/2016 10:35:15.336	1	0
02/05/2016 10:35:15.336	2	0
02/05/2016 10:35:15.352	3	0
02/05/2016 10:35:15.352	4	9987
02/05/2016 10:35:15.352	5	7000
02/05/2016 10:35:15.367	6	1000
02/05/2016 10:35:15.367	7	9000
02/05/2016 10:35:15.367	8	0
02/05/2016 10:35:15.383	9	0
02/05/2016 10:35:15.383	10	0
02/05/2016 10:35:15.445	1	0
02/05/2016 10:35:15.445	2	0
02/05/2016 10:35:15.461	3	0
02/05/2016 10:35:15.461	4	9986
02/05/2016 10:35:15.461	5	7000
02/05/2016 10:35:15.477	6	1000
02/05/2016 10:35:15.477	7	9000
02/05/2016 10:35:15.477	8	0
02/05/2016 10:35:15.477	9	0
02/05/2016 10:35:15.492	10	0
02/05/2016 10:35:15.555	1	0
02/05/2016 10:35:15.555	2	0
02/05/2016 10:35:15.570	3	0
02/05/2016 10:35:15.570	4	9985
02/05/2016 10:35:15.570	5	7000
02/05/2016 10:35:15.570	6	1000
02/05/2016 10:35:15.586	7	9000
02/05/2016 10:35:15.586	8	0
02/05/2016 10:35:15.586	9	0
02/05/2016 10:35:15.602	10	0
02/05/2016 10:35:15.664	1	0
02/05/2016 10:35:15.664	2	0
02/05/2016 10:35:15.680	3	0
02/05/2016 10:35:15.680	4	9986
02/05/2016 10:35:15.680	5	7000
02/05/2016 10:35:15.680	6	1000
02/05/2016 10:35:15.695	7	9000
02/05/2016 10:35:15.695	8	0
02/05/2016 10:35:15.695	9	0
02/05/2016 10:35:15.711	10	0
02/05/2016 10:35:15.773	1	0
02/05/2016 10:35:15.773	2	0
02/05/2016 10:35:15.773	3	0
02/05/2016 10:35:15.789	4	9985
02/05/2016 10:35:15.789	5	7000
02/05/2016 10:35:15.789	6	1000
02/05/2016 10:35:15.805	7	9000
02/05/2016 10:35:15.805	8	0
02/05/2016 10:35:15.805	9	0
02/05/2016 10:35:15.820	10	0
02/05/2016 10:35:15.883	1	0
02/05/2016 10:35:15.883	2	0
02/05/2016 10:35:15.883	3	0
02/05/2016 10:35:15.898	4	9987
02/05/2016 10:35:15.898	5	7000
02/05/2016 10:35:15.898	6	1000
02/05/2016 10:35:15.914	7	9000
02/05/2016 10:35:15.914	8	0
02/05/2016 10:35:15.914	9	0
02/05/2016 10:35:15.930	10	0
02/05/2016 10:35:15.992	1	0
02/05/2016 10:35:15.992	2	0
02/05/2016 10:35:16.009	3	0
02/05/2016 10:35:16.009	4	9986
02/05/2016 10:35:16.009	5	7000
02/05/2016 10:35:16.009	6	1000
02/05/2016 10:35:16.025	7	9000
02/05/2016 10:35:16.025	8	0
02/05/2016 10:35:16.025	9	0
02/05/2016 10:35:16.041	10	0
02/05/2016 10:35:16.103	1	0
02/05/2016 10:35:16.103	2	0
02/05/2016 10:35:16.119	3	0
02/05/2016 10:35:16.119	4	9985
02/05/2016 10:35:16.119	5	7000
02/05/2016 10:35:16.134	6	1000
02/05/2016 10:35:16.134	7	9000
02/05/2016 10:35:16.134	8	0
02/05/2016 10:35:16.150	9	0
02/05/2016 10:35:16.150	10	0
02/05/2016 10:35:16.213	1	0
02/05/2016 10:35:16.213	2	0
02/05/2016 10:35:16.228	3	0
02/05/2016 10:35:16.228	4	9987
02/05/2016 10:35:16.228	5	7000
02/05/2016 10:35:16.244	6	1000
02/05/2016 10:35:16.244	7	9000
02/05/2016 10:35:16.244	8	0
02/05/2016 10:35:16.259	9	0
02/05/2016 10:35:16.259	10	0
02/05/2016 10:35:16.322	1	0
02/05/2016 10:35:16.322	2	0
02/05/2016 10:35:16.338	3	0
02/05/2016 10:35:16.338	4	9986
02/05/2016 10:35:16.338	5	7000
02/05/2016 10:35:16.353	6	1000
02/05/2016 10:35:16.353	7	9000
02/05/2016 10:35:16.353	8	0
02/05/2016 10:35:16.353	9	0
02/05/2016 10:35:16.369	10	0
02/05/2016 10:35:16.431	1	0
02/05/2016 10:35:16.431	2	0
02/05/2016 10:35:16.447	3	0
02/05/2016 10:35:16.447	4	9986
02/05/2016 10:35:16.447	5	7000
02/05/2016 10:35:16.463	6	1000
02/05/2016 10:35:16.463	7	9000
02/05/2016 10:35:16.463	8	0
02/05/2016 10:35:16.463	9	0
02/05/2016 10:35:16.478	10	0
02/05/2016 10:35:16.541	1	0
02/05/2016 10:35:16.541	2	0
02/05/2016 10:35:16.556	3	64
02/05/2016 10:35:16.556	4	9987
02/05/2016 10:35:16.556	5	7000
02/05/2016 10:35:16.572	6	1000
02/05/2016 10:35:16.572	7	9000
02/05/2016 10:35:16.572	8	0
02/05/2016 10:35:16.572	9	0
02/05/2016 10:35:16.588	10	0
02/05/2016 10:35:16.650	1	0
02/05/2016 10:35:16.650	2	0
02/05/2016 10:35:16.666	3	64
02/05/2016 10:35:16.666	4	9986
02/05/2016 10:35:16.666	5	7000
02/05/2016 10:35:16.681	6	1000
02/05/2016 10:35:16.681	7	9000
02/05/2016 10:35:16.681	8	0
02/05/2016 10:35:16.681	9	0
02/05/2016 10:35:16.697	10	0
02/05/2016 10:35:16.759	1	0
02/05/2016 10:35:16.759	2	0
02/05/2016 10:35:16.775	3	64
02/05/2016 10:35:16.775	4	9986
02/05/2016 10:35:16.775	5	7000
02/05/2016 10:35:16.775	6	1000
02/05/2016 10:35:16.791	7	9000
02/05/2016 10:35:16.791	8	0
02/05/2016 10:35:16.791	9	0
02/05/2016 10:35:16.806	10	0
02/05/2016 10:35:16.869	1	0
02/05/2016 10:35:16.869	2	0
02/05/2016 10:35:16.884	3	64
02/05/2016 10:35:16.884	4	9986
02/05/2016 10:35:16.884	5	7000
02/05/2016 10:35:16.900	6	1000
02/05/2016 10:35:16.900	7	9000
02/05/2016 10:35:16.900	8	0
02/05/2016 10:35:16.916	9	0
02/05/2016 10:35:16.916	10	0
02/05/2016 10:35:16.978	1	0
02/05/2016 10:35:16.978	2	0
02/05/2016 10:35:16.994	3	64
02/05/2016 10:35:16.994	4	9985
02/05/2016 10:35:16.994	5	7000
02/05/2016 10:35:17.009	6	1000
02/05/2016 10:35:17.009	7	9000
02/05/2016 10:35:17.009	8	0
02/05/2016 10:35:17.025	9	0
02/05/2016 10:35:17.025	10	0
02/05/2016 10:35:17.088	1	0
02/05/2016 10:35:17.088	2	0
02/05/2016 10:35:17.103	3	64
02/05/2016 10:35:17.103	4	9987
02/05/2016 10:35:17.103	5	7000
02/05/2016 10:35:17.119	6	1000
02/05/2016 10:35:17.119	7	9000
02/05/2016 10:35:17.119	8	0
02/05/2016 10:35:17.134	9	0
02/05/2016 10:35:17.134	10	0
02/05/2016 10:35:17.197	1	0
02/05/2016 10:35:17.197	2	0
02/05/2016 10:35:17.212	3	64
02/05/2016 10:35:17.212	4	9986
02/05/2016 10:35:17.212	5	7000
02/05/2016 10:35:17.228	6	1000
02/05/2016 10:35:17.228	7	9000
02/05/2016 10:35:17.228	8	0
02/05/2016 10:35:17.228	9	0
02/05/2016 10:35:17.244	10	0
02/05/2016 10:35:17.306	1	0
02/05/2016 10:35:17.306	2	0
02/05/2016 10:35:17.322	3	64
02/05/2016 10:35:17.322	4	9986
02/05/2016 10:35:17.322	5	7000
02/05/2016 10:35:17.322	6	1000
02/05/2016 10:35:17.337	7	9000
02/05/2016 10:35:17.337	8	0
02/05/2016 10:35:17.337	9	0
02/05/2016 10:35:17.353	10	0
02/05/2016 10:35:17.416	1	0
02/05/2016 10:35:17.416	2	0
02/05/2016 10:35:17.431	3	64
02/05/2016 10:35:17.431	4	9986
02/05/2016 10:35:17.431	5	7000
02/05/2016 10:35:17.431	6	1000
02/05/2016 10:35:17.447	7	9000
02/05/2016 10:35:17.447	8	0
02/05/2016 10:35:17.447	9	0
02/05/2016 10:35:17.463	10	0
02/05/2016 10:35:17.525	1	0
02/05/2016 10:35:17.525	2	0
02/05/2016 10:35:17.525	3	64
02/05/2016 10:35:17.541	4	9987
02/05/2016 10:35:17.541	5	7000
02/05/2016 10:35:17.541	6	1000
02/05/2016 10:35:17.556	7	9000
02/05/2016 10:35:17.556	8	0
02/05/2016 10:35:17.556	9	0
02/05/2016 10:35:17.572	10	0
02/05/2016 10:35:17.634	1	0
02/05/2016 10:35:17.634	2	0
02/05/2016 10:35:17.634	3	64
02/05/2016 10:35:17.650	4	9985
02/05/2016 10:35:17.650	5	7000
02/05/2016 10:35:17.650	6	1000
02/05/2016 10:35:17.666	7	9000
02/05/2016 10:35:17.666	8	0
02/05/2016 10:35:17.666	9	0
02/05/2016 10:35:17.681	10	0
02/05/2016 10:35:17.744	1	0
02/05/2016 10:35:17.744	2	0
02/05/2016 10:35:17.759	3	64
02/05/2016 10:35:17.759	4	9987
02/05/2016 10:35:17.759	5	7000
02/05/2016 10:35:17.775	6	1000
02/05/2016 10:35:17.775	7	9000
02/05/2016 10:35:17.775	8	0
02/05/2016 10:35:17.775	9	0
02/05/2016 10:35:17.791	10	0
02/05/2016 10:35:17.853	1	0
02/05/2016 10:35:17.853	2	0
02/05/2016 10:35:17.869	3	64
02/05/2016 10:35:17.869	4	9985
02/05/2016 10:35:17.869	5	7000
02/05/2016 10:35:17.884	6	1000
02/05/2016 10:35:17.884	7	9000
02/05/2016 10:35:17.884	8	0
02/05/2016 10:35:17.884	9	0
02/05/2016 10:35:17.900	10	0
02/05/2016 10:35:17.963	1	0
02/05/2016 10:35:17.963	2	0
02/05/2016 10:35:17.978	3	64
02/05/2016 10:35:17.978	4	9986
02/05/2016 10:35:17.978	5	7000
02/05/2016 10:35:17.978	6	1000
02/05/2016 10:35:17.994	7	9000
02/05/2016 10:35:17.994	8	0
02/05/2016 10:35:17.994	9	0
02/05/2016 10:35:18.009	10	0
02/05/2016 10:35:18.072	1	0
02/05/2016 10:35:18.072	2	0
02/05/2016 10:35:18.072	3	64
02/05/2016 10:35:18.088	4	9987
02/05/2016 10:35:18.088	5	7000
02/05/2016 10:35:18.088	6	1000
02/05/2016 10:35:18.103	7	9000
02/05/2016 10:35:18.103	8	0
02/05/2016 10:35:18.103	9	0
02/05/2016 10:35:18.119	10	0
02/05/2016 10:35:18.182	1	0
02/05/2016 10:35:18.182	2	0
02/05/2016 10:35:18.182	3	64
02/05/2016 10:35:18.197	4	9986
02/05/2016 10:35:18.197	5	7000
02/05/2016 10:35:18.197	6	1000
02/05/2016 10:35:18.213	7	9000
02/05/2016 10:35:18.213	8	0
02/05/2016 10:35:18.213	9	0
02/05/2016 10:35:18.228	10	0
02/05/2016 10:35:18.291	1	0
02/05/2016 10:35:18.291	2	0
02/05/2016 10:35:18.307	3	64
02/05/2016 10:35:18.307	4	9986
02/05/2016 10:35:18.307	5	7000
02/05/2016 10:35:18.322	6	1000
02/05/2016 10:35:18.322	7	9000
02/05/2016 10:35:18.322	8	0
02/05/2016 10:35:18.322	9	0
02/05/2016 10:35:18.338	10	0
02/05/2016 10:35:18.400	1	0
02/05/2016 10:35:18.400	2	0
02/05/2016 10:35:18.416	3	64
02/05/2016 10:35:18.416	4	9987
02/05/2016 10:35:18.416	5	7000
02/05/2016 10:35:18.432	6	1000
02/05/2016 10:35:18.432	7	9000
02/05/2016 10:35:18.432	8	0
02/05/2016 10:35:18.432	9	0
02/05/2016 10:35:18.447	10	0
02/05/2016 10:35:18.510	1	0
02/05/2016 10:35:18.510	2	0
02/05/2016 10:35:18.525	3	64
02/05/2016 10:35:18.525	4	9986
02/05/2016 10:35:18.525	5	7000
02/05/2016 10:35:18.525	6	1000
02/05/2016 10:35:18.541	7	9000
02/05/2016 10:35:18.541	8	0
02/05/2016 10:35:18.541	9	0
02/05/2016 10:35:18.557	10	0
02/05/2016 10:35:18.619	1	0
02/05/2016 10:35:18.619	2	0
02/05/2016 10:35:18.635	3	64
02/05/2016 10:35:18.635	4	9986
02/05/2016 10:35:18.635	5	7000
02/05/2016 10:35:18.635	6	1000
02/05/2016 10:35:18.650	7	9000
02/05/2016 10:35:18.650	8	0
02/05/2016 10:35:18.650	9	0
02/05/2016 10:35:18.666	10	0
02/05/2016 10:35:18.729	1	0
02/05/2016 10:35:18.729	2	0
02/05/2016 10:35:18.744	3	64
02/05/2016 10:35:18.744	4	9987
02/05/2016 10:35:18.744	5	7000
02/05/2016 10:35:18.760	6	1000
02/05/2016 10:35:18.760	7	9000
02/05/2016 10:35:18.760	8	0
02/05/2016 10:35:18.775	9	0
02/05/2016 10:35:18.775	10	0
02/05/2016 10:35:18.838	1	0
02/05/2016 10:35:18.838	2	0
02/05/2016 10:35:18.854	3	64
02/05/2016 10:35:18.854	4	9986
02/05/2016 10:35:18.854	5	7000
02/05/2016 10:35:18.869	6	1000
02/05/2016 10:35:18.869	7	9000
02/05/2016 10:35:18.869	8	0
02/05/2016 10:35:18.885	9	0
02/05/2016 10:35:18.885	10	0
02/05/2016 10:35:18.947	1	0
02/05/2016 10:35:18.947	2	0
02/05/2016 10:35:18.963	3	64
02/05/2016 10:35:18.963	4	9986
02/05/2016 10:35:18.963	5	7000
02/05/2016 10:35:18.979	6	1000
02/05/2016 10:35:18.979	7	9000
02/05/2016 10:35:18.979	8	0
02/05/2016 10:35:18.979	9	0
02/05/2016 10:35:18.994	10	0
02/05/2016 10:35:19.057	1	0
02/05/2016 10:35:19.057	2	0
02/05/2016 10:35:19.072	3	64
02/05/2016 10:35:19.072	4	9986
02/05/2016 10:35:19.072	5	7000
02/05/2016 10:35:19.072	6	1000
02/05/2016 10:35:19.088	7	9000
02/05/2016 10:35:19.088	8	0
02/05/2016 10:35:19.088	9	0
02/05/2016 10:35:19.104	10	0
02/05/2016 10:35:19.166	1	0
02/05/2016 10:35:19.166	2	0
02/05/2016 10:35:19.182	3	64
02/05/2016 10:35:19.182	4	9985
02/05/2016 10:35:19.182	5	7000
02/05/2016 10:35:19.182	6	1000
02/05/2016 10:35:19.197	7	9000
02/05/2016 10:35:19.197	8	0
02/05/2016 10:35:19.197	9	0
02/05/2016 10:35:19.213	10	0
02/05/2016 10:35:19.275	1	0
02/05/2016 10:35:19.275	2	0
02/05/2016 10:35:19.291	3	64
02/05/2016 10:35:19.291	4	9986
02/05/2016 10:35:19.291	5	7000
02/05/2016 10:35:19.307	6	1000
02/05/2016 10:35:19.307	7	9000
02/05/2016 10:35:19.307	8	0
02/05/2016 10:35:19.322	9	0
02/05/2016 10:35:19.322	10	0
02/05/2016 10:35:19.385	1	0
02/05/2016 10:35:19.385	2	0
02/05/2016 10:35:19.400	3	64
02/05/2016 10:35:19.400	4	9986
02/05/2016 10:35:19.400	5	7000
02/05/2016 10:35:19.416	6	1000
02/05/2016 10:35:19.416	7	9000
02/05/2016 10:35:19.416	8	0
02/05/2016 10:35:19.432	9	0
02/05/2016 10:35:19.432	10	0
02/05/2016 10:35:19.494	1	0
02/05/2016 10:35:19.494	2	0
02/05/2016 10:35:19.510	3	64
02/05/2016 10:35:19.510	4	9986
02/05/2016 10:35:19.510	5	7000
02/05/2016 10:35:19.525	6	1000
02/05/2016 10:35:19.525	7	9000
02/05/2016 10:35:19.525	8	0
02/05/2016 10:35:19.525	9	0
02/05/2016 10:35:19.541	10	0
02/05/2016 10:35:19.604	1	0
02/05/2016 10:35:19.604	2	0
02/05/2016 10:35:19.620	3	64
02/05/2016 10:35:19.620	4	9986
02/05/2016 10:35:19.620	5	7000
02/05/2016 10:35:19.635	6	1000
02/05/2016 10:35:19.635	7	9000
02/05/2016 10:35:19.635	8	0
02/05/2016 10:35:19.635	9	0
02/05/2016 10:35:19.651	10	0
02/05/2016 10:35:19.713	1	0
02/05/2016 10:35:19.713	2	0
02/05/2016 10:35:19.729	3	64
02/05/2016 10:35:19.729	4	9987
02/05/2016 10:35:19.729	5	7000
02/05/2016 10:35:19.729	6	1000
02/05/2016 10:35:19.745	7	9000
02/05/2016 10:35:19.745	8	0
02/05/2016 10:35:19.745	9	0
02/05/2016 10:35:19.760	10	0
02/05/2016 10:35:19.823	1	0
02/05/2016 10:35:19.823	2	0
02/05/2016 10:35:19.838	3	64
02/05/2016 10:35:19.838	4	9986
02/05/2016 10:35:19.838	5	7000
02/05/2016 10:35:19.854	6	1000
02/05/2016 10:35:19.854	7	9000
02/05/2016 10:35:19.854	8	0
02/05/2016 10:35:19.870	9	0
02/05/2016 10:35:19.870	10	0
02/05/2016 10:35:19.932	1	0
02/05/2016 10:35:19.932	2	0
02/05/2016 10:35:19.932	3	64
02/05/2016 10:35:19.948	4	9986
02/05/2016 10:35:19.948	5	7000
02/05/2016 10:35:19.948	6	1000
02/05/2016 10:35:19.963	7	9000
02/05/2016 10:35:19.963	8	0
02/05/2016 10:35:19.963	9	0
02/05/2016 10:35:19.979	10	0
02/05/2016 10:35:20.041	1	0
02/05/2016 10:35:20.041	2	0
02/05/2016 10:35:20.057	3	64
02/05/2016 10:35:20.057	4	9986
02/05/2016 10:35:20.057	5	7000
02/05/2016 10:35:20.073	6	1000
02/05/2016 10:35:20.073	7	9000
02/05/2016 10:35:20.073	8	0
02/05/2016 10:35:20.073	9	0
02/05/2016 10:35:20.088	10	0
02/05/2016 10:35:20.151	1	0
02/05/2016 10:35:20.151	2	0
02/05/2016 10:35:20.166	3	64
02/05/2016 10:35:20.166	4	9986
02/05/2016 10:35:20.166	5	7000
02/05/2016 10:35:20.182	6	1000
02/05/2016 10:35:20.182	7	9000
02/05/2016 10:35:20.182	8	0
02/05/2016 10:35:20.182	9	0
02/05/2016 10:35:20.198	10	0
02/05/2016 10:35:20.260	1	0
02/05/2016 10:35:20.260	2	0
02/05/2016 10:35:20.276	3	64
02/05/2016 10:35:20.276	4	9987
02/05/2016 10:35:20.276	5	7000
02/05/2016 10:35:20.276	6	1000
02/05/2016 10:35:20.291	7	9000
02/05/2016 10:35:20.291	8	0
02/05/2016 10:35:20.291	9	0
02/05/2016 10:35:20.307	10	0
02/05/2016 10:35:20.370	1	0
02/05/2016 10:35:20.370	2	0
02/05/2016 10:35:20.385	3	64
02/05/2016 10:35:20.385	4	9986
02/05/2016 10:35:20.385	5	7000
02/05/2016 10:35:20.401	6	1000
02/05/2016 10:35:20.401	7	9000
02/05/2016 10:35:20.401	8	0
02/05/2016 10:35:20.416	9	0
02/05/2016 10:35:20.416	10	0
02/05/2016 10:35:20.479	1	0
02/05/2016 10:35:20.479	2	0
02/05/2016 10:35:20.495	3	64
02/05/2016 10:35:20.495	4	9985
02/05/2016 10:35:20.495	5	7000
02/05/2016 10:35:20.510	6	1000
02/05/2016 10:35:20.510	7	9000
02/05/2016 10:35:20.510	8	0
02/05/2016 10:35:20.526	9	0
02/05/2016 10:35:20.526	10	0
02/05/2016 10:35:20.588	1	0
02/05/2016 10:35:20.588	2	1
02/05/2016 10:35:20.604	3	64
02/05/2016 10:35:20.604	4	9987
02/05/2016 10:35:20.604	5	7000
02/05/2016 10:35:20.620	6	1000
02/05/2016 10:35:20.620	7	9000
02/05/2016 10:35:20.620	8	0
02/05/2016 10:35:20.635	9	0
02/05/2016 10:35:20.635	10	0
02/05/2016 10:35:20.698	1	0
02/05/2016 10:35:20.698	2	1
02/05/2016 10:35:20.713	3	64
02/05/2016 10:35:20.713	4	9986
02/05/2016 10:35:20.713	5	7000
02/05/2016 10:35:20.729	6	1000
02/05/2016 10:35:20.729	7	9000
02/05/2016 10:35:20.729	8	0
02/05/2016 10:35:20.729	9	0
02/05/2016 10:35:20.745	10	0
02/05/2016 10:35:20.807	1	0
02/05/2016 10:35:20.807	2	1
02/05/2016 10:35:20.823	3	64
02/05/2016 10:35:20.823	4	9985
02/05/2016 10:35:20.823	5	7000
02/05/2016 10:35:20.823	6	1000
02/05/2016 10:35:20.838	7	9000
02/05/2016 10:35:20.838	8	0
02/05/2016 10:35:20.838	9	0
02/05/2016 10:35:20.854	10	0
02/05/2016 10:35:20.916	1	0
02/05/2016 10:35:20.916	2	1
02/05/2016 10:35:20.932	3	64
02/05/2016 10:35:20.932	4	9986
02/05/2016 10:35:20.932	5	7000
02/05/2016 10:35:20.932	6	1000
02/05/2016 10:35:20.948	7	9000
02/05/2016 10:35:20.948	8	0
02/05/2016 10:35:20.948	9	0
02/05/2016 10:35:20.963	10	0
02/05/2016 10:35:21.026	1	0
02/05/2016 10:35:21.026	2	1
02/05/2016 10:35:21.041	3	64
02/05/2016 10:35:21.041	4	9986
02/05/2016 10:35:21.041	5	7000
02/05/2016 10:35:21.057	6	1000
02/05/2016 10:35:21.057	7	9000
02/05/2016 10:35:21.057	8	0
02/05/2016 10:35:21.073	9	0
02/05/2016 10:35:21.073	10	0
02/05/2016 10:35:21.136	1	0
02/05/2016 10:35:21.136	2	1
02/05/2016 10:35:21.151	3	64
02/05/2016 10:35:21.151	4	9986
02/05/2016 10:35:21.151	5	7000
02/05/2016 10:35:21.167	6	1000
02/05/2016 10:35:21.167	7	9000
02/05/2016 10:35:21.167	8	0
02/05/2016 10:35:21.182	9	0
02/05/2016 10:35:21.182	10	0
02/05/2016 10:35:21.245	1	0
02/05/2016 10:35:21.245	2	1
02/05/2016 10:35:21.261	3	64
02/05/2016 10:35:21.261	4	9987
02/05/2016 10:35:21.261	5	7000
02/05/2016 10:35:21.276	6	1000
02/05/2016 10:35:21.276	7	9000
02/05/2016 10:35:21.276	8	0
02/05/2016 10:35:21.276	9	0
02/05/2016 10:35:21.292	10	0
02/05/2016 10:35:21.354	1	0
02/05/2016 10:35:21.354	2	1
02/05/2016 10:35:21.370	3	64
02/05/2016 10:35:21.370	4	9986
02/05/2016 10:35:21.370	5	7000
02/05/2016 10:35:21.370	6	1000
02/05/2016 10:35:21.386	7	9000
02/05/2016 10:35:21.386	8	0
02/05/2016 10:35:21.386	9	0
02/05/2016 10:35:21.401	10	0
02/05/2016 10:35:21.464	1	0
02/05/2016 10:35:21.464	2	1
02/05/2016 10:35:21.479	3	64
02/05/2016 10:35:21.479	4	9986
02/05/2016 10:35:21.479	5	7000
02/05/2016 10:35:21.479	6	1000
02/05/2016 10:35:21.495	7	9000
02/05/2016 10:35:21.495	8	0
02/05/2016 10:35:21.495	9	0
02/05/2016 10:35:21.511	10	0
02/05/2016 10:35:21.573	1	0
02/05/2016 10:35:21.589	2	1
02/05/2016 10:35:21.589	3	64
02/05/2016 10:35:21.589	4	9987
02/05/2016 10:35:21.604	5	7000
02/05/2016 10:35:21.604	6	1000
02/05/2016 10:35:21.604	7	9000
02/05/2016 10:35:21.604	8	0
02/05/2016 10:35:21.620	9	0
02/05/2016 10:35:21.620	10	0
02/05/2016 10:35:21.682	1	0
02/05/2016 10:35:21.682	2	1
02/05/2016 10:35:21.701	3	64
02/05/2016 10:35:21.706	4	9985
02/05/2016 10:35:21.706	5	7000
02/05/2016 10:35:21.706	6	1000
02/05/2016 10:35:21.718	7	9000
02/05/2016 10:35:21.718	8	0
02/05/2016 10:35:21.718	9	0
02/05/2016 10:35:21.734	10	0
02/05/2016 10:35:21.796	1	0
02/05/2016 10:35:21.796	2	1
02/05/2016 10:35:21.812	3	64
02/05/2016 10:35:21.812	4	9986
02/05/2016 10:35:21.812	5	7000
02/05/2016 10:35:21.828	6	1000
02/05/2016 10:35:21.828	7	9000
02/05/2016 10:35:21.828	8	0
02/05/2016 10:35:21.828	9	0
02/05/2016 10:35:21.843	10	0
02/05/2016 10:35:21.906	1	0
02/05/2016 10:35:21.906	2	1
02/05/2016 10:35:21.921	3	64
02/05/2016 10:35:21.921	4	9986
02/05/2016 10:35:21.921	5	7000
02/05/2016 10:35:21.937	6	1000
02/05/2016 10:35:21.937	7	9000
02/05/2016 10:35:21.937	8	0
02/05/2016 10:35:21.937	9	0
02/05/2016 10:35:21.953	10	0
02/05/2016 10:35:22.015	1	0
02/05/2016 10:35:22.015	2	1
02/05/2016 10:35:22.031	3	64
02/05/2016 10:35:22.031	4	9986
02/05/2016 10:35:22.031	5	7000
02/05/2016 10:35:22.031	6	1000
02/05/2016 10:35:22.046	7	9000
02/05/2016 10:35:22.046	8	0
02/05/2016 10:35:22.046	9	0
02/05/2016 10:35:22.062	10	0
02/05/2016 10:35:22.124	1	0
02/05/2016 10:35:22.124	2	1
02/05/2016 10:35:22.140	3	64
02/05/2016 10:35:22.140	4	9986
02/05/2016 10:35:22.140	5	7000
02/05/2016 10:35:22.156	6	1000
02/05/2016 10:35:22.156	7	9000
02/05/2016 10:35:22.156	8	0
02/05/2016 10:35:22.171	9	0
02/05/2016 10:35:22.171	10	0
02/05/2016 10:35:22.234	1	0
02/05/2016 10:35:22.234	2	1
02/05/2016 10:35:22.249	3	64
02/05/2016 10:35:22.249	4	9987
02/05/2016 10:35:22.249	5	7000
02/05/2016 10:35:22.265	6	1000
02/05/2016 10:35:22.265	7	9000
02/05/2016 10:35:22.265	8	0
02/05/2016 10:35:22.281	9	0
02/05/2016 10:35:22.281	10	0
02/05/2016 10:35:22.343	1	0
02/05/2016 10:35:22.343	2	1
02/05/2016 10:35:22.359	3	64
02/05/2016 10:35:22.359	4	9986
02/05/2016 10:35:22.359	5	7000
02/05/2016 10:35:22.374	6	1000
02/05/2016 10:35:22.374	7	9000
02/05/2016 10:35:22.374	8	0
02/05/2016 10:35:22.374	9	0
02/05/2016 10:35:22.390	10	0
02/05/2016 10:35:22.453	1	0
02/05/2016 10:35:22.453	2	1
02/05/2016 10:35:22.468	3	64
02/05/2016 10:35:22.468	4	9989
02/05/2016 10:35:22.468	5	7000
02/05/2016 10:35:22.484	6	1000
02/05/2016 10:35:22.484	7	9000
02/05/2016 10:35:22.484	8	0
02/05/2016 10:35:22.484	9	0
02/05/2016 10:35:22.499	10	0
02/05/2016 10:35:22.562	1	0
02/05/2016 10:35:22.562	2	1
02/05/2016 10:35:22.578	3	64
02/05/2016 10:35:22.578	4	9986
02/05/2016 10:35:22.578	5	7000
02/05/2016 10:35:22.593	6	1000
02/05/2016 10:35:22.593	7	9000
02/05/2016 10:35:22.593	8	0
02/05/2016 10:35:22.609	9	0
02/05/2016 10:35:22.609	10	0
02/05/2016 10:35:22.671	1	0
02/05/2016 10:35:22.671	2	1
02/05/2016 10:35:22.671	3	64
02/05/2016 10:35:22.687	4	9986
02/05/2016 10:35:22.687	5	7000
02/05/2016 10:35:22.687	6	1000
02/05/2016 10:35:22.703	7	9000
02/05/2016 10:35:22.703	8	0
02/05/2016 10:35:22.703	9	0
02/05/2016 10:35:22.718	10	0
02/05/2016 10:35:22.781	1	0
02/05/2016 10:35:22.781	2	1
02/05/2016 10:35:22.796	3	64
02/05/2016 10:35:22.796	4	9987
02/05/2016 10:35:22.796	5	7000
02/05/2016 10:35:22.812	6	1000
02/05/2016 10:35:22.812	7	9000
02/05/2016 10:35:22.812	8	0
02/05/2016 10:35:22.828	9	0
02/05/2016 10:35:22.828	10	0
02/05/2016 10:35:22.890	1	0
02/05/2016 10:35:22.890	2	1
02/05/2016 10:35:22.906	3	64
02/05/2016 10:35:22.906	4	9986
02/05/2016 10:35:22.906	5	7000
02/05/2016 10:35:22.921	6	1000
02/05/2016 10:35:22.921	7	9000
02/05/2016 10:35:22.921	8	0
02/05/2016 10:35:22.937	9	0
02/05/2016 10:35:22.937	10	0
02/05/2016 10:35:23.000	1	0
02/05/2016 10:35:23.000	2	1
02/05/2016 10:35:23.016	3	64
02/05/2016 10:35:23.016	4	9986
02/05/2016 10:35:23.016	5	7000
02/05/2016 10:35:23.016	6	1000
02/05/2016 10:35:23.031	7	9000
02/05/2016 10:35:23.031	8	0
02/05/2016 10:35:23.031	9	0
02/05/2016 10:35:23.047	10	0
02/05/2016 10:35:23.109	1	0
02/05/2016 10:35:23.109	2	1
02/05/2016 10:35:23.109	3	64
02/05/2016 10:35:23.125	4	9986
02/05/2016 10:35:23.125	5	7000
02/05/2016 10:35:23.125	6	1000
02/05/2016 10:35:23.141	7	9000
02/05/2016 10:35:23.141	8	0
02/05/2016 10:35:23.141	9	0
02/05/2016 10:35:23.156	10	0
02/05/2016 10:35:23.219	1	0
02/05/2016 10:35:23.219	2	1
02/05/2016 10:35:23.219	3	64
02/05/2016 10:35:23.234	4	9986
02/05/2016 10:35:23.234	5	7000
02/05/2016 10:35:23.234	6	1000
02/05/2016 10:35:23.250	7	9000
02/05/2016 10:35:23.250	8	0
02/05/2016 10:35:23.250	9	0
02/05/2016 10:35:23.266	10	0
02/05/2016 10:35:23.328	1	0
02/05/2016 10:35:23.328	2	1
02/05/2016 10:35:23.344	3	64
02/05/2016 10:35:23.344	4	9986
02/05/2016 10:35:23.344	5	7000
02/05/2016 10:35:23.359	6	1000
02/05/2016 10:35:23.359	7	9000
02/05/2016 10:35:23.359	8	0
02/05/2016 10:35:23.359	9	0
02/05/2016 10:35:23.375	10	0
02/05/2016 10:35:23.437	1	0
02/05/2016 10:35:23.437	2	1
02/05/2016 10:35:23.453	3	64
02/05/2016 10:35:23.453	4	9986
02/05/2016 10:35:23.453	5	7000
02/05/2016 10:35:23.469	6	1000
02/05/2016 10:35:23.469	7	9000
02/05/2016 10:35:23.469	8	0
02/05/2016 10:35:23.469	9	0
02/05/2016 10:35:23.484	10	0
02/05/2016 10:35:23.547	1	0
02/05/2016 10:35:23.547	2	1
02/05/2016 10:35:23.562	3	64
02/05/2016 10:35:23.562	4	9986
02/05/2016 10:35:23.562	5	7000
02/05/2016 10:35:23.562	6	1000
02/05/2016 10:35:23.578	7	9000
02/05/2016 10:35:23.578	8	0
02/05/2016 10:35:23.578	9	0
02/05/2016 10:35:23.594	10	0
02/05/2016 10:35:23.657	1	0
02/05/2016 10:35:23.657	2	1
02/05/2016 10:35:23.672	3	64
02/05/2016 10:35:23.672	4	9985
02/05/2016 10:35:23.672	5	7000
02/05/2016 10:35:23.672	6	1000
02/05/2016 10:35:23.688	7	9000
02/05/2016 10:35:23.688	8	0
02/05/2016 10:35:23.688	9	0
02/05/2016 10:35:23.703	10	0
02/05/2016 10:35:23.766	1	0
02/05/2016 10:35:23.766	2	1
02/05/2016 10:35:23.766	3	64
02/05/2016 10:35:23.782	4	9986
02/05/2016 10:35:23.782	5	7000
02/05/2016 10:35:23.782	6	1000
02/05/2016 10:35:23.797	7	9000
02/05/2016 10:35:23.797	8	0
02/05/2016 10:35:23.797	9	0
02/05/2016 10:35:23.813	10	0
02/05/2016 10:35:23.875	1	0
02/05/2016 10:35:23.875	2	1
02/05/2016 10:35:23.891	3	64
02/05/2016 10:35:23.891	4	9986
02/05/2016 10:35:23.891	5	7000
02/05/2016 10:35:23.907	6	1000
02/05/2016 10:35:23.907	7	9000
02/05/2016 10:35:23.907	8	0
02/05/2016 10:35:23.922	9	0
02/05/2016 10:35:23.922	10	0
02/05/2016 10:35:23.985	1	0
02/05/2016 10:35:23.985	2	1
02/05/2016 10:35:24.000	3	64
02/05/2016 10:35:24.000	4	9986
02/05/2016 10:35:24.000	5	7000
02/05/2016 10:35:24.016	6	1000
02/05/2016 10:35:24.016	7	9000
02/05/2016 10:35:24.016	8	0
02/05/2016 10:35:24.016	9	0
02/05/2016 10:35:24.036	10	0
02/05/2016 10:35:24.098	1	0
02/05/2016 10:35:24.098	2	1
02/05/2016 10:35:24.114	3	64
02/05/2016 10:35:24.114	4	9989
02/05/2016 10:35:24.114	5	7000
02/05/2016 10:35:24.114	6	1000
02/05/2016 10:35:24.130	7	9000
02/05/2016 10:35:24.130	8	0
02/05/2016 10:35:24.130	9	0
02/05/2016 10:35:24.145	10	0
02/05/2016 10:35:24.208	1	0
02/05/2016 10:35:24.208	2	1
02/05/2016 10:35:24.223	3	64
02/05/2016 10:35:24.223	4	9986
02/05/2016 10:35:24.223	5	7000
02/05/2016 10:35:24.223	6	1000
02/05/2016 10:35:24.239	7	9000
02/05/2016 10:35:24.239	8	0
02/05/2016 10:35:24.239	9	0
02/05/2016 10:35:24.255	10	0
02/05/2016 10:35:24.317	1	0
02/05/2016 10:35:24.317	2	1
02/05/2016 10:35:24.333	3	64
02/05/2016 10:35:24.333	4	9987
02/05/2016 10:35:24.333	5	7000
02/05/2016 10:35:24.348	6	1000
02/05/2016 10:35:24.348	7	9000
02/05/2016 10:35:24.348	8	0
02/05/2016 10:35:24.364	9	0
02/05/2016 10:35:24.364	10	0
02/05/2016 10:35:24.426	1	0
02/05/2016 10:35:24.426	2	1
02/05/2016 10:35:24.426	3	64
02/05/2016 10:35:24.442	4	9986
02/05/2016 10:35:24.442	5	7000
02/05/2016 10:35:24.442	6	1000
02/05/2016 10:35:24.458	7	9000
02/05/2016 10:35:24.458	8	0
02/05/2016 10:35:24.458	9	0
02/05/2016 10:35:24.473	10	0
02/05/2016 10:35:24.536	1	0
02/05/2016 10:35:24.536	2	1
02/05/2016 10:35:24.551	3	64
02/05/2016 10:35:24.551	4	9986
02/05/2016 10:35:24.551	5	7000
02/05/2016 10:35:24.567	6	1000
02/05/2016 10:35:24.567	7	9000
02/05/2016 10:35:24.567	8	0
02/05/2016 10:35:24.567	9	0
02/05/2016 10:35:24.583	10	0
02/05/2016 10:35:24.645	1	0
02/05/2016 10:35:24.645	2	1
02/05/2016 10:35:24.661	3	64
02/05/2016 10:35:24.661	4	9987
02/05/2016 10:35:24.661	5	7000
02/05/2016 10:35:24.676	6	1000
02/05/2016 10:35:24.676	7	9000
02/05/2016 10:35:24.676	8	0
02/05/2016 10:35:24.676	9	0
02/05/2016 10:35:24.692	10	0
02/05/2016 10:35:24.755	1	0
02/05/2016 10:35:24.755	2	1
02/05/2016 10:35:24.770	3	64
02/05/2016 10:35:24.770	4	9987
02/05/2016 10:35:24.770	5	7000
02/05/2016 10:35:24.770	6	1000
02/05/2016 10:35:24.786	7	9000
02/05/2016 10:35:24.786	8	0
02/05/2016 10:35:24.786	9	0
02/05/2016 10:35:24.801	10	0
02/05/2016 10:35:24.864	1	0
02/05/2016 10:35:24.864	2	1
02/05/2016 10:35:24.864	3	64
02/05/2016 10:35:24.880	4	9986
02/05/2016 10:35:24.880	5	7000
02/05/2016 10:35:24.880	6	1000
02/05/2016 10:35:24.895	7	9000
02/05/2016 10:35:24.895	8	0
02/05/2016 10:35:24.895	9	0
02/05/2016 10:35:24.911	10	0
02/05/2016 10:35:24.973	1	0
02/05/2016 10:35:24.973	2	1
02/05/2016 10:35:24.973	3	64
02/05/2016 10:35:24.989	4	9986
02/05/2016 10:35:24.989	5	7000
02/05/2016 10:35:24.989	6	1000
02/05/2016 10:35:25.005	7	9000
02/05/2016 10:35:25.005	8	0
02/05/2016 10:35:25.005	9	0
02/05/2016 10:35:25.020	10	0
02/05/2016 10:35:25.083	1	0
02/05/2016 10:35:25.083	2	1
02/05/2016 10:35:25.098	3	64
02/05/2016 10:35:25.098	4	9986
02/05/2016 10:35:25.098	5	7000
02/05/2016 10:35:25.114	6	1000
02/05/2016 10:35:25.114	7	9000
02/05/2016 10:35:25.114	8	0
02/05/2016 10:35:25.114	9	0
02/05/2016 10:35:25.130	10	0
02/05/2016 10:35:25.192	1	0
02/05/2016 10:35:25.192	2	1
02/05/2016 10:35:25.208	3	64
02/05/2016 10:35:25.208	4	9987
02/05/2016 10:35:25.208	5	7000
02/05/2016 10:35:25.223	6	1000
02/05/2016 10:35:25.223	7	9000
02/05/2016 10:35:25.223	8	0
02/05/2016 10:35:25.223	9	0
02/05/2016 10:35:25.239	10	0
02/05/2016 10:35:25.302	1	0
02/05/2016 10:35:25.302	2	1
02/05/2016 10:35:25.317	3	64
02/05/2016 10:35:25.317	4	9987
02/05/2016 10:35:25.317	5	7000
02/05/2016 10:35:25.317	6	1000
02/05/2016 10:35:25.333	7	9000
02/05/2016 10:35:25.333	8	0
02/05/2016 10:35:25.333	9	0
02/05/2016 10:35:25.348	10	0
02/05/2016 10:35:25.411	1	0
02/05/2016 10:35:25.427	2	1
02/05/2016 10:35:25.427	3	64
02/05/2016 10:35:25.427	4	9986
02/05/2016 10:35:25.427	5	7000
02/05/2016 10:35:25.442	6	1000
02/05/2016 10:35:25.442	7	9000
02/05/2016 10:35:25.442	8	0
02/05/2016 10:35:25.458	9	0
02/05/2016 10:35:25.458	10	0
02/05/2016 10:35:25.520	1	0
02/05/2016 10:35:25.520	2	1
02/05/2016 10:35:25.538	3	64
02/05/2016 10:35:25.538	4	9985
02/05/2016 10:35:25.538	5	7000
02/05/2016 10:35:25.554	6	1000
02/05/2016 10:35:25.554	7	9000
02/05/2016 10:35:25.554	8	0
02/05/2016 10:35:25.554	9	0
02/05/2016 10:35:25.570	10	0
02/05/2016 10:35:25.632	1	0
02/05/2016 10:35:25.632	2	1
02/05/2016 10:35:25.632	3	64
02/05/2016 10:35:25.648	4	9987
02/05/2016 10:35:25.648	5	7000
02/05/2016 10:35:25.648	6	1000
02/05/2016 10:35:25.664	7	9000
02/05/2016 10:35:25.664	8	0
02/05/2016 10:35:25.664	9	0
[truncated: 53,291 more rows]
