# Supplementary material for: Dataset of anomalies and malicious acts in a cyber-physical subsystem
Source: Data Brief. 2017 Jul 20;14:186–91. doi: 10.1016/j.dib.2017.07.038 (PMC5536820; doi:10.1016/j.dib.2017.07.038)
Supplement: Supplementary file 2 [file mmc2.zip › dataset/logs/bad_conection.csv]

Time Stamp	Register	Value
02/08/2017 10:55:22.596	1	0
02/08/2017 10:55:22.596	2	3
02/08/2017 10:55:22.596	3	0
02/08/2017 10:55:22.612	4	9974
02/08/2017 10:55:22.612	5	8000
02/08/2017 10:55:22.612	6	2000
02/08/2017 10:55:22.612	7	9000
02/08/2017 10:55:22.627	8	0
02/08/2017 10:55:22.627	9	0
02/08/2017 10:55:22.627	10	0
02/08/2017 10:55:22.690	1	0
02/08/2017 10:55:22.690	2	3
02/08/2017 10:55:22.690	3	0
02/08/2017 10:55:22.705	4	9973
02/08/2017 10:55:22.705	5	8000
02/08/2017 10:55:22.705	6	2000
02/08/2017 10:55:22.721	7	9000
02/08/2017 10:55:22.721	8	0
02/08/2017 10:55:22.721	9	0
02/08/2017 10:55:22.737	10	0
02/08/2017 10:55:22.799	1	0
02/08/2017 10:55:22.799	2	3
02/08/2017 10:55:22.815	3	0
02/08/2017 10:55:22.815	4	9975
02/08/2017 10:55:22.815	5	8000
02/08/2017 10:55:22.830	6	2000
02/08/2017 10:55:22.830	7	9000
02/08/2017 10:55:22.830	8	0
02/08/2017 10:55:22.830	9	0
02/08/2017 10:55:22.846	10	0
02/08/2017 10:55:22.908	1	0
02/08/2017 10:55:22.908	2	3
02/08/2017 10:55:22.924	3	0
02/08/2017 10:55:22.924	4	9974
02/08/2017 10:55:22.924	5	8000
02/08/2017 10:55:22.940	6	2000
02/08/2017 10:55:22.940	7	9000
02/08/2017 10:55:22.940	8	0
02/08/2017 10:55:22.940	9	0
02/08/2017 10:55:22.955	10	0
02/08/2017 10:55:23.018	1	0
02/08/2017 10:55:23.018	2	3
02/08/2017 10:55:23.033	3	0
02/08/2017 10:55:23.033	4	9975
02/08/2017 10:55:23.033	5	8000
02/08/2017 10:55:23.033	6	2000
02/08/2017 10:55:23.049	7	9000
02/08/2017 10:55:23.049	8	0
02/08/2017 10:55:23.049	9	0
02/08/2017 10:55:23.065	10	0
02/08/2017 10:55:23.127	1	0
02/08/2017 10:55:23.127	2	3
02/08/2017 10:55:23.127	3	0
02/08/2017 10:55:23.143	4	9974
02/08/2017 10:55:23.143	5	8000
02/08/2017 10:55:23.143	6	2000
02/08/2017 10:55:23.158	7	9000
02/08/2017 10:55:23.158	8	0
02/08/2017 10:55:23.158	9	0
02/08/2017 10:55:23.174	10	0
02/08/2017 10:55:23.237	1	0
02/08/2017 10:55:23.237	2	3
02/08/2017 10:55:23.237	3	0
02/08/2017 10:55:23.252	4	9974
02/08/2017 10:55:23.252	5	8000
02/08/2017 10:55:23.252	6	2000
02/08/2017 10:55:23.268	7	9000
02/08/2017 10:55:23.268	8	0
02/08/2017 10:55:23.268	9	0
02/08/2017 10:55:23.283	10	0
02/08/2017 10:55:23.346	1	0
02/08/2017 10:55:23.346	2	3
02/08/2017 10:55:23.362	3	0
02/08/2017 10:55:23.362	4	9974
02/08/2017 10:55:23.362	5	8000
02/08/2017 10:55:23.377	6	2000
02/08/2017 10:55:23.377	7	9000
02/08/2017 10:55:23.377	8	0
02/08/2017 10:55:23.393	9	0
02/08/2017 10:55:23.393	10	0
02/08/2017 10:55:23.455	1	0
02/08/2017 10:55:23.455	2	3
02/08/2017 10:55:23.455	3	0
02/08/2017 10:55:23.471	4	9974
02/08/2017 10:55:23.471	5	8000
02/08/2017 10:55:23.471	6	2000
02/08/2017 10:55:23.487	7	9000
02/08/2017 10:55:23.487	8	0
02/08/2017 10:55:23.487	9	0
02/08/2017 10:55:23.502	10	0
02/08/2017 10:55:23.565	1	0
02/08/2017 10:55:23.565	2	3
02/08/2017 10:55:23.580	3	0
02/08/2017 10:55:23.580	4	9974
02/08/2017 10:55:23.580	5	8000
02/08/2017 10:55:23.580	6	2000
02/08/2017 10:55:23.596	7	9000
02/08/2017 10:55:23.596	8	0
02/08/2017 10:55:23.596	9	0
02/08/2017 10:55:23.612	10	0
02/08/2017 10:55:23.674	1	0
02/08/2017 10:55:23.674	2	3
02/08/2017 10:55:23.690	3	0
02/08/2017 10:55:23.690	4	9974
02/08/2017 10:55:23.690	5	8000
02/08/2017 10:55:23.690	6	2000
02/08/2017 10:55:23.705	7	9000
02/08/2017 10:55:23.705	8	0
02/08/2017 10:55:23.705	9	0
02/08/2017 10:55:23.721	10	0
02/08/2017 10:55:23.783	1	0
02/08/2017 10:55:23.783	2	3
02/08/2017 10:55:23.783	3	0
02/08/2017 10:55:23.799	4	9974
02/08/2017 10:55:23.799	5	8000
02/08/2017 10:55:23.799	6	2000
02/08/2017 10:55:23.815	7	9000
02/08/2017 10:55:23.815	8	0
02/08/2017 10:55:23.815	9	0
02/08/2017 10:55:23.830	10	0
02/08/2017 10:55:23.893	1	0
02/08/2017 10:55:23.893	2	3
02/08/2017 10:55:23.893	3	0
02/08/2017 10:55:23.908	4	9974
02/08/2017 10:55:23.908	5	8000
02/08/2017 10:55:23.908	6	2000
02/08/2017 10:55:23.924	7	9000
02/08/2017 10:55:23.924	8	0
02/08/2017 10:55:23.924	9	0
02/08/2017 10:55:23.940	10	0
02/08/2017 10:55:24.002	1	0
02/08/2017 10:55:24.002	2	3
02/08/2017 10:55:24.018	3	0
02/08/2017 10:55:24.018	4	9974
02/08/2017 10:55:24.018	5	8000
02/08/2017 10:55:24.034	6	2000
02/08/2017 10:55:24.034	7	9000
02/08/2017 10:55:24.034	8	0
02/08/2017 10:55:24.034	9	0
02/08/2017 10:55:24.049	10	0
02/08/2017 10:55:24.112	1	0
02/08/2017 10:55:24.112	2	3
02/08/2017 10:55:24.127	3	0
02/08/2017 10:55:24.127	4	9974
02/08/2017 10:55:24.127	5	8000
02/08/2017 10:55:24.143	6	2000
02/08/2017 10:55:24.143	7	9000
02/08/2017 10:55:24.143	8	0
02/08/2017 10:55:24.143	9	0
02/08/2017 10:55:24.158	10	0
02/08/2017 10:55:24.221	1	0
02/08/2017 10:55:24.221	2	3
02/08/2017 10:55:24.237	3	0
02/08/2017 10:55:24.237	4	9974
02/08/2017 10:55:24.237	5	8000
02/08/2017 10:55:24.237	6	2000
02/08/2017 10:55:24.252	7	9000
02/08/2017 10:55:24.252	8	0
02/08/2017 10:55:24.252	9	0
02/08/2017 10:55:24.268	10	0
02/08/2017 10:55:24.330	1	0
02/08/2017 10:55:24.330	2	3
02/08/2017 10:55:24.330	3	0
02/08/2017 10:55:24.346	4	9974
02/08/2017 10:55:24.346	5	8000
02/08/2017 10:55:24.346	6	2000
02/08/2017 10:55:24.362	7	9000
02/08/2017 10:55:24.362	8	0
02/08/2017 10:55:24.362	9	0
02/08/2017 10:55:24.377	10	0
02/08/2017 10:55:24.440	1	0
02/08/2017 10:55:24.440	2	3
02/08/2017 10:55:24.455	3	0
02/08/2017 10:55:24.455	4	9974
02/08/2017 10:55:24.455	5	8000
02/08/2017 10:55:24.455	6	2000
02/08/2017 10:55:24.471	7	9000
02/08/2017 10:55:24.471	8	0
02/08/2017 10:55:24.471	9	0
02/08/2017 10:55:24.487	10	0
02/08/2017 10:55:24.549	1	0
02/08/2017 10:55:24.549	2	3
02/08/2017 10:55:24.549	3	0
02/08/2017 10:55:24.565	4	9976
02/08/2017 10:55:24.565	5	8000
02/08/2017 10:55:24.565	6	2000
02/08/2017 10:55:24.580	7	9000
02/08/2017 10:55:24.580	8	0
02/08/2017 10:55:24.580	9	0
02/08/2017 10:55:24.596	10	0
02/08/2017 10:55:24.659	1	0
02/08/2017 10:55:24.659	2	3
02/08/2017 10:55:24.659	3	0
02/08/2017 10:55:24.674	4	9975
02/08/2017 10:55:24.674	5	8000
02/08/2017 10:55:24.674	6	2000
02/08/2017 10:55:24.690	7	9000
02/08/2017 10:55:24.690	8	0
02/08/2017 10:55:24.690	9	0
02/08/2017 10:55:24.705	10	0
02/08/2017 10:55:24.768	1	0
02/08/2017 10:55:24.768	2	3
02/08/2017 10:55:24.784	3	0
02/08/2017 10:55:24.784	4	9974
02/08/2017 10:55:24.784	5	8000
02/08/2017 10:55:24.799	6	2000
02/08/2017 10:55:24.799	7	9000
02/08/2017 10:55:24.799	8	0
02/08/2017 10:55:24.799	9	0
02/08/2017 10:55:24.815	10	0
02/08/2017 10:55:24.877	1	0
02/08/2017 10:55:24.877	2	3
02/08/2017 10:55:24.893	3	0
02/08/2017 10:55:24.893	4	9974
02/08/2017 10:55:24.893	5	8000
02/08/2017 10:55:24.908	6	2000
02/08/2017 10:55:24.908	7	9000
02/08/2017 10:55:24.908	8	0
02/08/2017 10:55:24.908	9	0
02/08/2017 10:55:24.924	10	0
02/08/2017 10:55:24.987	1	0
02/08/2017 10:55:24.987	2	3
02/08/2017 10:55:25.002	3	0
02/08/2017 10:55:25.002	4	9974
02/08/2017 10:55:25.002	5	8000
02/08/2017 10:55:25.002	6	2000
02/08/2017 10:55:25.018	7	9000
02/08/2017 10:55:25.018	8	0
02/08/2017 10:55:25.018	9	0
02/08/2017 10:55:25.034	10	0
02/08/2017 10:55:25.096	1	0
02/08/2017 10:55:25.096	2	3
02/08/2017 10:55:25.096	3	0
02/08/2017 10:55:25.112	4	9975
02/08/2017 10:55:25.112	5	8000
02/08/2017 10:55:25.112	6	2000
02/08/2017 10:55:25.127	7	9000
02/08/2017 10:55:25.127	8	0
02/08/2017 10:55:25.127	9	0
02/08/2017 10:55:25.143	10	0
02/08/2017 10:55:25.205	1	0
02/08/2017 10:55:25.205	2	3
02/08/2017 10:55:25.205	3	0
02/08/2017 10:55:25.221	4	9974
02/08/2017 10:55:25.221	5	8000
02/08/2017 10:55:25.221	6	2000
02/08/2017 10:55:25.237	7	9000
02/08/2017 10:55:25.237	8	0
02/08/2017 10:55:25.237	9	0
02/08/2017 10:55:25.252	10	0
02/08/2017 10:55:25.315	1	0
02/08/2017 10:55:25.315	2	3
02/08/2017 10:55:25.330	3	0
02/08/2017 10:55:25.330	4	9974
02/08/2017 10:55:25.330	5	8000
02/08/2017 10:55:25.346	6	2000
02/08/2017 10:55:25.346	7	9000
02/08/2017 10:55:25.346	8	0
02/08/2017 10:55:25.362	9	0
02/08/2017 10:55:25.362	10	0
02/08/2017 10:55:25.424	1	0
02/08/2017 10:55:25.424	2	3
02/08/2017 10:55:25.424	3	0
02/08/2017 10:55:25.440	4	9976
02/08/2017 10:55:25.440	5	8000
02/08/2017 10:55:25.440	6	2000
02/08/2017 10:55:25.455	7	9000
02/08/2017 10:55:25.455	8	0
02/08/2017 10:55:25.455	9	0
02/08/2017 10:55:25.471	10	0
02/08/2017 10:55:25.534	1	0
02/08/2017 10:55:25.534	2	3
02/08/2017 10:55:25.549	3	0
02/08/2017 10:55:25.549	4	9974
02/08/2017 10:55:25.549	5	8000
02/08/2017 10:55:25.565	6	2000
02/08/2017 10:55:25.565	7	9000
02/08/2017 10:55:25.565	8	0
02/08/2017 10:55:25.565	9	0
02/08/2017 10:55:25.580	10	0
02/08/2017 10:55:25.643	1	0
02/08/2017 10:55:25.643	2	3
02/08/2017 10:55:25.659	3	0
02/08/2017 10:55:25.659	4	9974
02/08/2017 10:55:25.659	5	8000
02/08/2017 10:55:25.674	6	2000
02/08/2017 10:55:25.674	7	9000
02/08/2017 10:55:25.674	8	0
02/08/2017 10:55:25.674	9	0
02/08/2017 10:55:25.690	10	0
02/08/2017 10:55:25.752	1	0
02/08/2017 10:55:25.752	2	3
02/08/2017 10:55:25.768	3	0
02/08/2017 10:55:25.768	4	9974
02/08/2017 10:55:25.768	5	8000
02/08/2017 10:55:25.768	6	2000
02/08/2017 10:55:25.784	7	9000
02/08/2017 10:55:25.784	8	0
02/08/2017 10:55:25.784	9	0
02/08/2017 10:55:25.799	10	0
02/08/2017 10:55:25.862	1	0
02/08/2017 10:55:25.862	2	3
02/08/2017 10:55:25.877	3	0
02/08/2017 10:55:25.877	4	9974
02/08/2017 10:55:25.877	5	8000
02/08/2017 10:55:25.893	6	2000
02/08/2017 10:55:25.893	7	9000
02/08/2017 10:55:25.893	8	0
02/08/2017 10:55:25.909	9	0
02/08/2017 10:55:25.909	10	0
02/08/2017 10:55:25.971	1	0
02/08/2017 10:55:25.971	2	3
02/08/2017 10:55:25.971	3	0
02/08/2017 10:55:25.987	4	9974
02/08/2017 10:55:25.987	5	8000
02/08/2017 10:55:25.987	6	2000
02/08/2017 10:55:26.002	7	9000
02/08/2017 10:55:26.002	8	0
02/08/2017 10:55:26.002	9	0
02/08/2017 10:55:26.018	10	0
02/08/2017 10:55:26.080	1	0
02/08/2017 10:55:26.080	2	3
02/08/2017 10:55:26.096	3	0
02/08/2017 10:55:26.096	4	9973
02/08/2017 10:55:26.096	5	8000
02/08/2017 10:55:26.112	6	2000
02/08/2017 10:55:26.112	7	9000
02/08/2017 10:55:26.112	8	0
02/08/2017 10:55:26.112	9	0
02/08/2017 10:55:26.127	10	0
02/08/2017 10:55:26.190	1	0
02/08/2017 10:55:26.190	2	3
02/08/2017 10:55:26.205	3	0
02/08/2017 10:55:26.205	4	9974
02/08/2017 10:55:26.205	5	8000
02/08/2017 10:55:26.221	6	2000
02/08/2017 10:55:26.221	7	9000
02/08/2017 10:55:26.221	8	0
02/08/2017 10:55:26.221	9	0
02/08/2017 10:55:26.237	10	0
02/08/2017 10:55:26.299	1	0
02/08/2017 10:55:26.299	2	3
02/08/2017 10:55:26.315	3	0
02/08/2017 10:55:26.315	4	9974
02/08/2017 10:55:26.315	5	8000
02/08/2017 10:55:26.315	6	2000
02/08/2017 10:55:26.330	7	9000
02/08/2017 10:55:26.330	8	0
02/08/2017 10:55:26.330	9	0
02/08/2017 10:55:26.346	10	0
02/08/2017 10:55:26.408	1	0
02/08/2017 10:55:26.408	2	3
02/08/2017 10:55:26.424	3	0
02/08/2017 10:55:26.424	4	9974
02/08/2017 10:55:26.424	5	8000
02/08/2017 10:55:26.424	6	2000
02/08/2017 10:55:26.440	7	9000
02/08/2017 10:55:26.440	8	0
02/08/2017 10:55:26.440	9	0
02/08/2017 10:55:26.455	10	0
02/08/2017 10:55:26.518	1	0
02/08/2017 10:55:26.518	2	3
02/08/2017 10:55:26.518	3	0
02/08/2017 10:55:26.533	4	9974
02/08/2017 10:55:26.533	5	8000
02/08/2017 10:55:26.533	6	2000
02/08/2017 10:55:26.549	7	9000
02/08/2017 10:55:26.549	8	0
02/08/2017 10:55:26.549	9	0
02/08/2017 10:55:26.565	10	0
02/08/2017 10:55:26.627	1	0
02/08/2017 10:55:26.627	2	3
02/08/2017 10:55:26.627	3	0
02/08/2017 10:55:26.643	4	9976
02/08/2017 10:55:26.643	5	8000
02/08/2017 10:55:26.643	6	2000
02/08/2017 10:55:26.658	7	9000
02/08/2017 10:55:26.658	8	0
02/08/2017 10:55:26.658	9	0
02/08/2017 10:55:26.674	10	0
02/08/2017 10:55:26.737	1	0
02/08/2017 10:55:26.737	2	3
02/08/2017 10:55:26.737	3	0
02/08/2017 10:55:26.752	4	9974
02/08/2017 10:55:26.752	5	8000
02/08/2017 10:55:26.752	6	2000
02/08/2017 10:55:26.768	7	9000
02/08/2017 10:55:26.768	8	0
02/08/2017 10:55:26.768	9	0
02/08/2017 10:55:26.783	10	0
02/08/2017 10:55:26.846	1	0
02/08/2017 10:55:26.846	2	3
02/08/2017 10:55:26.862	3	0
02/08/2017 10:55:26.862	4	9974
02/08/2017 10:55:26.862	5	8000
02/08/2017 10:55:26.862	6	2000
02/08/2017 10:55:26.877	7	9000
02/08/2017 10:55:26.877	8	0
02/08/2017 10:55:26.877	9	0
02/08/2017 10:55:26.893	10	0
02/08/2017 10:55:26.955	1	0
02/08/2017 10:55:26.955	2	3
02/08/2017 10:55:26.971	3	0
02/08/2017 10:55:26.971	4	9974
02/08/2017 10:55:26.971	5	8000
02/08/2017 10:55:26.971	6	2000
02/08/2017 10:55:26.987	7	9000
02/08/2017 10:55:26.987	8	0
02/08/2017 10:55:26.987	9	0
02/08/2017 10:55:27.002	10	0
02/08/2017 10:55:27.065	1	0
02/08/2017 10:55:27.065	2	3
02/08/2017 10:55:27.065	3	0
02/08/2017 10:55:27.080	4	9976
02/08/2017 10:55:27.080	5	8000
02/08/2017 10:55:27.080	6	2000
02/08/2017 10:55:27.096	7	9000
02/08/2017 10:55:27.096	8	0
02/08/2017 10:55:27.096	9	0
02/08/2017 10:55:27.112	10	0
02/08/2017 10:55:27.174	1	0
02/08/2017 10:55:27.174	2	3
02/08/2017 10:55:27.174	3	0
02/08/2017 10:55:27.190	4	9975
02/08/2017 10:55:27.190	5	8000
02/08/2017 10:55:27.190	6	2000
02/08/2017 10:55:27.205	7	9000
02/08/2017 10:55:27.205	8	0
02/08/2017 10:55:27.205	9	0
02/08/2017 10:55:27.221	10	0
02/08/2017 10:55:27.284	1	0
02/08/2017 10:55:27.284	2	3
02/08/2017 10:55:27.299	3	0
02/08/2017 10:55:27.299	4	9974
02/08/2017 10:55:27.299	5	8000
02/08/2017 10:55:27.315	6	2000
02/08/2017 10:55:27.315	7	9000
02/08/2017 10:55:27.315	8	0
02/08/2017 10:55:27.330	9	0
02/08/2017 10:55:27.330	10	0
02/08/2017 10:55:27.393	1	0
02/08/2017 10:55:27.393	2	3
02/08/2017 10:55:27.393	3	0
02/08/2017 10:55:27.408	4	9973
02/08/2017 10:55:27.408	5	8000
02/08/2017 10:55:27.408	6	2000
02/08/2017 10:55:27.424	7	9000
02/08/2017 10:55:27.424	8	0
02/08/2017 10:55:27.424	9	0
02/08/2017 10:55:27.440	10	0
02/08/2017 10:55:27.502	1	0
02/08/2017 10:55:27.502	2	3
02/08/2017 10:55:27.518	3	0
02/08/2017 10:55:27.518	4	9974
02/08/2017 10:55:27.518	5	8000
02/08/2017 10:55:27.534	6	2000
02/08/2017 10:55:27.534	7	9000
02/08/2017 10:55:27.534	8	0
02/08/2017 10:55:27.534	9	0
02/08/2017 10:55:27.549	10	0
02/08/2017 10:55:27.612	1	0
02/08/2017 10:55:27.612	2	3
02/08/2017 10:55:27.627	3	0
02/08/2017 10:55:27.627	4	9974
02/08/2017 10:55:27.627	5	8000
02/08/2017 10:55:27.627	6	2000
02/08/2017 10:55:27.643	7	9000
02/08/2017 10:55:27.643	8	0
02/08/2017 10:55:27.643	9	0
02/08/2017 10:55:27.659	10	0
02/08/2017 10:55:27.721	1	0
02/08/2017 10:55:27.721	2	3
02/08/2017 10:55:27.737	3	192
02/08/2017 10:55:27.737	4	9973
02/08/2017 10:55:27.737	5	8000
02/08/2017 10:55:27.752	6	2000
02/08/2017 10:55:27.752	7	9000
02/08/2017 10:55:27.752	8	0
02/08/2017 10:55:27.752	9	0
02/08/2017 10:55:27.768	10	0
02/08/2017 10:55:27.830	1	0
02/08/2017 10:55:27.830	2	3
02/08/2017 10:55:27.846	3	192
02/08/2017 10:55:27.846	4	9974
02/08/2017 10:55:27.846	5	8000
02/08/2017 10:55:27.846	6	2000
02/08/2017 10:55:27.862	7	9000
02/08/2017 10:55:27.862	8	0
02/08/2017 10:55:27.862	9	0
02/08/2017 10:55:27.877	10	0
02/08/2017 10:55:27.940	1	0
02/08/2017 10:55:27.940	2	3
02/08/2017 10:55:27.955	3	192
02/08/2017 10:55:27.955	4	9975
02/08/2017 10:55:27.955	5	8000
02/08/2017 10:55:27.955	6	2000
02/08/2017 10:55:27.971	7	9000
02/08/2017 10:55:27.971	8	0
02/08/2017 10:55:27.971	9	0
02/08/2017 10:55:27.987	10	0
02/08/2017 10:55:28.049	1	0
02/08/2017 10:55:28.049	2	3
02/08/2017 10:55:28.049	3	192
02/08/2017 10:55:28.065	4	9982
02/08/2017 10:55:28.065	5	8000
02/08/2017 10:55:28.065	6	2000
02/08/2017 10:55:28.080	7	9000
02/08/2017 10:55:28.080	8	0
02/08/2017 10:55:28.080	9	0
02/08/2017 10:55:28.096	10	0
02/08/2017 10:55:28.159	1	0
02/08/2017 10:55:28.159	2	3
02/08/2017 10:55:28.174	3	192
02/08/2017 10:55:28.174	4	9982
02/08/2017 10:55:28.174	5	8000
02/08/2017 10:55:28.190	6	2000
02/08/2017 10:55:28.190	7	9000
02/08/2017 10:55:28.190	8	0
02/08/2017 10:55:28.205	9	0
02/08/2017 10:55:28.205	10	0
02/08/2017 10:55:28.268	1	0
02/08/2017 10:55:28.268	2	3
02/08/2017 10:55:28.284	3	192
02/08/2017 10:55:28.284	4	9984
02/08/2017 10:55:28.284	5	8000
02/08/2017 10:55:28.299	6	2000
02/08/2017 10:55:28.299	7	9000
02/08/2017 10:55:28.299	8	0
02/08/2017 10:55:28.299	9	0
02/08/2017 10:55:28.315	10	0
02/08/2017 10:55:28.377	1	0
02/08/2017 10:55:28.377	2	3
02/08/2017 10:55:28.393	3	192
02/08/2017 10:55:28.393	4	9984
02/08/2017 10:55:28.393	5	8000
02/08/2017 10:55:28.409	6	2000
02/08/2017 10:55:28.409	7	9000
02/08/2017 10:55:28.409	8	0
02/08/2017 10:55:28.409	9	0
02/08/2017 10:55:28.424	10	0
02/08/2017 10:55:28.487	1	0
02/08/2017 10:55:28.487	2	3
02/08/2017 10:55:28.502	3	192
02/08/2017 10:55:28.502	4	9984
02/08/2017 10:55:28.502	5	8000
02/08/2017 10:55:28.518	6	2000
02/08/2017 10:55:28.518	7	9000
02/08/2017 10:55:28.518	8	0
02/08/2017 10:55:28.518	9	0
02/08/2017 10:55:28.534	10	0
02/08/2017 10:55:28.596	1	0
02/08/2017 10:55:28.596	2	3
02/08/2017 10:55:28.612	3	192
02/08/2017 10:55:28.612	4	9982
02/08/2017 10:55:28.612	5	8000
02/08/2017 10:55:28.612	6	2000
02/08/2017 10:55:28.627	7	9000
02/08/2017 10:55:28.627	8	0
02/08/2017 10:55:28.627	9	0
02/08/2017 10:55:28.643	10	0
02/08/2017 10:55:28.705	1	0
02/08/2017 10:55:28.705	2	3
02/08/2017 10:55:28.721	3	192
02/08/2017 10:55:28.721	4	9984
02/08/2017 10:55:28.721	5	8000
02/08/2017 10:55:28.721	6	2000
02/08/2017 10:55:28.737	7	9000
02/08/2017 10:55:28.737	8	0
02/08/2017 10:55:28.737	9	0
02/08/2017 10:55:28.752	10	0
02/08/2017 10:55:28.815	1	0
02/08/2017 10:55:28.815	2	3
02/08/2017 10:55:28.830	3	192
02/08/2017 10:55:28.830	4	9984
02/08/2017 10:55:28.830	5	8000
02/08/2017 10:55:28.846	6	2000
02/08/2017 10:55:28.846	7	9000
02/08/2017 10:55:28.846	8	0
02/08/2017 10:55:28.862	9	0
02/08/2017 10:55:28.862	10	0
02/08/2017 10:55:28.924	1	0
02/08/2017 10:55:28.924	2	3
02/08/2017 10:55:28.940	3	192
02/08/2017 10:55:28.940	4	9984
02/08/2017 10:55:28.940	5	8000
02/08/2017 10:55:28.955	6	2000
02/08/2017 10:55:28.955	7	9000
02/08/2017 10:55:28.955	8	0
02/08/2017 10:55:28.971	9	0
02/08/2017 10:55:28.971	10	0
02/08/2017 10:55:29.034	1	0
02/08/2017 10:55:29.034	2	3
02/08/2017 10:55:29.049	3	192
02/08/2017 10:55:29.049	4	9954
02/08/2017 10:55:29.049	5	8000
02/08/2017 10:55:29.065	6	2000
02/08/2017 10:55:29.065	7	9000
02/08/2017 10:55:29.065	8	0
02/08/2017 10:55:29.065	9	0
02/08/2017 10:55:29.080	10	0
02/08/2017 10:55:29.143	1	0
02/08/2017 10:55:29.143	2	3
02/08/2017 10:55:29.159	3	192
02/08/2017 10:55:29.159	4	9973
02/08/2017 10:55:29.159	5	8000
02/08/2017 10:55:29.159	6	2000
02/08/2017 10:55:29.174	7	9000
02/08/2017 10:55:29.174	8	0
02/08/2017 10:55:29.174	9	0
02/08/2017 10:55:29.190	10	0
02/08/2017 10:55:29.252	1	0
02/08/2017 10:55:29.252	2	3
02/08/2017 10:55:29.268	3	192
02/08/2017 10:55:29.268	4	9962
02/08/2017 10:55:29.268	5	8000
02/08/2017 10:55:29.268	6	2000
02/08/2017 10:55:29.284	7	9000
02/08/2017 10:55:29.284	8	0
02/08/2017 10:55:29.284	9	0
02/08/2017 10:55:29.299	10	0
02/08/2017 10:55:29.362	1	0
02/08/2017 10:55:29.362	2	3
02/08/2017 10:55:29.377	3	192
02/08/2017 10:55:29.377	4	9940
02/08/2017 10:55:29.377	5	8000
02/08/2017 10:55:29.393	6	2000
02/08/2017 10:55:29.393	7	9000
02/08/2017 10:55:29.393	8	0
02/08/2017 10:55:29.409	9	0
02/08/2017 10:55:29.409	10	0
02/08/2017 10:55:29.471	1	0
02/08/2017 10:55:29.471	2	3
02/08/2017 10:55:29.471	3	192
02/08/2017 10:55:29.487	4	9949
02/08/2017 10:55:29.487	5	8000
02/08/2017 10:55:29.487	6	2000
02/08/2017 10:55:29.502	7	9000
02/08/2017 10:55:29.502	8	0
02/08/2017 10:55:29.502	9	0
02/08/2017 10:55:29.518	10	0
02/08/2017 10:55:29.580	1	0
02/08/2017 10:55:29.580	2	3
02/08/2017 10:55:29.596	3	192
02/08/2017 10:55:29.596	4	9916
02/08/2017 10:55:29.596	5	8000
02/08/2017 10:55:29.612	6	2000
02/08/2017 10:55:29.612	7	9000
02/08/2017 10:55:29.612	8	0
02/08/2017 10:55:29.612	9	0
02/08/2017 10:55:29.627	10	0
02/08/2017 10:55:29.690	1	0
02/08/2017 10:55:29.690	2	3
02/08/2017 10:55:29.705	3	192
02/08/2017 10:55:29.705	4	9936
02/08/2017 10:55:29.705	5	8000
02/08/2017 10:55:29.721	6	2000
02/08/2017 10:55:29.721	7	9000
02/08/2017 10:55:29.721	8	0
02/08/2017 10:55:29.721	9	0
02/08/2017 10:55:29.737	10	0
02/08/2017 10:55:29.799	1	0
02/08/2017 10:55:29.799	2	3
02/08/2017 10:55:29.815	3	192
02/08/2017 10:55:29.815	4	9905
02/08/2017 10:55:29.815	5	8000
02/08/2017 10:55:29.815	6	2000
02/08/2017 10:55:29.830	7	9000
02/08/2017 10:55:29.830	8	0
02/08/2017 10:55:29.830	9	0
02/08/2017 10:55:29.846	10	0
02/08/2017 10:55:29.909	1	0
02/08/2017 10:55:29.909	2	3
02/08/2017 10:55:29.924	3	192
02/08/2017 10:55:29.924	4	9941
02/08/2017 10:55:29.924	5	8000
02/08/2017 10:55:29.924	6	2000
02/08/2017 10:55:29.940	7	9000
02/08/2017 10:55:29.940	8	0
02/08/2017 10:55:29.940	9	0
02/08/2017 10:55:29.955	10	0
02/08/2017 10:55:30.018	1	0
02/08/2017 10:55:30.018	2	3
02/08/2017 10:55:30.018	3	192
02/08/2017 10:55:30.034	4	9890
02/08/2017 10:55:30.034	5	8000
02/08/2017 10:55:30.049	6	2000
02/08/2017 10:55:30.049	7	9000
02/08/2017 10:55:30.049	8	0
02/08/2017 10:55:30.065	9	0
02/08/2017 10:55:30.065	10	0
02/08/2017 10:55:30.127	1	0
02/08/2017 10:55:30.127	2	3
02/08/2017 10:55:30.143	3	192
02/08/2017 10:55:30.143	4	9886
02/08/2017 10:55:30.143	5	8000
02/08/2017 10:55:30.159	6	2000
02/08/2017 10:55:30.159	7	9000
02/08/2017 10:55:30.159	8	0
02/08/2017 10:55:30.174	9	0
02/08/2017 10:55:30.174	10	0
02/08/2017 10:55:30.237	1	0
02/08/2017 10:55:30.237	2	3
02/08/2017 10:55:30.237	3	192
02/08/2017 10:55:30.252	4	9876
02/08/2017 10:55:30.252	5	8000
02/08/2017 10:55:30.252	6	2000
02/08/2017 10:55:30.268	7	9000
02/08/2017 10:55:30.268	8	0
02/08/2017 10:55:30.268	9	0
02/08/2017 10:55:30.268	10	0
02/08/2017 10:55:30.346	1	0
02/08/2017 10:55:30.346	2	3
02/08/2017 10:55:30.346	3	192
02/08/2017 10:55:30.377	9	0
02/08/2017 10:55:30.377	10	0
02/08/2017 10:55:30.455	1	0
02/08/2017 10:55:30.455	2	3
02/08/2017 10:55:30.455	3	192
02/08/2017 10:55:30.471	4	9880
02/08/2017 10:55:30.471	5	8000
02/08/2017 10:55:30.471	6	2000
02/08/2017 10:55:30.487	7	9000
02/08/2017 10:55:30.487	8	0
02/08/2017 10:55:30.487	9	0
02/08/2017 10:55:30.487	10	0
02/08/2017 10:55:30.565	1	0
02/08/2017 10:55:30.565	2	3
02/08/2017 10:55:30.580	3	192
02/08/2017 10:55:30.580	4	9877
02/08/2017 10:55:30.580	5	8000
02/08/2017 10:55:30.580	6	2000
02/08/2017 10:55:30.596	7	9000
02/08/2017 10:55:30.596	8	0
02/08/2017 10:55:30.596	9	0
02/08/2017 10:55:30.612	10	0
02/08/2017 10:55:30.674	1	0
02/08/2017 10:55:30.674	2	3
02/08/2017 10:55:30.674	3	192
02/08/2017 10:55:30.690	4	9855
02/08/2017 10:55:30.690	5	8000
02/08/2017 10:55:30.690	6	2000
02/08/2017 10:55:30.705	7	9000
02/08/2017 10:55:30.705	8	0
02/08/2017 10:55:30.705	9	0
02/08/2017 10:55:30.721	10	0
02/08/2017 10:55:30.784	1	0
02/08/2017 10:55:30.784	2	3
02/08/2017 10:55:30.784	3	192
02/08/2017 10:55:30.799	4	9827
02/08/2017 10:55:30.799	5	8000
02/08/2017 10:55:30.799	6	2000
02/08/2017 10:55:30.815	7	9000
02/08/2017 10:55:30.815	8	0
02/08/2017 10:55:30.815	9	0
02/08/2017 10:55:30.830	10	0
02/08/2017 10:55:30.893	1	0
02/08/2017 10:55:30.893	2	3
02/08/2017 10:55:30.893	3	192
02/08/2017 10:55:30.909	4	9868
02/08/2017 10:55:30.909	5	8000
02/08/2017 10:55:30.909	6	2000
02/08/2017 10:55:30.924	7	9000
02/08/2017 10:55:30.924	8	0
02/08/2017 10:55:30.924	9	0
02/08/2017 10:55:30.924	10	0
02/08/2017 10:55:31.002	1	0
02/08/2017 10:55:31.002	2	3
02/08/2017 10:55:31.002	3	192
02/08/2017 10:55:31.018	4	9824
02/08/2017 10:55:31.018	5	8000
02/08/2017 10:55:31.018	6	2000
02/08/2017 10:55:31.034	7	9000
02/08/2017 10:55:31.034	8	0
02/08/2017 10:55:31.034	9	0
02/08/2017 10:55:31.034	10	0
02/08/2017 10:55:31.112	1	0
02/08/2017 10:55:31.112	2	3
02/08/2017 10:55:31.127	3	192
02/08/2017 10:55:31.127	4	9832
02/08/2017 10:55:31.127	5	8000
02/08/2017 10:55:31.127	6	2000
02/08/2017 10:55:31.143	7	9000
02/08/2017 10:55:31.143	8	0
02/08/2017 10:55:31.143	9	0
02/08/2017 10:55:31.159	10	0
02/08/2017 10:55:31.221	1	0
02/08/2017 10:55:31.221	2	3
02/08/2017 10:55:31.237	3	192
02/08/2017 10:55:31.237	4	9811
02/08/2017 10:55:31.237	5	8000
02/08/2017 10:55:31.237	6	2000
02/08/2017 10:55:31.252	7	9000
02/08/2017 10:55:31.252	8	0
02/08/2017 10:55:31.252	9	0
02/08/2017 10:55:31.268	10	0
02/08/2017 10:55:31.330	1	0
02/08/2017 10:55:31.330	2	3
02/08/2017 10:55:31.330	3	192
02/08/2017 10:55:31.346	4	9808
02/08/2017 10:55:31.346	5	8000
02/08/2017 10:55:31.346	6	2000
02/08/2017 10:55:31.362	7	9000
02/08/2017 10:55:31.362	8	0
02/08/2017 10:55:31.362	9	0
02/08/2017 10:55:31.377	10	0
02/08/2017 10:55:31.440	1	0
02/08/2017 10:55:31.440	2	3
02/08/2017 10:55:31.440	3	192
02/08/2017 10:55:31.455	4	9860
02/08/2017 10:55:31.455	5	8000
02/08/2017 10:55:31.455	6	2000
02/08/2017 10:55:31.471	7	9000
02/08/2017 10:55:31.471	8	0
02/08/2017 10:55:31.471	9	0
02/08/2017 10:55:31.487	10	0
02/08/2017 10:55:31.580	8	0
02/08/2017 10:55:31.580	9	0
02/08/2017 10:55:31.596	10	0
02/08/2017 10:55:31.659	1	0
02/08/2017 10:55:31.659	2	3
02/08/2017 10:55:31.659	3	192
02/08/2017 10:55:31.674	4	9781
02/08/2017 10:55:31.674	5	8000
02/08/2017 10:55:31.674	6	2000
02/08/2017 10:55:31.690	7	9000
02/08/2017 10:55:31.690	8	0
02/08/2017 10:55:31.690	9	0
02/08/2017 10:55:31.690	10	0
02/08/2017 10:55:31.768	1	0
02/08/2017 10:55:31.768	2	3
02/08/2017 10:55:31.768	3	192
02/08/2017 10:55:31.784	4	9771
02/08/2017 10:55:31.784	5	8000
02/08/2017 10:55:31.784	6	2000
02/08/2017 10:55:31.799	7	9000
02/08/2017 10:55:31.799	8	0
02/08/2017 10:55:31.799	9	0
02/08/2017 10:55:31.799	10	0
02/08/2017 10:55:31.877	1	0
02/08/2017 10:55:31.877	2	3
02/08/2017 10:55:31.877	3	192
02/08/2017 10:55:31.893	4	9759
02/08/2017 10:55:31.893	5	8000
02/08/2017 10:55:31.893	6	2000
02/08/2017 10:55:31.909	7	9000
02/08/2017 10:55:31.909	8	0
02/08/2017 10:55:31.909	9	0
02/08/2017 10:55:31.924	10	0
02/08/2017 10:55:31.987	1	0
02/08/2017 10:55:31.987	2	3
02/08/2017 10:55:31.987	3	192
02/08/2017 10:55:32.002	4	9808
02/08/2017 10:55:32.002	5	8000
02/08/2017 10:55:32.002	6	2000
02/08/2017 10:55:32.018	7	9000
02/08/2017 10:55:32.018	8	0
02/08/2017 10:55:32.018	9	0
02/08/2017 10:55:32.034	10	0
02/08/2017 10:55:32.096	1	0
02/08/2017 10:55:32.096	2	3
02/08/2017 10:55:32.096	3	192
02/08/2017 10:55:32.112	4	9801
02/08/2017 10:55:32.112	5	8000
02/08/2017 10:55:32.112	6	2000
02/08/2017 10:55:32.127	7	9000
02/08/2017 10:55:32.127	8	0
02/08/2017 10:55:32.127	9	0
02/08/2017 10:55:32.143	10	0
02/08/2017 10:55:32.205	1	0
02/08/2017 10:55:32.205	2	3
02/08/2017 10:55:32.205	3	192
02/08/2017 10:55:32.221	4	9759
02/08/2017 10:55:32.221	5	8000
02/08/2017 10:55:32.221	6	2000
02/08/2017 10:55:32.237	7	9000
02/08/2017 10:55:32.237	8	0
02/08/2017 10:55:32.237	9	0
02/08/2017 10:55:32.252	10	0
02/08/2017 10:55:32.315	1	0
02/08/2017 10:55:32.315	2	3
02/08/2017 10:55:32.315	3	192
02/08/2017 10:55:32.330	4	9720
02/08/2017 10:55:32.330	5	8000
02/08/2017 10:55:32.330	6	2000
02/08/2017 10:55:32.346	7	9000
02/08/2017 10:55:32.346	8	0
02/08/2017 10:55:32.346	9	0
02/08/2017 10:55:32.346	10	0
02/08/2017 10:55:32.424	1	0
02/08/2017 10:55:32.424	2	3
02/08/2017 10:55:32.440	3	192
02/08/2017 10:55:32.440	4	9730
02/08/2017 10:55:32.440	5	8000
02/08/2017 10:55:32.440	6	2000
02/08/2017 10:55:32.455	7	9000
02/08/2017 10:55:32.455	8	0
02/08/2017 10:55:32.455	9	0
02/08/2017 10:55:32.471	10	0
02/08/2017 10:55:32.534	1	0
02/08/2017 10:55:32.534	2	3
02/08/2017 10:55:32.549	3	192
02/08/2017 10:55:32.549	4	9758
02/08/2017 10:55:32.549	5	8000
02/08/2017 10:55:32.549	6	2000
02/08/2017 10:55:32.565	7	9000
02/08/2017 10:55:32.565	8	0
02/08/2017 10:55:32.565	9	0
02/08/2017 10:55:32.580	10	0
02/08/2017 10:55:32.643	1	0
02/08/2017 10:55:32.643	2	3
02/08/2017 10:55:32.643	3	192
02/08/2017 10:55:32.659	4	9722
02/08/2017 10:55:32.659	5	8000
02/08/2017 10:55:32.659	6	2000
02/08/2017 10:55:32.674	7	9000
02/08/2017 10:55:32.674	8	0
02/08/2017 10:55:32.674	9	0
02/08/2017 10:55:32.690	10	0
02/08/2017 10:55:32.752	1	0
02/08/2017 10:55:32.752	2	3
02/08/2017 10:55:32.752	3	192
02/08/2017 10:55:32.768	4	9706
02/08/2017 10:55:32.768	5	8000
02/08/2017 10:55:32.768	6	2000
02/08/2017 10:55:32.784	7	9000
02/08/2017 10:55:32.784	8	0
02/08/2017 10:55:32.784	9	0
02/08/2017 10:55:32.799	10	0
02/08/2017 10:55:32.862	1	0
02/08/2017 10:55:32.862	2	3
02/08/2017 10:55:32.862	3	192
02/08/2017 10:55:32.877	4	9720
02/08/2017 10:55:32.877	5	8000
02/08/2017 10:55:33.002	9	0
02/08/2017 10:55:33.018	10	0
02/08/2017 10:55:33.080	1	0
02/08/2017 10:55:33.080	2	3
02/08/2017 10:55:33.096	3	192
02/08/2017 10:55:33.096	4	9661
02/08/2017 10:55:33.096	5	8000
02/08/2017 10:55:33.096	6	2000
02/08/2017 10:55:33.112	7	9000
02/08/2017 10:55:33.112	8	0
02/08/2017 10:55:33.112	9	0
02/08/2017 10:55:33.127	10	0
02/08/2017 10:55:33.190	1	0
02/08/2017 10:55:33.190	2	3
02/08/2017 10:55:33.190	3	192
02/08/2017 10:55:33.205	4	9687
02/08/2017 10:55:33.205	5	8000
02/08/2017 10:55:33.205	6	2000
02/08/2017 10:55:33.221	7	9000
02/08/2017 10:55:33.221	8	0
02/08/2017 10:55:33.221	9	0
02/08/2017 10:55:33.237	10	0
02/08/2017 10:55:33.299	1	0
02/08/2017 10:55:33.299	2	3
02/08/2017 10:55:33.299	3	192
02/08/2017 10:55:33.315	4	9650
02/08/2017 10:55:33.315	5	8000
02/08/2017 10:55:33.315	6	2000
02/08/2017 10:55:33.330	7	9000
02/08/2017 10:55:33.330	8	0
02/08/2017 10:55:33.330	9	0
02/08/2017 10:55:33.346	10	0
02/08/2017 10:55:33.409	1	0
02/08/2017 10:55:33.409	2	3
02/08/2017 10:55:33.409	3	192
02/08/2017 10:55:33.424	4	9661
02/08/2017 10:55:33.424	5	8000
02/08/2017 10:55:33.424	6	2000
02/08/2017 10:55:33.440	7	9000
02/08/2017 10:55:33.440	8	0
02/08/2017 10:55:33.440	9	0
02/08/2017 10:55:33.455	10	0
02/08/2017 10:55:33.518	1	0
02/08/2017 10:55:33.518	2	3
02/08/2017 10:55:33.518	3	192
02/08/2017 10:55:33.534	4	9666
02/08/2017 10:55:33.534	5	8000
02/08/2017 10:55:33.534	6	2000
02/08/2017 10:55:33.549	7	9000
02/08/2017 10:55:33.549	8	0
02/08/2017 10:55:33.549	9	0
02/08/2017 10:55:33.565	10	0
02/08/2017 10:55:33.627	1	0
02/08/2017 10:55:33.627	2	3
02/08/2017 10:55:33.627	3	192
02/08/2017 10:55:33.643	4	9676
02/08/2017 10:55:33.643	5	8000
02/08/2017 10:55:33.643	6	2000
02/08/2017 10:55:33.659	7	9000
02/08/2017 10:55:33.659	8	0
02/08/2017 10:55:33.659	9	0
02/08/2017 10:55:33.659	10	0
02/08/2017 10:55:33.737	1	0
02/08/2017 10:55:33.737	2	3
02/08/2017 10:55:33.752	3	192
02/08/2017 10:55:33.752	4	9622
02/08/2017 10:55:33.752	5	8000
02/08/2017 10:55:33.752	6	2000
02/08/2017 10:55:33.768	7	9000
02/08/2017 10:55:33.768	8	0
02/08/2017 10:55:33.768	9	0
02/08/2017 10:55:33.784	10	0
02/08/2017 10:55:33.846	1	0
02/08/2017 10:55:33.846	2	3
02/08/2017 10:55:33.846	3	192
02/08/2017 10:55:33.862	4	9605
02/08/2017 10:55:33.862	5	8000
02/08/2017 10:55:33.862	6	2000
02/08/2017 10:55:33.877	7	9000
02/08/2017 10:55:33.877	8	0
02/08/2017 10:55:33.877	9	0
02/08/2017 10:55:33.893	10	0
02/08/2017 10:55:33.955	1	0
02/08/2017 10:55:33.955	2	3
02/08/2017 10:55:33.955	3	192
02/08/2017 10:55:33.971	4	9604
02/08/2017 10:55:33.971	5	8000
02/08/2017 10:55:33.971	6	2000
02/08/2017 10:55:33.987	7	9000
02/08/2017 10:55:33.987	8	0
02/08/2017 10:55:33.987	9	0
02/08/2017 10:55:34.002	10	0
02/08/2017 10:55:34.065	1	0
02/08/2017 10:55:34.065	2	3
02/08/2017 10:55:36.377	3	192
02/08/2017 10:55:36.377	4	9422
02/08/2017 10:55:36.377	5	8000
02/08/2017 10:55:36.377	6	2000
02/08/2017 10:55:36.393	7	9000
02/08/2017 10:55:36.393	8	0
02/08/2017 10:55:36.393	9	0
02/08/2017 10:55:36.409	10	0
02/08/2017 10:55:36.471	1	0
02/08/2017 10:55:36.471	2	3
02/08/2017 10:55:36.471	3	192
02/08/2017 10:55:36.487	4	9457
02/08/2017 10:55:36.487	5	8000
02/08/2017 10:55:36.487	6	2000
02/08/2017 10:55:36.502	7	9000
02/08/2017 10:55:36.502	8	0
02/08/2017 10:55:36.502	9	0
02/08/2017 10:55:36.518	10	0
02/08/2017 10:55:36.580	1	0
02/08/2017 10:55:36.580	2	3
02/08/2017 10:55:36.580	3	192
02/08/2017 10:55:36.596	4	9437
02/08/2017 10:55:36.596	5	8000
02/08/2017 10:55:36.596	6	2000
02/08/2017 10:55:36.612	7	9000
02/08/2017 10:55:36.612	8	0
02/08/2017 10:55:36.612	9	0
02/08/2017 10:55:36.627	10	0
02/08/2017 10:55:36.690	1	0
02/08/2017 10:55:36.690	2	3
02/08/2017 10:55:36.690	3	192
02/08/2017 10:55:36.705	4	9417
02/08/2017 10:55:36.705	5	8000
02/08/2017 10:55:36.705	6	2000
02/08/2017 10:55:36.721	7	9000
02/08/2017 10:55:36.721	8	0
02/08/2017 10:55:36.721	9	0
02/08/2017 10:55:36.737	10	0
02/08/2017 10:55:36.799	1	0
02/08/2017 10:55:36.799	2	3
02/08/2017 10:55:36.815	3	192
02/08/2017 10:55:36.815	4	9427
02/08/2017 10:55:36.815	5	8000
02/08/2017 10:55:36.830	6	2000
02/08/2017 10:55:36.830	7	9000
02/08/2017 10:55:36.830	8	0
02/08/2017 10:55:36.830	9	0
02/08/2017 10:55:36.846	10	0
02/08/2017 10:55:36.909	1	0
02/08/2017 10:55:36.909	2	3
02/08/2017 10:55:36.909	3	192
02/08/2017 10:55:36.924	4	9451
02/08/2017 10:55:36.924	5	8000
02/08/2017 10:55:36.924	6	2000
02/08/2017 10:55:36.940	7	9000
02/08/2017 10:55:36.940	8	0
02/08/2017 10:55:36.940	9	0
02/08/2017 10:55:36.940	10	0
02/08/2017 10:55:37.018	1	0
02/08/2017 10:55:37.018	2	3
02/08/2017 10:55:37.034	3	192
02/08/2017 10:55:37.034	4	9446
02/08/2017 10:55:37.034	5	8000
02/08/2017 10:55:37.034	6	2000
02/08/2017 10:55:37.049	7	9000
02/08/2017 10:55:37.049	8	0
02/08/2017 10:55:37.049	9	0
02/08/2017 10:55:37.065	10	0
02/08/2017 10:55:37.127	1	0
02/08/2017 10:55:37.127	2	3
02/08/2017 10:55:37.127	3	192
02/08/2017 10:55:37.143	4	9378
02/08/2017 10:55:37.143	5	8000
02/08/2017 10:55:37.143	6	2000
02/08/2017 10:55:37.159	7	9000
02/08/2017 10:55:37.159	8	0
02/08/2017 10:55:37.159	9	0
02/08/2017 10:55:37.174	10	0
02/08/2017 10:55:37.237	1	0
02/08/2017 10:55:37.237	2	3
02/08/2017 10:55:37.237	3	192
02/08/2017 10:55:37.252	4	9398
02/08/2017 10:55:37.252	5	8000
02/08/2017 10:55:37.252	6	2000
02/08/2017 10:55:37.268	7	9000
02/08/2017 10:55:37.268	8	0
02/08/2017 10:55:37.268	9	0
02/08/2017 10:55:37.284	10	0
02/08/2017 10:55:37.346	1	0
02/08/2017 10:55:37.346	2	3
02/08/2017 10:55:37.346	3	192
02/08/2017 10:55:37.362	4	9412
02/08/2017 10:55:37.362	5	8000
02/08/2017 10:55:37.362	6	2000
02/08/2017 10:55:37.377	7	9000
02/08/2017 10:55:37.377	8	0
02/08/2017 10:55:37.377	9	0
02/08/2017 10:55:37.393	10	0
02/08/2017 10:55:37.455	1	0
02/08/2017 10:55:37.455	2	3
02/08/2017 10:55:37.455	3	192
02/08/2017 10:55:37.471	4	9444
02/08/2017 10:55:37.471	5	8000
02/08/2017 10:55:37.471	6	2000
02/08/2017 10:55:37.487	7	9000
02/08/2017 10:55:37.487	8	0
02/08/2017 10:55:37.487	9	0
02/08/2017 10:55:37.487	10	0
02/08/2017 10:55:37.565	1	0
02/08/2017 10:55:37.565	2	3
02/08/2017 10:55:37.565	3	192
02/08/2017 10:55:37.580	4	9398
02/08/2017 10:55:37.580	5	8000
02/08/2017 10:55:37.580	6	2000
02/08/2017 10:55:37.596	7	9000
02/08/2017 10:55:37.596	8	0
02/08/2017 10:55:37.596	9	0
02/08/2017 10:55:37.596	10	0
02/08/2017 10:55:37.674	1	0
02/08/2017 10:55:37.674	2	3
02/08/2017 10:55:37.690	3	192
02/08/2017 10:55:37.690	4	9379
02/08/2017 10:55:37.690	5	8000
02/08/2017 10:55:37.690	6	2000
02/08/2017 10:55:37.705	7	9000
02/08/2017 10:55:37.705	8	0
02/08/2017 10:55:37.705	9	0
02/08/2017 10:55:37.721	10	0
02/08/2017 10:55:37.784	1	0
02/08/2017 10:55:37.784	2	3
02/08/2017 10:55:37.784	3	192
02/08/2017 10:55:37.799	4	9343
02/08/2017 10:55:37.799	5	8000
02/08/2017 10:55:37.799	6	2000
02/08/2017 10:55:37.815	7	9000
02/08/2017 10:55:37.815	8	0
02/08/2017 10:55:37.815	9	0
02/08/2017 10:55:37.830	10	0
02/08/2017 10:55:37.893	1	0
02/08/2017 10:55:37.893	2	3
02/08/2017 10:55:37.893	3	192
02/08/2017 10:55:37.909	4	9363
02/08/2017 10:55:37.909	5	8000
02/08/2017 10:55:37.909	6	2000
02/08/2017 10:55:37.924	7	9000
02/08/2017 10:55:37.924	8	0
02/08/2017 10:55:37.924	9	0
02/08/2017 10:55:37.940	10	0
02/08/2017 10:55:38.002	1	0
02/08/2017 10:55:38.002	2	3
02/08/2017 10:55:38.002	3	192
02/08/2017 10:55:38.018	4	9349
02/08/2017 10:55:38.018	5	8000
02/08/2017 10:55:38.018	6	2000
02/08/2017 10:55:38.034	7	9000
02/08/2017 10:55:38.034	8	0
02/08/2017 10:55:38.034	9	0
02/08/2017 10:55:38.049	10	0
02/08/2017 10:55:38.112	1	0
02/08/2017 10:55:38.112	2	3
02/08/2017 10:55:38.112	3	192
02/08/2017 10:55:38.127	4	9372
02/08/2017 10:55:38.127	5	8000
02/08/2017 10:55:38.127	6	2000
02/08/2017 10:55:38.143	7	9000
02/08/2017 10:55:38.143	8	0
02/08/2017 10:55:38.143	9	0
02/08/2017 10:55:38.143	10	0
02/08/2017 10:55:38.221	1	0
02/08/2017 10:55:38.221	2	3
02/08/2017 10:55:38.237	3	192
02/08/2017 10:55:38.237	4	9310
02/08/2017 10:55:38.237	5	8000
02/08/2017 10:55:38.237	6	2000
02/08/2017 10:55:38.252	7	9000
02/08/2017 10:55:38.252	8	0
02/08/2017 10:55:38.252	9	0
02/08/2017 10:55:38.268	10	0
02/08/2017 10:55:38.331	1	0
02/08/2017 10:55:38.331	2	3
02/08/2017 10:55:38.346	3	192
02/08/2017 10:55:38.346	4	9344
02/08/2017 10:55:38.346	5	8000
02/08/2017 10:55:38.346	6	2000
02/08/2017 10:55:38.362	7	9000
02/08/2017 10:55:38.362	8	0
02/08/2017 10:55:38.362	9	0
02/08/2017 10:55:38.377	10	0
02/08/2017 10:55:38.440	1	0
02/08/2017 10:55:38.440	2	3
02/08/2017 10:55:38.440	3	192
02/08/2017 10:55:38.455	4	9319
02/08/2017 10:55:38.455	5	8000
02/08/2017 10:55:38.455	6	2000
02/08/2017 10:55:38.471	7	9000
02/08/2017 10:55:38.471	8	0
02/08/2017 10:55:38.471	9	0
02/08/2017 10:55:38.487	10	0
02/08/2017 10:55:38.549	1	0
02/08/2017 10:55:38.549	2	3
02/08/2017 10:55:38.549	3	192
02/08/2017 10:55:38.565	4	9301
02/08/2017 10:55:38.565	5	8000
02/08/2017 10:55:38.565	6	2000
02/08/2017 10:55:38.580	7	9000
02/08/2017 10:55:38.580	8	0
02/08/2017 10:55:38.580	9	0
02/08/2017 10:55:38.596	10	0
02/08/2017 10:55:38.659	1	0
02/08/2017 10:55:38.659	2	3
02/08/2017 10:55:38.659	3	192
02/08/2017 10:55:38.674	4	9324
02/08/2017 10:55:38.674	5	8000
02/08/2017 10:55:38.674	6	2000
02/08/2017 10:55:38.690	7	9000
02/08/2017 10:55:38.690	8	0
02/08/2017 10:55:38.690	9	0
02/08/2017 10:55:38.705	10	0
02/08/2017 10:55:38.768	1	0
02/08/2017 10:55:38.768	2	3
02/08/2017 10:55:38.768	3	192
02/08/2017 10:55:38.784	4	9295
02/08/2017 10:55:38.784	5	8000
02/08/2017 10:55:38.784	6	2000
02/08/2017 10:55:38.799	7	9000
02/08/2017 10:55:38.799	8	0
02/08/2017 10:55:38.799	9	0
02/08/2017 10:55:38.799	10	0
02/08/2017 10:55:38.877	1	0
02/08/2017 10:55:38.877	2	3
02/08/2017 10:55:38.877	3	192
02/08/2017 10:55:38.893	4	9262
02/08/2017 10:55:38.893	5	8000
02/08/2017 10:55:38.893	6	2000
02/08/2017 10:55:38.909	7	9000
02/08/2017 10:55:38.909	8	0
02/08/2017 10:55:38.909	9	0
02/08/2017 10:55:38.909	10	0
02/08/2017 10:55:38.987	1	0
02/08/2017 10:55:38.987	2	3
02/08/2017 10:55:39.002	3	192
02/08/2017 10:55:39.002	4	9285
02/08/2017 10:55:39.002	5	8000
02/08/2017 10:55:39.002	6	2000
02/08/2017 10:55:39.018	7	9000
02/08/2017 10:55:39.018	8	0
02/08/2017 10:55:39.018	9	0
02/08/2017 10:55:39.034	10	0
02/08/2017 10:55:39.096	1	0
02/08/2017 10:55:39.096	2	3
02/08/2017 10:55:39.096	3	192
02/08/2017 10:55:39.112	4	9330
02/08/2017 10:55:39.112	5	8000
02/08/2017 10:55:39.112	6	2000
02/08/2017 10:55:39.127	7	9000
02/08/2017 10:55:39.127	8	0
02/08/2017 10:55:39.127	9	0
02/08/2017 10:55:39.143	10	0
02/08/2017 10:55:39.206	1	0
02/08/2017 10:55:39.206	2	3
02/08/2017 10:55:39.206	3	192
02/08/2017 10:55:39.221	4	9255
02/08/2017 10:55:39.221	5	8000
02/08/2017 10:55:39.221	6	2000
02/08/2017 10:55:39.237	7	9000
02/08/2017 10:55:39.237	8	0
02/08/2017 10:55:39.237	9	0
02/08/2017 10:55:39.252	10	0
02/08/2017 10:55:39.315	1	0
02/08/2017 10:55:39.315	2	3
02/08/2017 10:55:39.315	3	192
02/08/2017 10:55:39.331	4	9276
02/08/2017 10:55:39.331	5	8000
02/08/2017 10:55:39.331	6	2000
02/08/2017 10:55:39.346	7	9000
02/08/2017 10:55:39.346	8	0
02/08/2017 10:55:39.346	9	0
02/08/2017 10:55:39.362	10	0
02/08/2017 10:55:39.424	1	0
02/08/2017 10:55:39.424	2	3
02/08/2017 10:55:39.424	3	192
02/08/2017 10:55:39.440	4	9251
02/08/2017 10:55:39.440	5	8000
02/08/2017 10:55:39.440	6	2000
02/08/2017 10:55:39.456	7	9000
02/08/2017 10:55:39.456	8	0
02/08/2017 10:55:39.456	9	0
02/08/2017 10:55:39.471	10	0
02/08/2017 10:55:39.534	1	0
02/08/2017 10:55:39.534	2	3
02/08/2017 10:55:39.549	3	192
02/08/2017 10:55:39.549	4	9296
02/08/2017 10:55:39.549	5	8000
02/08/2017 10:55:39.565	6	2000
02/08/2017 10:55:39.565	7	9000
02/08/2017 10:55:39.565	8	0
02/08/2017 10:55:39.565	9	0
02/08/2017 10:55:39.581	10	0
02/08/2017 10:55:39.643	1	0
02/08/2017 10:55:39.643	2	3
02/08/2017 10:55:39.659	3	192
02/08/2017 10:55:39.659	4	9236
02/08/2017 10:55:39.784	8	0
02/08/2017 10:55:39.784	9	0
02/08/2017 10:55:39.799	10	0
02/08/2017 10:55:39.862	1	0
02/08/2017 10:55:39.862	2	3
02/08/2017 10:55:39.862	3	192
02/08/2017 10:55:39.877	4	9214
02/08/2017 10:55:39.877	5	8000
02/08/2017 10:55:39.877	6	2000
02/08/2017 10:55:39.893	7	9000
02/08/2017 10:55:39.893	8	0
02/08/2017 10:55:39.893	9	0
02/08/2017 10:55:39.909	10	0
02/08/2017 10:55:39.971	1	0
02/08/2017 10:55:39.971	2	3
02/08/2017 10:55:39.971	3	192
02/08/2017 10:55:39.987	4	9206
02/08/2017 10:55:39.987	5	8000
02/08/2017 10:55:39.987	6	2000
02/08/2017 10:55:40.002	7	9000
02/08/2017 10:55:40.002	8	0
02/08/2017 10:55:40.002	9	0
02/08/2017 10:55:40.018	10	0
02/08/2017 10:55:40.081	1	0
02/08/2017 10:55:40.081	2	3
02/08/2017 10:55:40.081	3	192
02/08/2017 10:55:40.096	4	9193
02/08/2017 10:55:40.096	5	8000
02/08/2017 10:55:40.096	6	2000
02/08/2017 10:55:40.112	7	9000
02/08/2017 10:55:40.112	8	0
02/08/2017 10:55:40.112	9	0
02/08/2017 10:55:40.127	10	0
02/08/2017 10:55:40.190	1	0
02/08/2017 10:55:40.190	2	3
02/08/2017 10:55:40.206	3	192
02/08/2017 10:55:40.206	4	9206
02/08/2017 10:55:40.206	5	8000
02/08/2017 10:55:40.221	6	2000
02/08/2017 10:55:40.221	7	9000
02/08/2017 10:55:40.221	8	0
02/08/2017 10:55:40.221	9	0
02/08/2017 10:55:40.237	10	0
02/08/2017 10:55:40.299	1	0
02/08/2017 10:55:40.299	2	3
02/08/2017 10:55:40.299	3	192
02/08/2017 10:55:40.315	4	9183
02/08/2017 10:55:40.315	5	8000
02/08/2017 10:55:40.315	6	2000
02/08/2017 10:55:40.331	7	9000
02/08/2017 10:55:40.331	8	0
02/08/2017 10:55:40.331	9	0
02/08/2017 10:55:40.346	10	0
02/08/2017 10:55:40.409	1	0
02/08/2017 10:55:40.409	2	3
02/08/2017 10:55:40.424	3	192
02/08/2017 10:55:40.424	4	9178
02/08/2017 10:55:40.424	5	8000
02/08/2017 10:55:40.424	6	2000
02/08/2017 10:55:40.440	7	9000
02/08/2017 10:55:40.440	8	0
02/08/2017 10:55:40.440	9	0
02/08/2017 10:55:40.456	10	0
02/08/2017 10:55:40.518	1	0
02/08/2017 10:55:40.518	2	3
02/08/2017 10:55:40.518	3	192
02/08/2017 10:55:40.534	4	9153
02/08/2017 10:55:40.534	5	8000
02/08/2017 10:55:40.534	6	2000
02/08/2017 10:55:40.549	7	9000
02/08/2017 10:55:40.549	8	0
02/08/2017 10:55:40.549	9	0
02/08/2017 10:55:40.565	10	0
02/08/2017 10:55:40.627	1	0
02/08/2017 10:55:40.627	2	3
02/08/2017 10:55:40.627	3	192
02/08/2017 10:55:40.643	4	9167
02/08/2017 10:55:40.643	5	8000
02/08/2017 10:55:40.643	6	2000
02/08/2017 10:55:40.659	7	9000
02/08/2017 10:55:40.659	8	0
02/08/2017 10:55:40.659	9	0
02/08/2017 10:55:40.674	10	0
02/08/2017 10:55:40.737	1	0
02/08/2017 10:55:40.737	2	3
02/08/2017 10:55:40.737	3	192
02/08/2017 10:55:40.752	4	9158
02/08/2017 10:55:40.752	5	8000
02/08/2017 10:55:40.752	6	2000
02/08/2017 10:55:40.768	7	9000
02/08/2017 10:55:40.768	8	0
02/08/2017 10:55:40.768	9	0
02/08/2017 10:55:40.768	10	0
02/08/2017 10:55:40.846	1	0
02/08/2017 10:55:40.846	2	3
02/08/2017 10:55:40.862	3	192
02/08/2017 10:55:40.862	4	9145
02/08/2017 10:55:40.862	5	8000
02/08/2017 10:55:40.877	6	2000
02/08/2017 10:55:40.877	7	9000
02/08/2017 10:55:40.877	8	0
02/08/2017 10:55:40.877	9	0
02/08/2017 10:55:40.893	10	0
02/08/2017 10:55:40.956	1	0
02/08/2017 10:55:40.956	2	3
02/08/2017 10:55:40.971	3	192
02/08/2017 10:55:40.971	4	9124
02/08/2017 10:55:40.971	5	8000
02/08/2017 10:55:40.971	6	2000
02/08/2017 10:55:40.987	7	9000
02/08/2017 10:55:40.987	8	0
02/08/2017 10:55:40.987	9	0
02/08/2017 10:55:41.002	10	0
02/08/2017 10:55:41.065	1	0
02/08/2017 10:55:41.065	2	3
02/08/2017 10:55:41.065	3	192
02/08/2017 10:55:41.081	4	9134
02/08/2017 10:55:41.081	5	8000
02/08/2017 10:55:41.081	6	2000
02/08/2017 10:55:41.096	7	9000
02/08/2017 10:55:41.096	8	0
02/08/2017 10:55:41.096	9	0
02/08/2017 10:55:41.112	10	0
02/08/2017 10:55:41.174	1	0
02/08/2017 10:55:41.174	2	3
02/08/2017 10:55:41.174	3	192
02/08/2017 10:55:41.190	4	9127
02/08/2017 10:55:41.190	5	8000
02/08/2017 10:55:41.190	6	2000
02/08/2017 10:55:41.206	7	9000
02/08/2017 10:55:41.206	8	0
02/08/2017 10:55:41.206	9	0
02/08/2017 10:55:41.221	10	0
02/08/2017 10:55:41.284	1	0
02/08/2017 10:55:41.284	2	3
02/08/2017 10:55:41.284	3	192
02/08/2017 10:55:41.299	4	9134
02/08/2017 10:55:41.299	5	8000
02/08/2017 10:55:41.299	6	2000
02/08/2017 10:55:41.315	7	9000
02/08/2017 10:55:41.315	8	0
02/08/2017 10:55:41.315	9	0
02/08/2017 10:55:41.315	10	0
02/08/2017 10:55:41.393	1	0
02/08/2017 10:55:41.393	2	3
02/08/2017 10:55:41.393	3	192
02/08/2017 10:55:41.409	4	9105
02/08/2017 10:55:41.409	5	8000
02/08/2017 10:55:41.409	6	2000
02/08/2017 10:55:41.424	7	9000
02/08/2017 10:55:41.424	8	0
02/08/2017 10:55:41.424	9	0
02/08/2017 10:55:41.440	10	0
02/08/2017 10:55:41.502	1	0
02/08/2017 10:55:41.502	2	3
02/08/2017 10:55:41.518	3	192
02/08/2017 10:55:41.518	4	9117
02/08/2017 10:55:41.518	5	8000
02/08/2017 10:55:41.518	6	2000
02/08/2017 10:55:41.534	7	9000
02/08/2017 10:55:41.534	8	0
02/08/2017 10:55:41.534	9	0
02/08/2017 10:55:41.549	10	0
02/08/2017 10:55:41.612	1	0
02/08/2017 10:55:41.612	2	3
02/08/2017 10:55:41.627	3	192
02/08/2017 10:55:41.627	4	9089
02/08/2017 10:55:41.627	5	8000
02/08/2017 10:55:41.627	6	2000
02/08/2017 10:55:41.643	7	9000
02/08/2017 10:55:41.752	9	0
02/08/2017 10:55:41.768	10	0
02/08/2017 10:55:41.831	1	0
02/08/2017 10:55:41.831	2	3
02/08/2017 10:55:41.831	3	192
02/08/2017 10:55:41.846	4	9075
02/08/2017 10:55:41.846	5	8000
02/08/2017 10:55:41.846	6	2000
02/08/2017 10:55:41.862	7	9000
02/08/2017 10:55:41.862	8	0
02/08/2017 10:55:41.862	9	0
02/08/2017 10:55:41.877	10	0
02/08/2017 10:55:41.940	1	0
02/08/2017 10:55:41.940	2	3
02/08/2017 10:55:41.956	3	192
02/08/2017 10:55:41.956	4	9069
02/08/2017 10:55:41.956	5	8000
02/08/2017 10:55:41.971	6	2000
02/08/2017 10:55:41.971	7	9000
02/08/2017 10:55:41.971	8	0
02/08/2017 10:55:41.971	9	0
02/08/2017 10:55:41.987	10	0
02/08/2017 10:55:42.049	1	0
02/08/2017 10:55:42.049	2	3
02/08/2017 10:55:42.065	3	192
02/08/2017 10:55:42.065	4	9095
02/08/2017 10:55:42.065	5	8000
02/08/2017 10:55:42.081	6	2000
02/08/2017 10:55:42.081	7	9000
02/08/2017 10:55:42.081	8	0
02/08/2017 10:55:42.081	9	0
02/08/2017 10:55:42.096	10	0
02/08/2017 10:55:42.159	1	0
02/08/2017 10:55:42.159	2	3
02/08/2017 10:55:42.174	3	192
02/08/2017 10:55:42.174	4	9085
02/08/2017 10:55:42.174	5	8000
02/08/2017 10:55:42.174	6	2000
02/08/2017 10:55:42.190	7	9000
02/08/2017 10:55:42.190	8	0
02/08/2017 10:55:42.190	9	0
02/08/2017 10:55:42.206	10	0
02/08/2017 10:55:42.268	1	0
02/08/2017 10:55:42.268	2	3
02/08/2017 10:55:42.268	3	192
02/08/2017 10:55:42.284	4	9036
02/08/2017 10:55:42.284	5	8000
02/08/2017 10:55:42.284	6	2000
02/08/2017 10:55:42.299	7	9000
02/08/2017 10:55:42.299	8	0
02/08/2017 10:55:42.299	9	0
02/08/2017 10:55:42.315	10	0
02/08/2017 10:55:42.377	1	0
02/08/2017 10:55:42.377	2	3
02/08/2017 10:55:42.393	3	192
02/08/2017 10:55:42.393	4	9023
02/08/2017 10:55:42.393	5	8000
02/08/2017 10:55:42.393	6	2000
02/08/2017 10:55:42.409	7	9000
02/08/2017 10:55:42.409	8	0
02/08/2017 10:55:42.409	9	0
02/08/2017 10:55:42.424	10	0
02/08/2017 10:55:42.487	1	0
02/08/2017 10:55:42.487	2	3
02/08/2017 10:55:42.487	3	192
02/08/2017 10:55:42.502	4	9056
02/08/2017 10:55:42.502	5	8000
02/08/2017 10:55:42.502	6	2000
02/08/2017 10:55:42.518	7	9000
02/08/2017 10:55:42.518	8	0
02/08/2017 10:55:42.518	9	0
02/08/2017 10:55:42.534	10	0
02/08/2017 10:55:42.596	1	0
02/08/2017 10:55:42.596	2	3
02/08/2017 10:55:42.596	3	192
02/08/2017 10:55:42.612	4	9036
02/08/2017 10:55:42.612	5	8000
02/08/2017 10:55:42.612	6	2000
02/08/2017 10:55:42.627	7	9000
02/08/2017 10:55:42.627	8	0
02/08/2017 10:55:42.627	9	0
02/08/2017 10:55:42.643	10	0
02/08/2017 10:55:42.706	1	0
02/08/2017 10:55:42.706	2	3
02/08/2017 10:55:42.706	3	192
02/08/2017 10:55:42.721	4	8987
02/08/2017 10:55:42.721	5	8000
02/08/2017 10:55:42.721	6	2000
02/08/2017 10:55:42.737	7	9000
02/08/2017 10:55:42.737	8	0
02/08/2017 10:55:42.737	9	0
02/08/2017 10:55:42.737	10	0
02/08/2017 10:55:42.815	1	0
02/08/2017 10:55:42.815	2	3
02/08/2017 10:55:42.831	3	192
02/08/2017 10:55:42.831	4	9008
02/08/2017 10:55:42.831	5	8000
02/08/2017 10:55:42.831	6	2000
02/08/2017 10:55:42.846	7	9000
02/08/2017 10:55:42.846	8	0
02/08/2017 10:55:42.846	9	0
02/08/2017 10:55:42.862	10	0
02/08/2017 10:55:42.924	1	0
02/08/2017 10:55:42.924	2	3
02/08/2017 10:55:42.940	3	192
02/08/2017 10:55:42.940	4	8994
02/08/2017 10:55:42.940	5	8000
02/08/2017 10:55:42.940	6	2000
02/08/2017 10:55:42.956	7	9000
02/08/2017 10:55:42.956	8	0
02/08/2017 10:55:42.956	9	0
02/08/2017 10:55:42.971	10	0
02/08/2017 10:55:43.034	1	0
02/08/2017 10:55:43.034	2	3
02/08/2017 10:55:43.034	3	192
02/08/2017 10:55:43.049	4	9003
02/08/2017 10:55:43.049	5	8000
02/08/2017 10:55:43.049	6	2000
02/08/2017 10:55:43.065	7	9000
02/08/2017 10:55:43.065	8	0
02/08/2017 10:55:43.065	9	0
02/08/2017 10:55:43.081	10	0
02/08/2017 10:55:43.143	1	0
02/08/2017 10:55:43.143	2	3
02/08/2017 10:55:43.143	3	192
02/08/2017 10:55:43.159	4	9003
02/08/2017 10:55:43.159	5	8000
02/08/2017 10:55:43.159	6	2000
02/08/2017 10:55:43.174	7	9000
02/08/2017 10:55:43.174	8	0
02/08/2017 10:55:43.174	9	0
02/08/2017 10:55:43.190	10	0
02/08/2017 10:55:43.252	1	0
02/08/2017 10:55:43.252	2	3
02/08/2017 10:55:43.252	3	192
02/08/2017 10:55:43.268	4	8987
02/08/2017 10:55:43.268	5	8000
02/08/2017 10:55:43.268	6	2000
02/08/2017 10:55:43.284	7	9000
02/08/2017 10:55:43.284	8	0
02/08/2017 10:55:43.284	9	0
02/08/2017 10:55:43.299	10	0
02/08/2017 10:55:43.362	1	0
02/08/2017 10:55:43.362	2	3
02/08/2017 10:55:43.377	3	192
02/08/2017 10:55:43.377	4	9048
02/08/2017 10:55:43.377	5	8000
02/08/2017 10:55:43.393	6	2000
02/08/2017 10:55:43.393	7	9000
02/08/2017 10:55:43.393	8	0
02/08/2017 10:55:43.393	9	0
02/08/2017 10:55:43.409	10	0
02/08/2017 10:55:43.471	1	0
02/08/2017 10:55:43.471	2	3
02/08/2017 10:55:43.487	3	192
02/08/2017 10:55:43.487	4	8973
02/08/2017 10:55:43.487	5	8000
02/08/2017 10:55:43.487	6	2000
02/08/2017 10:55:43.502	7	9000
02/08/2017 10:55:43.502	8	0
02/08/2017 10:55:43.502	9	0
02/08/2017 10:55:43.518	10	0
02/08/2017 10:55:43.581	1	0
02/08/2017 10:55:43.581	2	3
02/08/2017 10:55:43.596	3	192
02/08/2017 10:55:43.596	4	9003
02/08/2017 10:55:43.596	5	8000
02/08/2017 10:55:43.596	6	2000
02/08/2017 10:55:43.612	7	9000
02/08/2017 10:55:43.612	8	0
02/08/2017 10:55:43.612	9	0
02/08/2017 10:55:43.627	10	0
02/08/2017 10:55:43.690	1	0
02/08/2017 10:55:43.690	2	3
02/08/2017 10:55:43.690	3	192
02/08/2017 10:55:43.706	4	8947
02/08/2017 10:55:43.706	5	8000
02/08/2017 10:55:43.706	6	2000
02/08/2017 10:55:43.721	7	9000
02/08/2017 10:55:43.721	8	0
02/08/2017 10:55:43.721	9	0
02/08/2017 10:55:43.737	10	0
02/08/2017 10:55:43.799	1	0
02/08/2017 10:55:43.799	2	3
02/08/2017 10:55:43.799	3	192
02/08/2017 10:55:43.815	4	8929
02/08/2017 10:55:43.815	5	8000
02/08/2017 10:55:43.815	6	2000
02/08/2017 10:55:43.831	7	9000
02/08/2017 10:55:43.831	8	0
02/08/2017 10:55:43.831	9	0
02/08/2017 10:55:43.846	10	0
02/08/2017 10:55:43.909	1	0
02/08/2017 10:55:43.909	2	3
02/08/2017 10:55:43.909	3	192
02/08/2017 10:55:43.924	4	8948
02/08/2017 10:55:43.924	5	8000
02/08/2017 10:55:43.924	6	2000
02/08/2017 10:55:43.940	7	9000
02/08/2017 10:55:43.940	8	0
02/08/2017 10:55:43.940	9	0
02/08/2017 10:55:43.956	10	0
02/08/2017 10:55:44.018	1	0
02/08/2017 10:55:44.018	2	3
02/08/2017 10:55:44.034	3	192
02/08/2017 10:55:44.034	4	8923
02/08/2017 10:55:44.034	5	8000
02/08/2017 10:55:44.034	6	2000
02/08/2017 10:55:44.049	7	9000
02/08/2017 10:55:44.049	8	0
02/08/2017 10:55:44.049	9	0
02/08/2017 10:55:44.065	10	0
02/08/2017 10:55:44.127	1	0
02/08/2017 10:55:44.127	2	3
02/08/2017 10:55:44.127	3	192
02/08/2017 10:55:44.143	4	8929
02/08/2017 10:55:44.143	5	8000
02/08/2017 10:55:44.143	6	2000
02/08/2017 10:55:44.159	7	9000
02/08/2017 10:55:44.159	8	0
02/08/2017 10:55:44.377	8	0
02/08/2017 10:55:44.393	9	0
02/08/2017 10:55:44.393	10	0
02/08/2017 10:55:44.456	1	0
02/08/2017 10:55:44.456	2	3
02/08/2017 10:55:44.456	3	192
02/08/2017 10:55:44.471	4	8909
02/08/2017 10:55:44.471	5	8000
02/08/2017 10:55:44.471	6	2000
02/08/2017 10:55:44.487	7	9000
02/08/2017 10:55:44.487	8	0
02/08/2017 10:55:44.487	9	0
02/08/2017 10:55:44.502	10	0
02/08/2017 10:55:44.565	1	0
02/08/2017 10:55:44.565	2	3
02/08/2017 10:55:44.581	3	192
02/08/2017 10:55:44.581	4	8886
02/08/2017 10:55:44.581	5	8000
02/08/2017 10:55:44.581	6	2000
02/08/2017 10:55:44.596	7	9000
02/08/2017 10:55:44.596	8	0
02/08/2017 10:55:44.596	9	0
02/08/2017 10:55:44.612	10	0
02/08/2017 10:55:44.674	1	0
02/08/2017 10:55:44.674	2	3
02/08/2017 10:55:44.690	3	192
02/08/2017 10:55:44.690	4	8910
02/08/2017 10:55:44.690	5	8000
02/08/2017 10:55:44.690	6	2000
02/08/2017 10:55:44.706	7	9000
02/08/2017 10:55:44.706	8	0
02/08/2017 10:55:44.706	9	0
02/08/2017 10:55:44.721	10	0
02/08/2017 10:55:44.784	1	0
02/08/2017 10:55:44.784	2	3
02/08/2017 10:55:44.784	3	192
02/08/2017 10:55:44.799	4	8929
02/08/2017 10:55:44.799	5	8000
02/08/2017 10:55:44.799	6	2000
02/08/2017 10:55:44.815	7	9000
02/08/2017 10:55:44.815	8	0
02/08/2017 10:55:44.815	9	0
02/08/2017 10:55:44.831	10	0
02/08/2017 10:55:44.893	1	0
02/08/2017 10:55:44.893	2	3
02/08/2017 10:55:44.893	3	192
02/08/2017 10:55:44.909	4	8887
02/08/2017 10:55:44.909	5	8000
02/08/2017 10:55:44.909	6	2000
02/08/2017 10:55:44.924	7	9000
02/08/2017 10:55:44.924	8	0
02/08/2017 10:55:44.924	9	0
02/08/2017 10:55:44.940	10	0
02/08/2017 10:55:45.002	1	0
02/08/2017 10:55:45.002	2	3
02/08/2017 10:55:45.002	3	192
02/08/2017 10:55:45.018	4	8869
02/08/2017 10:55:45.018	5	8000
02/08/2017 10:55:45.018	6	2000
02/08/2017 10:55:45.034	7	9000
02/08/2017 10:55:45.034	8	0
02/08/2017 10:55:45.034	9	0
02/08/2017 10:55:45.049	10	0
02/08/2017 10:55:45.112	1	0
02/08/2017 10:55:45.112	2	3
02/08/2017 10:55:45.127	3	192
02/08/2017 10:55:45.127	4	8857
02/08/2017 10:55:45.127	5	8000
02/08/2017 10:55:45.143	6	2000
02/08/2017 10:55:45.143	7	9000
02/08/2017 10:55:45.143	8	0
02/08/2017 10:55:45.143	9	0
02/08/2017 10:55:45.159	10	0
02/08/2017 10:55:45.221	1	0
02/08/2017 10:55:45.221	2	3
02/08/2017 10:55:45.237	3	192
02/08/2017 10:55:45.237	4	8907
02/08/2017 10:55:45.237	5	8000
02/08/2017 10:55:45.237	6	2000
02/08/2017 10:55:45.252	7	9000
02/08/2017 10:55:45.252	8	0
02/08/2017 10:55:45.252	9	0
02/08/2017 10:55:45.268	10	0
02/08/2017 10:55:45.331	1	0
02/08/2017 10:55:45.331	2	3
02/08/2017 10:55:45.346	3	192
02/08/2017 10:55:45.346	4	8857
02/08/2017 10:55:45.346	5	8000
02/08/2017 10:55:45.362	6	2000
02/08/2017 10:55:45.362	7	9000
02/08/2017 10:55:45.362	8	0
02/08/2017 10:55:45.377	9	0
02/08/2017 10:55:45.377	10	0
02/08/2017 10:55:45.440	1	0
02/08/2017 10:55:45.440	2	3
02/08/2017 10:55:45.440	3	192
02/08/2017 10:55:45.456	4	8849
02/08/2017 10:55:45.456	5	8000
02/08/2017 10:55:45.456	6	2000
02/08/2017 10:55:45.471	7	9000
02/08/2017 10:55:45.471	8	0
02/08/2017 10:55:45.471	9	0
02/08/2017 10:55:45.487	10	0
02/08/2017 10:55:45.549	1	0
02/08/2017 10:55:45.549	2	3
02/08/2017 10:55:45.549	3	192
02/08/2017 10:55:45.565	4	8860
02/08/2017 10:55:45.565	5	8000
02/08/2017 10:55:45.565	6	2000
02/08/2017 10:55:45.581	7	9000
02/08/2017 10:55:45.581	8	0
02/08/2017 10:55:45.581	9	0
02/08/2017 10:55:45.596	10	0
02/08/2017 10:55:45.659	1	0
02/08/2017 10:55:45.659	2	3
02/08/2017 10:55:45.674	3	192
02/08/2017 10:55:45.674	4	8885
02/08/2017 10:55:45.674	5	8000
02/08/2017 10:55:45.690	6	2000
02/08/2017 10:55:45.690	7	9000
02/08/2017 10:55:45.690	8	0
02/08/2017 10:55:45.690	9	0
02/08/2017 10:55:45.706	10	0
02/08/2017 10:55:45.768	1	0
02/08/2017 10:55:45.784	2	3
02/08/2017 10:55:45.784	3	192
02/08/2017 10:55:45.784	4	8824
02/08/2017 10:55:45.784	5	8000
02/08/2017 10:55:45.799	6	2000
02/08/2017 10:55:45.799	7	9000
02/08/2017 10:55:45.799	8	0
02/08/2017 10:55:45.815	9	0
02/08/2017 10:55:45.815	10	0
02/08/2017 10:55:45.877	1	0
02/08/2017 10:55:45.877	2	3
02/08/2017 10:55:45.893	3	192
02/08/2017 10:55:45.893	4	8824
02/08/2017 10:55:45.893	5	8000
02/08/2017 10:55:45.893	6	2000
02/08/2017 10:55:45.909	7	9000
02/08/2017 10:55:45.909	8	0
02/08/2017 10:55:45.909	9	0
02/08/2017 10:55:45.924	10	0
02/08/2017 10:55:45.987	1	0
02/08/2017 10:55:45.987	2	3
02/08/2017 10:55:45.987	3	192
02/08/2017 10:55:46.002	4	8841
02/08/2017 10:55:46.002	5	8000
02/08/2017 10:55:46.002	6	2000
02/08/2017 10:55:46.018	7	9000
02/08/2017 10:55:46.018	8	0
02/08/2017 10:55:46.018	9	0
02/08/2017 10:55:46.034	10	0
02/08/2017 10:55:46.096	1	0
02/08/2017 10:55:46.096	2	3
02/08/2017 10:55:46.096	3	192
02/08/2017 10:55:46.112	4	8782
02/08/2017 10:55:46.112	5	8000
02/08/2017 10:55:46.112	6	2000
02/08/2017 10:55:46.127	7	9000
02/08/2017 10:55:46.127	8	0
02/08/2017 10:55:46.127	9	0
02/08/2017 10:55:46.143	10	0
02/08/2017 10:55:46.206	1	0
02/08/2017 10:55:46.206	2	3
02/08/2017 10:55:46.206	3	192
02/08/2017 10:55:46.221	4	8754
02/08/2017 10:55:46.221	5	8000
02/08/2017 10:55:46.221	6	2000
02/08/2017 10:55:46.237	7	9000
02/08/2017 10:55:46.237	8	0
02/08/2017 10:55:46.237	9	0
02/08/2017 10:55:46.252	10	0
02/08/2017 10:55:46.315	1	0
02/08/2017 10:55:46.315	2	3
02/08/2017 10:55:46.331	3	192
02/08/2017 10:55:46.331	4	8749
02/08/2017 10:55:46.331	5	8000
02/08/2017 10:55:46.331	6	2000
02/08/2017 10:55:46.346	7	9000
02/08/2017 10:55:46.346	8	0
02/08/2017 10:55:46.346	9	0
02/08/2017 10:55:46.362	10	0
02/08/2017 10:55:46.424	1	0
02/08/2017 10:55:46.424	2	3
02/08/2017 10:55:46.440	3	192
02/08/2017 10:55:46.440	4	8777
02/08/2017 10:55:46.440	5	8000
02/08/2017 10:55:46.440	6	2000
02/08/2017 10:55:46.456	7	9000
02/08/2017 10:55:46.456	8	0
02/08/2017 10:55:46.456	9	0
02/08/2017 10:55:46.471	10	0
02/08/2017 10:55:46.534	1	0
02/08/2017 10:55:46.534	2	3
02/08/2017 10:55:46.534	3	192
02/08/2017 10:55:46.549	4	8768
02/08/2017 10:55:46.549	5	8000
02/08/2017 10:55:46.549	6	2000
02/08/2017 10:55:46.565	7	9000
02/08/2017 10:55:46.565	8	0
02/08/2017 10:55:46.565	9	0
02/08/2017 10:55:46.581	10	0
02/08/2017 10:55:46.643	1	0
02/08/2017 10:55:46.643	2	3
02/08/2017 10:55:46.659	3	192
02/08/2017 10:55:46.659	4	8743
02/08/2017 10:55:46.659	5	8000
02/08/2017 10:55:46.674	6	2000
02/08/2017 10:55:46.674	7	9000
02/08/2017 10:55:46.674	8	0
02/08/2017 10:55:46.690	9	0
02/08/2017 10:55:46.690	10	0
02/08/2017 10:55:46.752	1	0
02/08/2017 10:55:46.752	2	3
02/08/2017 10:55:46.752	3	192
02/08/2017 10:55:46.768	4	8719
02/08/2017 10:55:46.768	5	8000
02/08/2017 10:55:46.768	6	2000
02/08/2017 10:55:46.784	7	9000
02/08/2017 10:55:46.784	8	0
02/08/2017 10:55:46.784	9	0
02/08/2017 10:55:46.799	10	0
02/08/2017 10:55:46.862	1	0
02/08/2017 10:55:46.862	2	3
02/08/2017 10:55:46.877	3	192
02/08/2017 10:55:46.877	4	8738
02/08/2017 10:55:46.877	5	8000
02/08/2017 10:55:46.877	6	2000
02/08/2017 10:55:46.893	7	9000
02/08/2017 10:55:46.893	8	0
02/08/2017 10:55:46.893	9	0
02/08/2017 10:55:46.909	10	0
02/08/2017 10:55:46.971	1	0
02/08/2017 10:55:46.971	2	3
02/08/2017 10:55:46.987	3	192
02/08/2017 10:55:46.987	4	8738
02/08/2017 10:55:46.987	5	8000
02/08/2017 10:55:46.987	6	2000
02/08/2017 10:55:47.002	7	9000
02/08/2017 10:55:47.002	8	0
02/08/2017 10:55:47.002	9	0
02/08/2017 10:55:47.018	10	0
02/08/2017 10:55:47.081	1	0
02/08/2017 10:55:47.081	2	3
02/08/2017 10:55:47.081	3	192
02/08/2017 10:55:47.096	4	8763
02/08/2017 10:55:47.096	5	8000
02/08/2017 10:55:47.096	6	2000
02/08/2017 10:55:47.112	7	9000
02/08/2017 10:55:47.112	8	0
02/08/2017 10:55:47.112	9	0
02/08/2017 10:55:47.127	10	0
02/08/2017 10:55:47.190	1	0
02/08/2017 10:55:47.190	2	3
02/08/2017 10:55:47.206	3	192
02/08/2017 10:55:47.206	4	8748
02/08/2017 10:55:47.206	5	8000
02/08/2017 10:55:47.221	6	2000
02/08/2017 10:55:47.221	7	9000
02/08/2017 10:55:47.221	8	0
02/08/2017 10:55:47.237	9	0
02/08/2017 10:55:47.237	10	0
02/08/2017 10:55:47.299	1	0
02/08/2017 10:55:47.299	2	3
02/08/2017 10:55:47.299	3	192
02/08/2017 10:55:47.315	4	8714
02/08/2017 10:55:47.315	5	8000
02/08/2017 10:55:47.315	6	2000
02/08/2017 10:55:47.331	7	9000
02/08/2017 10:55:47.331	8	0
02/08/2017 10:55:47.331	9	0
02/08/2017 10:55:47.346	10	0
02/08/2017 10:55:47.409	1	0
02/08/2017 10:55:47.409	2	3
02/08/2017 10:55:47.424	3	192
02/08/2017 10:55:47.424	4	8749
02/08/2017 10:55:47.424	5	8000
02/08/2017 10:55:47.440	6	2000
02/08/2017 10:55:47.440	7	9000
[truncated: 60,383 more rows]
