# Supplementary material for: Dataset of anomalies and malicious acts in a cyber-physical subsystem
Source: Data Brief. 2017 Jul 20;14:186–91. doi: 10.1016/j.dib.2017.07.038 (PMC5536820; doi:10.1016/j.dib.2017.07.038)
Supplement: Supplementary file 2 [file mmc2.zip › dataset/css/default.css]

/*
=====================================================================
*   Ceevee v1.0 Default Stylesheet
*   url: styleshout.com
*   03-17-2014
=====================================================================

TOC:
a. Webfonts and Icon fonts
b. Reset
c. Default Styles
   1. Basic
   2. Typography
   3. Links
   4. Images
   5. Buttons
   6. Forms
d. Grid
e. Others
   1. Clearing
   2. Misc

=====================================================================  */

/* ------------------------------------------------------------------ */
/* a. Webfonts and Icon fonts
 ------------------------------------------------------------------ */

@import url("fonts.css");
@import url("fontello/css/fontello.css");
@import url("font-awesome/css/font-awesome.min.css");

/* ------------------------------------------------------------------
/* b. Reset
      Adapted from:
      Normalize.css - https://github.com/necolas/normalize.css/
      HTML5 Doctor Reset - html5doctor.com/html-5-reset-stylesheet/
/* ------------------------------------------------------------------ */

html, body, div, span, object, iframe,
h1, h2, h3, h4, h5, h6, p, blockquote, pre,
abbr, address, cite, code,
del, dfn, em, img, ins, kbd, q, samp,
small, strong, sub, sup, var,
b, i,
dl, dt, dd, ol, ul, li,
fieldset, form, label, legend,
table, caption, tbody, tfoot, thead, tr, th, td,
article, aside, canvas, details, figcaption, figure,
footer, header, hgroup, menu, nav, section, summary,
time, mark, audio, video {
   margin: 0;
   padding: 0;
   border: 0;
   outline: 0;
   font-size: 100%;
   vertical-align: baseline;
   background: transparent;
}

article,aside,details,figcaption,figure,
footer,header,hgroup,menu,nav,section {
   display: block;
}

audio,
canvas,
video {
   display: inline-block;
}

audio:not([controls]) {
   display: none;
   height: 0;
}

[hidden] { display: none; }

code, kbd, pre, samp {
   font-family: monospace, serif;
   font-size: 1em;
}

pre {
   white-space: pre;
   white-space: pre-wrap;
   word-wrap: break-word;
}

blockquote, q { quotes: &#8220 &#8220; }

blockquote:before, blockquote:after,
q:before, q:after {
   content: '';
   content: none;
}

ins {
   background-color: #ff9;
   color: #000;
   text-decoration: none;
}

mark {
   background-color: #A7F4F6;
   color: #555;
}

del { text-decoration: line-through; }

abbr[title], dfn[title] {
   border-bottom: 1px dotted;
   cursor: help;
}

table {
   border-collapse: collapse;
   border-spacing: 100;
}


/* ------------------------------------------------------------------ */
/* c. Default and Basic Styles
      Adapted from:
      Skeleton CSS Framework - http://www.getskeleton.com/
      Typeplate Typographic Starter Kit - http://typeplate.com/
/* ------------------------------------------------------------------ */

/*  1. Basic  ------------------------------------------------------- */

*,
*:before,
*:after {
   -moz-box-sizing: border-box;
   -webkit-box-sizing: border-box;
   box-sizing: border-box;
}

html {
   font-size: 62.5%;
   -webkit-font-smoothing: antialiased;
}

body {
   background: #fff;
   font-family: 'opensans-regular', sans-serif;
   font-weight: normal;
   font-size: 15px;
   line-height: 30px;
	color: #838C95;

   -webkit-font-smoothing: antialiased; /* Fix for webkit rendering */
	-webkit-text-size-adjust: 100%;
}

/*  2. Typography
       Vertical rhythm with leading derived from 6
--------------------------------------------------------------------- */

h1, h2, h3, h4, h5, h6 {
   color: #313131;
	font-family: 'opensans-bold', sans-serif;
   font-weight: normal;
}
h1 a, h2 a, h3 a, h4 a, h5 a, h6 a { font-weight: inherit; }
h1 { font-size: 38px; line-height: 42px; margin-bottom: 12px; letter-spacing: -1px; }
h2 { font-size: 28px; line-height: 36px; margin-bottom: 6px; }
h3 { font-size: 22px; line-height: 30px; margin-bottom: 12px; }
h4 { font-size: 20px; line-height: 30px; margin-bottom: 6px; }
h5 { font-size: 18px; line-height: 30px; }
h6 { font-size: 14px; line-height: 30px; }
.subheader { }

p { margin: 0 0 30px 0; }
p img { margin: 0; }
p.lead {
   font: 19px/36px 'opensans-light', sans-serif;
   margin-bottom: 18px;
}

/* for 'em' and 'strong' tags, font-size and line-height should be same with
the body tag due to rendering problems in some browsers */
em { font: 15px/30px 'opensans-italic', sans-serif; }
strong, b { font: 15px/30px 'opensans-bold', sans-serif; }
small { font-size: 11px; line-height: inherit; }

/*	Blockquotes */
blockquote {
   margin: 30px 0px;
   padding-left: 40px;
   position: relative;
}
blockquote:before {
   content: "\201C";
   opacity: 0.45;
   font-size: 80px;
   line-height: 0px;
   margin: 0;
   font-family: arial, sans-serif;

   position: absolute;
   top:  30px;
	left: 0;
}
blockquote p {
   font-family: 'librebaskerville-italic', serif;
   padding: 0;
   font-size: 18px;
   line-height: 36px;
}
blockquote cite {
   display: block;
   font-size: 12px;
   font-style: normal;
   line-height: 18px;
}
blockquote cite:before { content: "\2014 \0020"; }
blockquote cite a,
blockquote cite a:visited { color: #8B9798; border: none }

/* ---------------------------------------------------------------------
/*  Pull Quotes Markup
/*
    <aside class="pull-quote">
		<blockquote>
			<p></p>
		</blockquote>
	 </aside>
/*
/* --------------------------------------------------------------------- */
.pull-quote {
   position: relative;
	padding: 18px 30px 18px 0px;
}
.pull-quote:before,
.pull-quote:after {
	height: 1em;
	opacity: 0.45;
	position: absolute;
	font-size: 80px;
   font-family: Arial, Sans-Serif;
}
.pull-quote:before {
	content: "\201C";
	top:  33px;
	left: 0;
}
.pull-quote:after {
	content: '\201D';
	bottom: -33px;
	right: 0;
}
.pull-quote blockquote {
   margin: 0;
}
.pull-quote blockquote:before {
   content: none;
}

/* Abbreviations */
abbr {
   font-family: 'opensans-bold', sans-serif;
	font-variant: small-caps;
	text-transform: lowercase;
   letter-spacing: .5px;
	color: gray;
}
abbr:hover { cursor: help; }

/* drop cap */
.drop-cap:first-letter {
	float: left;
	margin: 0;
	padding: 14px 6px 0 0;
	font-size: 84px;
	font-family: /* Copperplate */ 'opensans-bold', sans-serif;
   line-height: 60px;
	text-indent: 0;
	background: transparent;
	color: inherit;
}

hr { border: solid #E3E3E3; border-width: 1px 0 0; clear: both; margin: 11px 0 30px; height: 0; }


/*  3. Links  ------------------------------------------------------- */

a, a:visited {
   text-decoration: none;
   outline: 0;
   color: #11ABB0;

   -webkit-transition: color .3s ease-in-out;
   -moz-transition: color .3s ease-in-out;
   -o-transition: color .3s ease-in-out;
   transition: color .3s ease-in-out;
}
a:hover, a:focus { color: #313131; }
p a, p a:visited { line-height: inherit; }


/*  4. List  --------------------------------------------------------- */

ul, ol { margin-bottom: 24px; margin-top: 12px; }
ul { list-style: none outside; }
ol { list-style: decimal; }
ol, ul.square, ul.circle, ul.disc { margin-left: 30px; }
ul.square { list-style: square outside; }
ul.circle { list-style: circle outside; }
ul.disc { list-style: disc outside; }
ul ul, ul ol,
ol ol, ol ul { margin: 6px 0 6px 30px; }
ul ul li, ul ol li,
ol ol li, ol ul li { margin-bottom: 6px; }
li { line-height: 18px; margin-bottom: 12px; }
ul.large li { }
li p { }

/* ---------------------------------------------------------------------
/*  Stats Tab Markup

    <ul class="stats-tabs">
		<li><a href="#">[value]<b>[name]</b></a></li>
	 </ul>

    Extend this object into your markup.
/*
/* --------------------------------------------------------------------- */
.stats-tabs {
   padding: 0;
   margin: 24px 0;
}
.stats-tabs li {
	display: inline-block;
	margin: 0 10px 18px 0;
	padding: 0 10px 0 0;
	border-right: 1px solid #ccc;
}
.stats-tabs li:last-child {
	margin: 0;
	padding: 0;
	border: none;
}
.stats-tabs li a {
	display: inline-block;
	font-size: 22px;
	font-family: 'opensans-bold', sans-serif;
   border: none;
   color: #313131;
}
.stats-tabs li a:hover {
   color:#11ABB0;
}
.stats-tabs li a b {
	display: block;
	margin: 6px 0 0 0;
	font-size: 13px;
	font-family: 'opensans-regular', sans-serif;
   color: #8B9798;
}

/* definition list */
dl { margin: 12px 0; }
dt { margin: 0; color:#11ABB0; }
dd { margin: 0 0 0 20px; }

/* Lining Definition Style Markup */
.lining dt,
.lining dd {
	display: inline;
	margin: 0;
}
.lining dt + dt:before,
.lining dd + dt:before {
	content: "\A";
	white-space: pre;
}
.lining dd + dd:before {
	content: ", ";
}
.lining dd:before {
	content: ": ";
	margin-left: -0.2em;
}

/* Dictionary Definition Style Markup */
.dictionary-style dt {
	display: inline;
	counter-reset: definitions;
}
.dictionary-style dt + dt:before {
	content: ", ";
	margin-left: -0.2em;
}
.dictionary-style dd {
	display: block;
	counter-increment: definitions;
}
.dictionary-style dd:before {
	content: counter(definitions, decimal) ". ";
}

/* Pagination */
.pagination {
   margin: 36px auto;
   text-align: center;
}
.pagination ul li {
   display: inline-block;
   margin: 0;
   padding: 0;
}
.pagination .page-numbers {
   font: 15px/18px 'opensans-bold', sans-serif;
   display: inline-block;
   padding: 6px 10px;
   margin-right: 3px;
   margin-bottom: 6px;
	color: #6E757C;
	background-color: #E6E8EB;

	-webkit-transition: all 200ms ease-in-out;
	-moz-transition: all 200ms ease-in-out;
	-o-transition: all 200ms ease-in-out;
	-ms-transition: all 200ms ease-in-out;
	transition: all 200ms ease-in-out;

   -moz-border-radius: 3px;
   -webkit-border-radius: 3px;
   -khtml-border-radius: 3px;
	border-radius: 3px;
}
.pagination .page-numbers:hover {
   background: #838A91;
   color: #fff;
}
.pagination .current,
.pagination .current:hover {
   background-color: #11ABB0;
   color: #fff;
}
.pagination .inactive,
.pagination .inactive:hover {
   background-color: #E6E8EB;
	color: #A9ADB2;
}
.pagination .prev, .pagination .next {}

/*  5. Images  --------------------------------------------------------- */

img {
   max-width: 100%;
   height: auto;
}
img.pull-right { margin: 12px 0px 0px 18px; }
img.pull-left { margin: 12px 18px 0px 0px; }

/*  6. Buttons  --------------------------------------------------------- */

.button,
.button:visited,
button,
input[type="submit"],
input[type="reset"],
input[type="button"] {
   font: 16px/30px 'opensans-bold', sans-serif;
   background: #11ABB0;
   display: inline-block;
	text-decoration: none;
   letter-spacing: 0;
   color: #fff;
	padding: 12px 20px;
	margin-bottom: 18px;
   border: none;
   cursor: pointer;
   height: auto;

   -webkit-transition: all .2s ease-in-out;
	-moz-transition: all .2s ease-in-out;
	-o-transition: all .2s ease-in-out;
	-ms-transition: all .2s ease-in-out;
	transition: all .2s ease-in-out;

   -moz-border-radius: 3px;
   -webkit-border-radius: 3px;
   -khtml-border-radius: 3px;
   border-radius: 3px;
}

.button:hover,
button:hover,
input[type="submit"]:hover,
input[type="reset"]:hover,
input[type="button"]:hover {
   background: #3d4145;
   color: #fff;
}

.button:active,
button:active,
input[type="submit"]:active,
input[type="reset"]:active,
input[type="button"]:active {
   background: #3d4145;
   color: #fff;
}

.button.full-width,
button.full-width,
input[type="submit"].full-width,
input[type="reset"].full-width,
input[type="button"].full-width {
	width: 100%;
	padding-left: 0 !important;
	padding-right: 0 !important;
	text-align: center;
}

/* Fix for odd Mozilla border & padding issues */
button::-moz-focus-inner,
input::-moz-focus-inner {
    border: 0;
    padding: 0;
}


/*  7. Forms  --------------------------------------------------------- */

form { margin-bottom: 24px; }
fieldset { margin-bottom: 24px; }

input[type="text"],
input[type="password"],
input[type="email"],
textarea,
select {
   display: block;
   padding: 18px 15px;
   margin: 0 0 24px 0;
   border: 0;
   outline: none;
   vertical-align: middle;
   min-width: 225px;
	max-width: 100%;
   font-size: 15px;
   line-height: 24px;
	color: #647373;
	background: #D3D9D9;

}

/* select { padding: 0;
   width: 220px;
   } */

input[type="text"]:focus,
input[type="password"]:focus,
input[type="email"]:focus,
textarea:focus {
   color: #B3B7BC;
	background-color: #3d4145;
}

textarea { min-height: 220px; }

label,
legend {
   font: 16px/24px 'opensans-bold', sans-serif;
	margin: 12px 0;
   color: #3d4145;
   display: block;
}
label span,
legend span {
	color: #8B9798;
   font: 14px/24px 'opensans-regular', sans-serif;
}

input[type="checkbox"],
input[type="radio"] {
    font-size: 15px;
    color: #737373;
}

input[type="checkbox"] { display: inline; }

/* ------------------------------------------------------------------ */
/* d. Grid
---------------------------------------------------------------------
   gutter = 40px.
/* ------------------------------------------------------------------ */

/* default
--------------------------------------------------------------- */
.row {
   width: 96%;
   max-width: 1020px;
   margin: 0 auto;
}
/* fixed width for IE8 */
.ie .row { width: 1000px ; }

.narrow .row { max-width: 980px; }

.row .row { width: auto; max-width: none; margin: 0 -20px; }

/* row clearing */
.row:before,
.row:after {
    content: " ";
    display: table;
}
.row:after {
    clear: both;
}

.column, .columns {
   position: relative;
   padding: 0 20px;
   min-height: 1px;
   float: left;
}
.column.centered, .columns.centered  {
    float: none;
    margin: 0 auto;
}

/* removed gutters */
.row.collapsed > .column,
.row.collapsed > .columns,
.column.collapsed, .columns.collapsed  { padding: 0; }

[class*="column"] + [class*="column"]:last-child { float: right; }
[class*="column"] + [class*="column"].end { float: right; }

/* column widths */
.row .one         { width: 8.33333%; }
.row .two         { width: 16.66667%; }
.row .three       { width: 25%; }
.row .four        { width: 33.33333%; }
.row .five        { width: 41.66667%; }
.row .six         { width: 50%; }
.row .seven       { width: 58.33333%; }
.row .eight       { width: 66.66667%; }
.row .nine        { width: 75%; }
.row .ten         { width: 83.33333%; }
.row .eleven      { width: 91.66667%; }
.row .twelve      { width: 100%; }

/* Offsets */
.row .offset-1    { margin-left: 8.33333%; }
.row .offset-2    { margin-left: 16.66667%; }
.row .offset-3    { margin-left: 25%; }
.row .offset-4    { margin-left: 33.33333%; }
.row .offset-5    { margin-left: 41.66667%; }
.row .offset-6    { margin-left: 50%; }
.row .offset-7    { margin-left: 58.33333%; }
.row .offset-8    { margin-left: 66.66667%; }
.row .offset-9    { margin-left: 75%; }
.row .offset-10   { margin-left: 83.33333%; }
.row .offset-11   { margin-left: 91.66667%; }

/* Push/Pull */
.row .push-1      { left: 8.33333%; }
.row .pull-1      { right: 8.33333%; }
.row .push-2      { left: 16.66667%; 	}
.row .pull-2      { right: 16.66667%; }
.row .push-3      { left: 25%; }
.row .pull-3      { right: 25%;	}
.row .push-4      { left: 33.33333%; }
.row .pull-4      { right: 33.33333%; }
.row .push-5      { left: 41.66667%; }
.row .pull-5      { right: 41.66667%; }
.row .push-6      { left: 50%; }
.row .pull-6      { right: 50%; }
.row .push-7      { left: 58.33333%; }
.row .pull-7      { right: 58.33333%; }
.row .push-8      { left: 66.66667%; 	}
.row .pull-8      { right: 66.66667%; }
.row .push-9      { left: 75%; }
.row .pull-9      { right: 75%; }
.row .push-10     { left: 83.33333%; }
.row .pull-10     { right: 83.33333%; }
.row .push-11     { left: 91.66667%; }
.row .pull-11     { right: 91.66667%; }

/* block grids
--------------------------------------------------------------------- */
.bgrid-sixths [class*="column"]   { width: 16.66667%; }
.bgrid-quarters [class*="column"] { width: 25%; }
.bgrid-thirds [class*="column"]   { width: 33.33333%; }
.bgrid-halves [class*="column"]   { width: 50%; }

[class*="bgrid"] [class*="column"] + [class*="column"]:last-child { float: left; }

/* Left clearing for block grid columns - columns that changes width in
different screen sizes. Allows columns with different heights to align
properly.
--------------------------------------------------------------------- */
.first { clear: left; }   /* first column in default screen */
.s-first { clear: none; } /* first column in smaller screens */

/* smaller screens
--------------------------------------------------------------- */
@media only screen and (max-width: 900px) {

   /* block grids on small screens */
   .s-bgrid-sixths [class*="column"]   { width: 16.66667%; }
   .s-bgrid-quarters [class*="column"] { width: 25%; }
   .s-bgrid-thirds [class*="column"]   { width: 33.33333%; }
   .s-bgrid-halves [class*="column"]   { width: 50%; }

   /* block grids left clearing */
   .first { clear: none; }
   .s-first { clear: left; }

}

/* mobile wide/smaller tablets
--------------------------------------------------------------- */
@media only screen and (max-width: 767px) {

   .row {
	   width: 460px;
	   margin: 0 auto;
      padding: 0;
	}
   .column, .columns {
	   width: auto !important;
	   float: none;
	   margin-left: 0;
	   margin-right: 0;
      padding: 0 30px;
   }
   .row .row { width: auto; max-width: none; margin: 0 -30px; }

   [class*="column"] + [class*="column"]:last-child { float: none; }
   [class*="bgrid"] [class*="column"] + [class*="column"]:last-child { float: none; }

   /* Offsets */
   .row .offset-1    { margin-left: 0%; }
   .row .offset-2    { margin-left: 0%; }
   .row .offset-3    { margin-left: 0%; }
   .row .offset-4    { margin-left: 0%; }
   .row .offset-5    { margin-left: 0%; }
   .row .offset-6    { margin-left: 0%; }
   .row .offset-7    { margin-left: 0%; }
   .row .offset-8    { margin-left: 0%; }
   .row .offset-9    { margin-left: 0%; }
   .row .offset-10   { margin-left: 0%; }
   .row .offset-11   { margin-left: 0%; }
}

/* mobile narrow
--------------------------------------------------------------- */
@media only screen and (max-width: 460px) {

   .row { width: auto; }

}

/* larger screens
--------------------------------------------------------------- */
@media screen and (min-width: 1200px) {

   .wide .row { max-width: 1180px; }

}

/* ------------------------------------------------------------------ */
/* e. Others
/* ------------------------------------------------------------------ */

/*  1. Clearing
    (http://nicolasgallagher.com/micro-clearfix-hack/
--------------------------------------------------------------------- */

.cf:before,
.cf:after {
    content: " ";
    display: table;
}
.cf:after {
    clear: both;
}

/*  2. Misc -------------------------------------------------------- */

.remove-bottom { margin-bottom: 0 !important; }
.half-bottom { margin-bottom: 12px !important; }
.add-bottom { margin-bottom: 24px !important; }
.no-border { border: none; }

.text-center  { text-align: center !important; }
.text-left    { text-align: left !important; }
.text-right   { text-align: right !important; }
.pull-left    { float: left !important; }
.pull-right   { float: right !important; }
.align-center {
	margin-left: auto !important;
	margin-right: auto !important;
	text-align: center !important;
}
