# Supplementary material for: Dataset of anomalies and malicious acts in a cyber-physical subsystem
Source: Data Brief. 2017 Jul 20;14:186–91. doi: 10.1016/j.dib.2017.07.038 (PMC5536820; doi:10.1016/j.dib.2017.07.038)
Supplement: Supplementary file 2 [file mmc2.zip › dataset/css/fontello/css/animation.css]

/*
   Animation example, for spinners
*/
.animate-spin {
  -moz-animation: spin 2s infinite linear;
  -o-animation: spin 2s infinite linear;
  -webkit-animation: spin 2s infinite linear;
  animation: spin 2s infinite linear;
  display: inline-block;
}
@-moz-keyframes spin {
  0% {
    -moz-transform: rotate(0deg);
    -o-transform: rotate(0deg);
    -webkit-transform: rotate(0deg);
    transform: rotate(0deg);
  }

  100% {
    -moz-transform: rotate(359deg);
    -o-transform: rotate(359deg);
    -webkit-transform: rotate(359deg);
    transform: rotate(359deg);
  }
}
@-webkit-keyframes spin {
  0% {
    -moz-transform: rotate(0deg);
    -o-transform: rotate(0deg);
    -webkit-transform: rotate(0deg);
    transform: rotate(0deg);
  }

  100% {
    -moz-transform: rotate(359deg);
    -o-transform: rotate(359deg);
    -webkit-transform: rotate(359deg);
    transform: rotate(359deg);
  }
}
@-o-keyframes spin {
  0% {
    -moz-transform: rotate(0deg);
    -o-transform: rotate(0deg);
    -webkit-transform: rotate(0deg);
    transform: rotate(0deg);
  }

  100% {
    -moz-transform: rotate(359deg);
    -o-transform: rotate(359deg);
    -webkit-transform: rotate(359deg);
    transform: rotate(359deg);
  }
}
@-ms-keyframes spin {
  0% {
    -moz-transform: rotate(0deg);
    -o-transform: rotate(0deg);
    -webkit-transform: rotate(0deg);
    transform: rotate(0deg);
  }

  100% {
    -moz-transform: rotate(359deg);
    -o-transform: rotate(359deg);
    -webkit-transform: rotate(359deg);
    transform: rotate(359deg);
  }
}
@keyframes spin {
  0% {
    -moz-transform: rotate(0deg);
    -o-transform: rotate(0deg);
    -webkit-transform: rotate(0deg);
    transform: rotate(0deg);
  }

  100% {
    -moz-transform: rotate(359deg);
    -o-transform: rotate(359deg);
    -webkit-transform: rotate(359deg);
    transform: rotate(359deg);
  }
}
