# Supplementary material for: Dataset of anomalies and malicious acts in a cyber-physical subsystem
Source: Data Brief. 2017 Jul 20;14:186–91. doi: 10.1016/j.dib.2017.07.038 (PMC5536820; doi:10.1016/j.dib.2017.07.038)
Supplement: Supplementary file 2 [file mmc2.zip › dataset/css/fontello/css/fontello-codes.css]

.icon-mail-1:before { content: '\e807'	} /* '' */
.icon-up-circle:before { content: '\e80c'	} /* '' */
.icon-down-circle-1:before { content: '\e80d'	} /* '' */
.icon-left-circle-1:before { content: '\e80e'	} /* '' */
.icon-right-circle-1:before { content: '\e80f'	} /* '' */
.icon-up-circle-1:before { content: '\e810'	} /* '' */
.icon-mail-2:before { content: '\e805'	} /* '' */
.icon-mail:before { content: '\e806'	} /* '' */
.icon-plus:before { content: '\e808'	} /* '' */
.icon-left-open:before { content: '\e801'	} /* '' */
.icon-right-open:before { content: '\e802'	} /* '' */
.icon-up-open:before { content: '\e803'	} /* '' */
.icon-down-circle:before { content: '\e809'	} /* '' */
.icon-left-circle:before { content: '\e80a'	} /* '' */
.icon-right-circle:before { content: '\e80b'	} /* '' */
.icon-down-open:before { content: '\e800'	} /* '' */
