# Supplementary material for: Dataset of anomalies and malicious acts in a cyber-physical subsystem
Source: Data Brief. 2017 Jul 20;14:186–91. doi: 10.1016/j.dib.2017.07.038 (PMC5536820; doi:10.1016/j.dib.2017.07.038)
Supplement: Supplementary file 2 [file mmc2.zip › dataset/css/fontello/css/fontello-embedded.css]

@font-face {
  font-family: 'fontello';
  src: url('../font/fontello.eot?74200426');
  src: url('../font/fontello.eot?74200426#iefix') format('embedded-opentype'),
       url('../font/fontello.svg?74200426#fontello') format('svg');
  font-weight: normal;
  font-style: normal;
}
@font-face {
  font-family: 'fontello';
  src: url('data:application/octet-stream;base64,d09GRgABAAAAAA2AAA4AAAAAF0QAAQAAAAAAAAAAAAAAAAAAAAAAAAAAAABPUy8yAAABRAAAAEQAAABWPilJPWNtYXAAAAGIAAAAPQAAAVLoGencY3Z0IAAAAcgAAAAUAAAAHAbX/wRmcGdtAAAB3AAABPkAAAmRigp4O2dhc3AAAAbYAAAACAAAAAgAAAAQZ2x5ZgAABuAAAAOQAAAF/Ad9QUNoZWFkAAAKcAAAADQAAAA2AZAy5GhoZWEAAAqkAAAAHQAAACQHlgNkaG10eAAACsQAAAAfAAAARD2GAABsb2NhAAAK5AAAACQAAAAkCjQLtm1heHAAAAsIAAAAIAAAACAA2wnBbmFtZQAACygAAAF3AAACzcydGhxwb3N0AAAMoAAAAIUAAADr+JuT5nByZXAAAA0oAAAAVgAAAFaSoZr/eJxjYGSexziBgZWBg6mKaQ8DA0MPhGZ8wGDIyMTAwMTAysyAFQSkuaYwOLxgeCHAHPQ/iyGKOYhhOlCYESQHAPYBC+R4nGNgYGBmgGAZBkYGEPAB8hjBfBYGAyDNAYRMIIkXzC8E/v8HsxhesIJYEowSDFBdYMDIxjDiAQDhZgjDAAAAeJxjYEADRgxGzEH/M0EYABHKA994nJ1V2XbTVhSVPGRwEjpkoKAO19w4UOvKhCkYMGkqxXYhHRwIrQQdpAx05J3HPutrjkK7Vh/5tO59PSS0dK22LJbPvkdbZ9g650YcIyp9Gohr1KGSlwOprD2WSvdJXNd1L4+VDAZxXbYST0mbqJ0kSmrd7FAu8VjrKlknWCfj5SBWT1WeZ6AM4hQeZUlEG0QbqZcmSeKJ4yeJFmcQHyVJICWjEKfSyFBCNRrEUtWhTOnQq9cTcdNAykajHnVYVPdDxSfHNafUrANGKlc5whXr1Ua+G6cDL3uQxDrBs62HMR54rH6UKpCKkenIP3ZKTpSGgVRx1KFW4ugwk1/3kUwqzUCmjGJFpe6BuN39dNsWMT10Or4uSpVGqrq5ziia7dHxqIMoD9nG6aTc0Nn28OUZU1SrXXGz7UBmDVxKyWx0n0QAHSZS4+kBTjWcAqkZ9UfF2efPARLJXJSqPFUyh3oDmTM7e3Ex7W4nq7JwpJ8HMm92duOdh0OnV4d/0foXTOHMR4/iYn4+QvpQan4iTiSlRljM8qeGH3FXIEK5MYgLF8rgU4Q5dEXa2WZd47Ux9obP+UqpYT0J2uij+H4K/U4kKxxnUaP1SJzNY9d1rdxnUEu1uxc7Mq9DlSLu7wsLrjPnhGGeFgtVX5753gU0/waIZ/xA3jSFS/uWKUq0b5uiTLtoigrtElSlXTbFFO2KKaZpz5pihvYdU8zSnjMy4//L3OeR+xze8ZCb9l3kpn0PuWnfR27aD5CbViE3bR25aS8gN61GbtpVozp2BBoGaRdSFUHQNLL6YdxWm/VA1ow0fGlg8i5iyPrqREedtbXKH8V/deILB3Jpoqe7Iheb4i6v2xY+PN3uq4+aRt2w1fjGkfIwHkZ6HJrQWfnN4b/tTd0umu4yqjLoARVMCsAAZe1AAtM62wmk9Zqn+PIHYFyGeM5KQ7VUnzuGpu/leV/3sTnxvsftxi63XHd5CVnWDXJj9vDfUmSq6x/lLa1UJ0esKyePVWsYQyq8KLq+kpR7tLUbvyipsvJelNbK55OQmz2DG0Jbtu5hsCNMacolHl5TpSg91FKOskMsbynKPOCUiwtahsS4DnUPamvE6aF6GBsLIYahtL0QcEgpXRXftMp38R6ra9jo+MUV4el6chIRn+Iq+1HwVNdG/egO2rxm3TKDKVWqp/uMT7Gv2/ZRWWmkjrMXt1QH1zTrGjkV00/ka+B0bzho3QM9VHw0QSNVNcfoxihjNJY15d8EdDFWfsNo1WL7PdxPnaRVrLlLmOybE/fgtLv9Kvu1nFtG1v3XBr1t5IqfIzG/LQr8Owdit2QN1DuTgRgLyFnQGMYWJncYroNtxG32Pyan/9+GhUVyVzsau3nqw9WTUSV32fK4y012WdejNkfVThr7CI0tDzfm2OFyLLbEYEG2/sH/Me4Bd2lRAuDQyGWYiNp0oZ7q4eoeq7FtOFcSAXbNseN0AHoALkHfHLvW8wmA9dwj5y7AfXIIdsgh+JQcgs/IuQXwOTkEX5BDMCCHYJecOwAPyCF4SA7BHjkEj8jZBPiSHIKvyCGIySFIyLkN8JgcgifkEHxNDsE3Rq5OZP6WB9kA+s6im0CpnRoc2jhkRq5N2Ps8WPaBRWQfWkTqkZHrE+pTHiz1e4tI/cEiUn80cmNC/YkHS/3ZIlJ/sYjUZ8aXmSMprw6e844O/gSX6q1eAAAAAAEAAf//AA94nKWU32tbZRjHn+/7nh85yVnTk/QQEeKahZpBZLrFQwTBhZoSQUKtE6EXdlV64YobY4p34oWjjsFsYak34roIKgiTloGu/voTBptXXphsDEuKXoi/KCV94/O+sdPGyx44nDfPed7n832+53lDIL5kR3xEDjnXbeBwMSh7yKDQwCxmG8pviKGGauKkXhJxfm9eXJDPk8v5jjD5yHhw0dDpJvEqZpbNU13l4H/2aIYjeU/ogXcBsyaDS4s+rbmsfNqrydKMiNNdj/Mb+MPU/byvDSdVkyyT/6ZY5pVLcTpAD1fyB/xE3Iu5luQAMK6Los4rmtJNTKQDERQ95FhEDuWxIBfYogrR/RnyXXVebKnzXwHdi5A4pv5E7G38pN6PflMWur9rXu8e6/vB8HxK0qOVR5JDTIy5ji0F/AGigEYSxT3eYclkMUSmjLEgU4hyIY4jQHV1FdXuA0rJjvL/Ulm8ODenPjuHK5d/uXRJ3Tt6Wb1CJEyfi+IaV/HoUOWg59gWyOHq46RBdX6PKWZhYiTF/WFM19fN4Xt1XL6lqvim+w7O3D59Wl2/rZ7FF+bbrMhFmaUEFSuHWR2sumMLqTVLmibL0hUtsHxOSQT6ckeKCHNBPshFuaAUyEW11lZrmGzjZlut4rk2JtWa0ds7JTtyij1KUbbyYCoYZpucvjuIP21KVsO0ljoyhNEjGH4Kow8B5YJbcGVnYUP9urGwsIHhjQXld2rNZg0vXdiN8NvvNnVM27IfVvl/rCd12c29rCUd6+yX5WYGWDs/buomBlgd3ey+WLZmlQf6ulbThfeyappvOFd4DkYpxvNcqjwWBwmM25YQkqSgV5lziidCYpKxLEdCTniel/SSwUg65aSZzmOZ4tvOlPNRPuSp2FZLakvw8LwBsTPXbn18FjM31LZAHK/Bd3r0bat1965hr8gledCwn6hEHh+7OIRMsAapDxJPo5zWeaJOQtAJnnpBNZA+dLZFMcTsZNE+RMNGgnQzUSnK49a62oaDc7CE2lrXqJcRwxnELaXUxR6JD9qtT872Pf6Qe8/t8hMQFIcU/Icj5TjDWAaJae4Zsk7swQl2AoN8HPuHny4XwnxYwq0bcO578LXmyyz/fk91LfiYx9DOzB0tYJefNfyjlSPcuznSgubNBxDz/6Jf0Ohn9jiffpxGDXqs4JbCUpRix1+/j1650/qUfV83gT77S2P730pwc/54nGNgZGBgAGLjDOXd8fw2Xxm4mV8ARRjOu0w+BKGjmxgY/mcyv2AOAnI5GJhAogA2igsbeJxjYGRgYA76n8UQxfyCAQiAJCMDKhAEAGaDBAIAAAB4nGN+wcDADMRMHRAMYjOXQekFUPwCDS9AxQDDpQy4AAAAAAAAGAAyAEoAYgCaANYBAAEuAWQBmgHQAgQCQgKCAsIC/gABAAAAEQATAAQAAAAAAAIADgAbAG4AAABJCZEAAAAAeJx1kMtqwkAUhv/x0otCW1rotrMqSmm8YDeCIFh0026kuC0xxiQSMzIZBV+j79CH6Uv0WfqbjKUoTZjMd745c+ZkAFzjGwL588SRs8AZo5wLOEXPcpH+2XKJ/GK5jCreLJ/Qv1uu4AGB5Spu8MEKonTOaIFPywJX4tJyARfiznKR/tFyidyzXMateLV8Qu9ZrmAiUstV3IuvgVptdRSERtYGddlutjpyupWKKkrcWLprEyqdyr6cq8T4cawcTy33PPaDdezqfbifJ75OI5XIltPcq5Gf+No1/mxXPd0EbWPmcq7VUg5thlxptfA944TGrLqNxt/zMIDCCltoRLyqEAYSNdo65zaaaKFDmjJDMjPPipDARUzjYs0dYbaSMu5zzBkltD4zYrIDj9/lkR+TAu6PWUUfrR7GE9LujCjzkn057O4wa0RKskw3s7Pf3lNseFqb1nDXrkuddSUxPKgheR+7tQWNR+9kt2Jou2jw/ef/fgDdX4RLAHicbYzBDoIwEER3sIJtKcqH7KH+kcGqJBUalPj7ajcxPTiXeZvsG6pIYuh/eiJU2EBhixoNdtAwsGjh0GGPA3p9nl8TzylMOobLM5NZxutNsFlT7vp+GiMf1beEvUpxfdisD+MyxGDzgHArE3Loz4iQK97Zu0Jg35UKe/uT2BO9AZhLOeMAAABLuADIUlixAQGOWbkIAAgAYyCwASNEsAMjcLIEKAlFUkSyCgIHKrEGAUSxJAGIUViwQIhYsQYDRLEmAYhRWLgEAIhYsQYBRFlZWVm4Af+FsASNsQUARAAA') format('woff'),
       url('data:application/octet-stream;base64,AAEAAAAOAIAAAwBgT1MvMj4pST0AAADsAAAAVmNtYXDoGencAAABRAAAAVJjdnQgBtf/BAAADTwAAAAcZnBnbYoKeDsAAA1YAAAJkWdhc3AAAAAQAAANNAAAAAhnbHlmB31BQwAAApgAAAX8aGVhZAGQMuQAAAiUAAAANmhoZWEHlgNkAAAIzAAAACRobXR4PYYAAAAACPAAAABEbG9jYQo0C7YAAAk0AAAAJG1heHAA2wnBAAAJWAAAACBuYW1lzJ0aHAAACXgAAALNcG9zdPibk+YAAAxIAAAA63ByZXCSoZr/AAAW7AAAAFYAAQOeAZAABQAIAnoCvAAAAIwCegK8AAAB4AAxAQIAAAIABQMAAAAAAAAAAAAAAAAAAAAAAAAAAAAAUGZFZABA6ADoEANS/2oAWgNSAJcAAAABAAAAAAAAAAAAAwAAAAMAAAAcAAEAAAAAAEwAAwABAAAAHAAEADAAAAAIAAgAAgAAAADoA+gQ//8AAAAA6ADoBf//AAAYARgAAAEAAAAAAAAAAAAAAQYAAAAAAAAAAAAAAAAAAAAAAAAAAAAAAAAAAAAAAAAAAAAAAAAAAAAAAAAAAAAAAAAAAAAAAAAAAAAAAAAAAAAAAAAAAAAAAAAAAAAAAAAAAAAAAAAAAAAAAAAAAAAAAAAAAAAAAAAAAAAAAAAAAAAAAAAAAAAAAAAAAAAAAAAAAAAAAAAAAAAAAAAAAAAAAAAAAAAAAAAAAAAAAAAAAAAAAAAAAAAAAAAAAAAAAAAAAAAAAAAAAAAAAAAAAAAAAAAAAAAAAAAAAAAAAAAAAAAAAAAAAAAAAAAAAAAAAAAAAAAAAAAAAAAAAAAAAAAAAAAAAAAAAAAAAAAAAAAAAAAAAAAAAAABAAAAAAPoAqIABgAGswUBASgrETcJARcBJ5QBYAFglP4MlAIOlP6hAV+U/gyUAAABAAD/agKIA1IABwAGswYCASgrETcBFwkBBwGUAWCU/qEBX5T+oAFelQFflP6g/qCUAWAAAQAA/2oCiANSAAYABrMGAwEoKxUJATcBFwEBYP6glAFglP4MAgFgAWCU/qGV/gwAAQAAAAAD6AKiAAYABrMEAgEoKzUBNwEHCQEBYJQB9JT+oP6grgFglP4MlAFf/qEABAAAAAADdgKVAAQABwAKAA0AJkAjDQwLCgkIBwQDAAoAAQFCAAEAAAFNAAEBAFEAAAEARRMRAhErCQEhARcBIQE3JREhEQUCRAEC/OsBA4f+hAL4/oS6AQH8igEDATL+9QEIfwHl/pY18v4EAfzzAAQAAP/jA+gC2QAEAAcADAAPAC9ALA8ODQwLCAcGBQMCAQwAAQFCAAEAAAFNAAEBAFECAQABAEUAAAoJAAQABAMPKxUBFzcBJREXJzUhFQE/AREBRLCwAUT8GP7+A+j+DPb+HQFWZGT+qnIBnpPsjY3+4zGT/mIAAAIAAAAAA48CrQAEAAkAIkAfCQYFBAEABgEAAUIAAAEBAE0AAAABUQABAAFFFBICESsBJTUhFQElESERAdP+PwN9/kQBvPyDAW7SbW3+s9L+SwG2AAEAAP+fA48DHQALACtAKAAEAwEETQYFAgMCAQABAwBZAAQEAVEAAQQBRQAAAAsACxERERERBxQrARUhESMRITUhETMRA4/+sd/+sQFP3wHO3/6wAVDfAU/+sQAAAgAA/2kD6ANRAAwAEgAdQBoSERAPDg0GAAEBQgABAQpDAAAACwBEFRMCESsBFA4BIC4BED4BIB4BATcnBycHA+iG5v7w5oaG5gEQ5ob+DOhHoaFHAV2I5oaG5gEQ5oaG5v6+6UehoUcAAAAAAgAA/2kD6ANRAAwAEgAdQBoSERAPDg0GAAEBQgABAQpDAAAACwBEFRMCESsBFA4BIC4BED4BIB4BATcnNycHA+iG5v7w5oaG5gEQ5ob+O0ehoUfpAV2I5oaG5gEQ5oaG5v6QR6GhR+gAAAAAAgAA/2kD6ANRAAwAEgAdQBoSERAPDg0GAAEBQgABAQpDAAAACwBEFRMCESsBFA4BIC4BED4BIB4BATcnBxcHA+iG5v7w5oaG5gEQ5ob93enpR6GhAV2I5oaG5gEQ5oaG5v6Q6OhHoaEAAAAAAgAA/2kD6ANRAAwAEgAdQBoSERAPDg0GAAEBQgABAQpDAAAACwBEFRMCESsBFA4BIC4BED4BIB4BBTcnBxc3A+iG5v7w5oaG5gEQ5ob+rUfo6EehAV2I5oaG5gEQ5oaG5v5H6elHoQACAAD/ngOPAyAACAAPADNAMAoBAAIBQgUEAgIDAAMCAGgAAABpAAEDAwFPAAEBA1EAAwEDRQkJCQ8JDxEUExIGEysBFAAEABIABAAFFzcjNSMVA4/++v6Q/vgCAQQBdAEC/WTf3qVwAV64/voCAQoBbAEMBv8Avd7e4eEAAgAA/58DkAMfAAgADwA4QDUJAQMBCgECAwsBAAIDQgABAAMCAQNZAAIAAAJNAAICAFMEAQACAEcBAA8ODQwFBAAIAQgFDysFIgAQAAQAEgADBxc1MzUjAdG5/voBBgFyAQQC/vi53t7h4WEBCAFuAQoE/v7+iv8AApvf3qZwAAACAAD/nQOPAyEACAAPADhANQsBAgAKAQMCCQEBAwNCBAEAAAIDAAJZAAMBAQNNAAMDAVMAAQMBRwEADw4NDAUEAAgBCAUPKwEyABAABAASABM3JxUjFTMB0bgBBv76/pD++AIBBLve3uHhAx3++v6O/vwEAQwBagEO/V7g3qZwAAIAAP+dA48DHQAIAA8AMUAuCgECAAFCAAACAGoFBAICAwJqAAMBAQNNAAMDAVQAAQMBSAkJCQ8JDxEUExIGEysTNAAgABAABAAlJwczFTM1EgEEAXMBBv76/pD++AKf4N6ncAFeuQEG/vr+jv78BAEMt97e4eEAAAEAAAABAAAzaCO7Xw889QALA+gAAAAAz0STwgAAAADPRFuCAAD/aQPoA1IAAAAIAAIAAAAAAAAAAQAAA1L/agBaA+gAAAAAA+gAAQAAAAAAAAAAAAAAAAAAABED6AAAA+gAAAKIAAACiAAAA+gAAAN2AAAD6AAAA6AAAAOgAAAD6AAAA+gAAAPoAAAD6AAAA6AAAAOgAAADoAAAA6AAAAAAAAAAGAAyAEoAYgCaANYBAAEuAWQBmgHQAgQCQgKCAsIC/gABAAAAEQATAAQAAAAAAAIADgAbAG4AAABJCZEAAAAAAAAAEgDeAAEAAAAAAAAANQAAAAEAAAAAAAEACAA1AAEAAAAAAAIABwA9AAEAAAAAAAMACABEAAEAAAAAAAQACABMAAEAAAAAAAUACwBUAAEAAAAAAAYACABfAAEAAAAAAAoAKwBnAAEAAAAAAAsAEwCSAAMAAQQJAAAAagClAAMAAQQJAAEAEAEPAAMAAQQJAAIADgEfAAMAAQQJAAMAEAEtAAMAAQQJAAQAEAE9AAMAAQQJAAUAFgFNAAMAAQQJAAYAEAFjAAMAAQQJAAoAVgFzAAMAAQQJAAsAJgHJQ29weXJpZ2h0IChDKSAyMDE0IGJ5IG9yaWdpbmFsIGF1dGhvcnMgQCBmb250ZWxsby5jb21mb250ZWxsb1JlZ3VsYXJmb250ZWxsb2ZvbnRlbGxvVmVyc2lvbiAxLjBmb250ZWxsb0dlbmVyYXRlZCBieSBzdmcydHRmIGZyb20gRm9udGVsbG8gcHJvamVjdC5odHRwOi8vZm9udGVsbG8uY29tAEMAbwBwAHkAcgBpAGcAaAB0ACAAKABDACkAIAAyADAAMQA0ACAAYgB5ACAAbwByAGkAZwBpAG4AYQBsACAAYQB1AHQAaABvAHIAcwAgAEAAIABmAG8AbgB0AGUAbABsAG8ALgBjAG8AbQBmAG8AbgB0AGUAbABsAG8AUgBlAGcAdQBsAGEAcgBmAG8AbgB0AGUAbABsAG8AZgBvAG4AdABlAGwAbABvAFYAZQByAHMAaQBvAG4AIAAxAC4AMABmAG8AbgB0AGUAbABsAG8ARwBlAG4AZQByAGEAdABlAGQAIABiAHkAIABzAHYAZwAyAHQAdABmACAAZgByAG8AbQAgAEYAbwBuAHQAZQBsAGwAbwAgAHAAcgBvAGoAZQBjAHQALgBoAHQAdABwADoALwAvAGYAbwBuAHQAZQBsAGwAbwAuAGMAbwBtAAAAAAIAAAAAAAAACgAAAAAAAAAAAAAAAAAAAAAAAAAAAAAAEQAAAQIBAwEEAQUBBgEHAQgBCQEKAQsBDAENAQ4BDwEQAREJZG93bi1vcGVuCWxlZnQtb3BlbgpyaWdodC1vcGVuB3VwLW9wZW4GbWFpbC0yBG1haWwGbWFpbC0xBHBsdXMLZG93bi1jaXJjbGULbGVmdC1jaXJjbGUMcmlnaHQtY2lyY2xlCXVwLWNpcmNsZQ1kb3duLWNpcmNsZS0xDWxlZnQtY2lyY2xlLTEOcmlnaHQtY2lyY2xlLTELdXAtY2lyY2xlLTEAAAAAAQAB//8ADwAAAAAAAAAAAAAAAAAAAAAAMgAyA1L/aQNS/2mwACywIGBmLbABLCBkILDAULAEJlqwBEVbWCEjIRuKWCCwUFBYIbBAWRsgsDhQWCGwOFlZILAKRWFksChQWCGwCkUgsDBQWCGwMFkbILDAUFggZiCKimEgsApQWGAbILAgUFghsApgGyCwNlBYIbA2YBtgWVlZG7AAK1lZI7AAUFhlWVktsAIsIEUgsAQlYWQgsAVDUFiwBSNCsAYjQhshIVmwAWAtsAMsIyEjISBksQViQiCwBiNCsgoAAiohILAGQyCKIIqwACuxMAUlilFYYFAbYVJZWCNZISCwQFNYsAArGyGwQFkjsABQWGVZLbAELLAHQyuyAAIAQ2BCLbAFLLAHI0IjILAAI0JhsIBisAFgsAQqLbAGLCAgRSCwAkVjsAFFYmBEsAFgLbAHLCAgRSCwACsjsQIEJWAgRYojYSBkILAgUFghsAAbsDBQWLAgG7BAWVkjsABQWGVZsAMlI2FERLABYC2wCCyxBQVFsAFhRC2wCSywAWAgILAJQ0qwAFBYILAJI0JZsApDSrAAUlggsAojQlktsAosILgEAGIguAQAY4ojYbALQ2AgimAgsAsjQiMtsAssS1RYsQcBRFkksA1lI3gtsAwsS1FYS1NYsQcBRFkbIVkksBNlI3gtsA0ssQAMQ1VYsQwMQ7ABYUKwCitZsABDsAIlQrEJAiVCsQoCJUKwARYjILADJVBYsQEAQ2CwBCVCioogiiNhsAkqISOwAWEgiiNhsAkqIRuxAQBDYLACJUKwAiVhsAkqIVmwCUNHsApDR2CwgGIgsAJFY7ABRWJgsQAAEyNEsAFDsAA+sgEBAUNgQi2wDiyxAAVFVFgAsAwjQiBgsAFhtQ0NAQALAEJCimCxDQUrsG0rGyJZLbAPLLEADistsBAssQEOKy2wESyxAg4rLbASLLEDDistsBMssQQOKy2wFCyxBQ4rLbAVLLEGDistsBYssQcOKy2wFyyxCA4rLbAYLLEJDistsBkssAgrsQAFRVRYALAMI0IgYLABYbUNDQEACwBCQopgsQ0FK7BtKxsiWS2wGiyxABkrLbAbLLEBGSstsBwssQIZKy2wHSyxAxkrLbAeLLEEGSstsB8ssQUZKy2wICyxBhkrLbAhLLEHGSstsCIssQgZKy2wIyyxCRkrLbAkLCA8sAFgLbAlLCBgsA1gIEMjsAFgQ7ACJWGwAWCwJCohLbAmLLAlK7AlKi2wJywgIEcgILACRWOwAUViYCNhOCMgilVYIEcgILACRWOwAUViYCNhOBshWS2wKCyxAAVFVFgAsAEWsCcqsAEVMBsiWS2wKSywCCuxAAVFVFgAsAEWsCcqsAEVMBsiWS2wKiwgNbABYC2wKywAsANFY7ABRWKwACuwAkVjsAFFYrAAK7AAFrQAAAAAAEQ+IzixKgEVKi2wLCwgPCBHILACRWOwAUViYLAAQ2E4LbAtLC4XPC2wLiwgPCBHILACRWOwAUViYLAAQ2GwAUNjOC2wLyyxAgAWJSAuIEewACNCsAIlSYqKRyNHI2EgWGIbIVmwASNCsi4BARUUKi2wMCywABawBCWwBCVHI0cjYbAGRStlii4jICA8ijgtsDEssAAWsAQlsAQlIC5HI0cjYSCwBCNCsAZFKyCwYFBYILBAUVizAiADIBuzAiYDGllCQiMgsAhDIIojRyNHI2EjRmCwBEOwgGJgILAAKyCKimEgsAJDYGQjsANDYWRQWLACQ2EbsANDYFmwAyWwgGJhIyAgsAQmI0ZhOBsjsAhDRrACJbAIQ0cjRyNhYCCwBEOwgGJgIyCwACsjsARDYLAAK7AFJWGwBSWwgGKwBCZhILAEJWBkI7ADJWBkUFghGyMhWSMgILAEJiNGYThZLbAyLLAAFiAgILAFJiAuRyNHI2EjPDgtsDMssAAWILAII0IgICBGI0ewACsjYTgtsDQssAAWsAMlsAIlRyNHI2GwAFRYLiA8IyEbsAIlsAIlRyNHI2EgsAUlsAQlRyNHI2GwBiWwBSVJsAIlYbABRWMjIFhiGyFZY7ABRWJgIy4jICA8ijgjIVktsDUssAAWILAIQyAuRyNHI2EgYLAgYGawgGIjICA8ijgtsDYsIyAuRrACJUZSWCA8WS6xJgEUKy2wNywjIC5GsAIlRlBYIDxZLrEmARQrLbA4LCMgLkawAiVGUlggPFkjIC5GsAIlRlBYIDxZLrEmARQrLbA5LLAwKyMgLkawAiVGUlggPFkusSYBFCstsDossDEriiAgPLAEI0KKOCMgLkawAiVGUlggPFkusSYBFCuwBEMusCYrLbA7LLAAFrAEJbAEJiAuRyNHI2GwBkUrIyA8IC4jOLEmARQrLbA8LLEIBCVCsAAWsAQlsAQlIC5HI0cjYSCwBCNCsAZFKyCwYFBYILBAUVizAiADIBuzAiYDGllCQiMgR7AEQ7CAYmAgsAArIIqKYSCwAkNgZCOwA0NhZFBYsAJDYRuwA0NgWbADJbCAYmGwAiVGYTgjIDwjOBshICBGI0ewACsjYTghWbEmARQrLbA9LLAwKy6xJgEUKy2wPiywMSshIyAgPLAEI0IjOLEmARQrsARDLrAmKy2wPyywABUgR7AAI0KyAAEBFRQTLrAsKi2wQCywABUgR7AAI0KyAAEBFRQTLrAsKi2wQSyxAAEUE7AtKi2wQiywLyotsEMssAAWRSMgLiBGiiNhOLEmARQrLbBELLAII0KwQystsEUssgAAPCstsEYssgABPCstsEcssgEAPCstsEgssgEBPCstsEkssgAAPSstsEossgABPSstsEsssgEAPSstsEwssgEBPSstsE0ssgAAOSstsE4ssgABOSstsE8ssgEAOSstsFAssgEBOSstsFEssgAAOystsFIssgABOystsFMssgEAOystsFQssgEBOystsFUssgAAPistsFYssgABPistsFcssgEAPistsFgssgEBPistsFkssgAAOistsFossgABOistsFsssgEAOistsFwssgEBOistsF0ssDIrLrEmARQrLbBeLLAyK7A2Ky2wXyywMiuwNystsGAssAAWsDIrsDgrLbBhLLAzKy6xJgEUKy2wYiywMyuwNistsGMssDMrsDcrLbBkLLAzK7A4Ky2wZSywNCsusSYBFCstsGYssDQrsDYrLbBnLLA0K7A3Ky2waCywNCuwOCstsGkssDUrLrEmARQrLbBqLLA1K7A2Ky2wayywNSuwNystsGwssDUrsDgrLbBtLCuwCGWwAyRQeLABFTAtAAAAS7gAyFJYsQEBjlm5CAAIAGMgsAEjRLADI3CyBCgJRVJEsgoCByqxBgFEsSQBiFFYsECIWLEGA0SxJgGIUVi4BACIWLEGAURZWVlZuAH/hbAEjbEFAEQAAA==') format('truetype');
}
/* Chrome hack: SVG is rendered more smooth in Windozze. 100% magic, uncomment if you need it. */
/* Note, that will break hinting! In other OS-es font will be not as sharp as it could be */
/*
@media screen and (-webkit-min-device-pixel-ratio:0) {
  @font-face {
    font-family: 'fontello';
    src: url('../font/fontello.svg?74200426#fontello') format('svg');
  }
}
*/
 
 [class^="icon-"]:before, [class*=" icon-"]:before {
  font-family: "fontello";
  font-style: normal;
  font-weight: normal;
  speak: none;
 
  display: inline-block;
  text-decoration: inherit;
  width: 1em;
  margin-right: .2em;
  text-align: center;
  /* opacity: .8; */
 
  /* For safety - reset parent styles, that can break glyph codes*/
  font-variant: normal;
  text-transform: none;
     
  /* fix buttons height, for twitter bootstrap */
  line-height: 1em;
 
  /* Animation center compensation - margins should be symmetric */
  /* remove if not needed */
  margin-left: .2em;
 
  /* you can be more comfortable with increased icons size */
  /* font-size: 120%; */
 
  /* Uncomment for 3D effect */
  /* text-shadow: 1px 1px 1px rgba(127, 127, 127, 0.3); */
}
.icon-mail-1:before { content: '\e807'; } /* '' */
.icon-up-circle:before { content: '\e80c'; } /* '' */
.icon-down-circle-1:before { content: '\e80d'; } /* '' */
.icon-left-circle-1:before { content: '\e80e'; } /* '' */
.icon-right-circle-1:before { content: '\e80f'; } /* '' */
.icon-up-circle-1:before { content: '\e810'; } /* '' */
.icon-mail-2:before { content: '\e805'; } /* '' */
.icon-mail:before { content: '\e806'; } /* '' */
.icon-plus:before { content: '\e808'; } /* '' */
.icon-left-open:before { content: '\e801'; } /* '' */
.icon-right-open:before { content: '\e802'; } /* '' */
.icon-up-open:before { content: '\e803'; } /* '' */
.icon-down-circle:before { content: '\e809'; } /* '' */
.icon-left-circle:before { content: '\e80a'; } /* '' */
.icon-right-circle:before { content: '\e80b'; } /* '' */
.icon-down-open:before { content: '\e800'; } /* '' */
