# Supplementary material for: Dataset of anomalies and malicious acts in a cyber-physical subsystem
Source: Data Brief. 2017 Jul 20;14:186–91. doi: 10.1016/j.dib.2017.07.038 (PMC5536820; doi:10.1016/j.dib.2017.07.038)
Supplement: Supplementary file 2 [file mmc2.zip › dataset/css/fontello/css/fontello-ie7-codes.css]

.icon-mail-1 { *zoom: expression( this.runtimeStyle['zoom'] = '1'	this.innerHTML = '&#xe807;&nbsp;'); }
.icon-up-circle { *zoom: expression( this.runtimeStyle['zoom'] = '1'	this.innerHTML = '&#xe80c;&nbsp;'); }
.icon-down-circle-1 { *zoom: expression( this.runtimeStyle['zoom'] = '1'	this.innerHTML = '&#xe80d;&nbsp;'); }
.icon-left-circle-1 { *zoom: expression( this.runtimeStyle['zoom'] = '1'	this.innerHTML = '&#xe80e;&nbsp;'); }
.icon-right-circle-1 { *zoom: expression( this.runtimeStyle['zoom'] = '1'	this.innerHTML = '&#xe80f;&nbsp;'); }
.icon-up-circle-1 { *zoom: expression( this.runtimeStyle['zoom'] = '1'	this.innerHTML = '&#xe810;&nbsp;'); }
.icon-mail-2 { *zoom: expression( this.runtimeStyle['zoom'] = '1'	this.innerHTML = '&#xe805;&nbsp;'); }
.icon-mail { *zoom: expression( this.runtimeStyle['zoom'] = '1'	this.innerHTML = '&#xe806;&nbsp;'); }
.icon-plus { *zoom: expression( this.runtimeStyle['zoom'] = '1'	this.innerHTML = '&#xe808;&nbsp;'); }
.icon-left-open { *zoom: expression( this.runtimeStyle['zoom'] = '1'	this.innerHTML = '&#xe801;&nbsp;'); }
.icon-right-open { *zoom: expression( this.runtimeStyle['zoom'] = '1'	this.innerHTML = '&#xe802;&nbsp;'); }
.icon-up-open { *zoom: expression( this.runtimeStyle['zoom'] = '1'	this.innerHTML = '&#xe803;&nbsp;'); }
.icon-down-circle { *zoom: expression( this.runtimeStyle['zoom'] = '1'	this.innerHTML = '&#xe809;&nbsp;'); }
.icon-left-circle { *zoom: expression( this.runtimeStyle['zoom'] = '1'	this.innerHTML = '&#xe80a;&nbsp;'); }
.icon-right-circle { *zoom: expression( this.runtimeStyle['zoom'] = '1'	this.innerHTML = '&#xe80b;&nbsp;'); }
.icon-down-open { *zoom: expression( this.runtimeStyle['zoom'] = '1'	this.innerHTML = '&#xe800;&nbsp;'); }
