# Supplementary material for: Dataset of anomalies and malicious acts in a cyber-physical subsystem
Source: Data Brief. 2017 Jul 20;14:186–91. doi: 10.1016/j.dib.2017.07.038 (PMC5536820; doi:10.1016/j.dib.2017.07.038)
Supplement: Supplementary file 2 [file mmc2.zip › dataset/css/font-awesome/less/list.less]

// List Icons
// -------------------------

.@{fa-css-prefix}-ul {
  padding-left: 0;
  margin-left: @fa-li-width;
  list-style-type: none;
  > li { position: relative; }
}
.@{fa-css-prefix}-li {
  position: absolute;
  left: -@fa-li-width;
  width: @fa-li-width;
  top: (2em / 14);
  text-align: center;
  &.@{fa-css-prefix}-lg {
    left: -@fa-li-width + (4em / 14);
  }
}
