# Supplementary material for: Dataset of anomalies and malicious acts in a cyber-physical subsystem
Source: Data Brief. 2017 Jul 20;14:186–91. doi: 10.1016/j.dib.2017.07.038 (PMC5536820; doi:10.1016/j.dib.2017.07.038)
Supplement: Supplementary file 2 [file mmc2.zip › dataset/css/font-awesome/less/font-awesome.less]

/*!
 *  Font Awesome 4.0.3 by @davegandy - http://fontawesome.io - @fontawesome
 *  License - http://fontawesome.io/license (Font: SIL OFL 1.1, CSS: MIT License)
 */

@import "variables";
@import "mixins";
@import "path";
@import "core";
@import "larger";
@import "fixed-width";
@import "list";
@import "bordered-pulled";
@import "spinning";
@import "rotated-flipped";
@import "stacked";
@import "icons";
