# Supplementary material for: Dataset of anomalies and malicious acts in a cyber-physical subsystem
Source: Data Brief. 2017 Jul 20;14:186–91. doi: 10.1016/j.dib.2017.07.038 (PMC5536820; doi:10.1016/j.dib.2017.07.038)
Supplement: Supplementary file 2 [file mmc2.zip › dataset/css/font-awesome/scss/_path.scss]

/* FONT PATH
 * -------------------------- */

@font-face {
  font-family: 'FontAwesome';
  src: url('#{$fa-font-path}/fontawesome-webfont.eot?v=#{$fa-version}');
  src: url('#{$fa-font-path}/fontawesome-webfont.eot?#iefix&v=#{$fa-version}') format('embedded-opentype'),
    url('#{$fa-font-path}/fontawesome-webfont.woff?v=#{$fa-version}') format('woff'),
    url('#{$fa-font-path}/fontawesome-webfont.ttf?v=#{$fa-version}') format('truetype'),
    url('#{$fa-font-path}/fontawesome-webfont.svg?v=#{$fa-version}#fontawesomeregular') format('svg');
  //src: url('#{$fa-font-path}/FontAwesome.otf') format('opentype'); // used when developing fonts
  font-weight: normal;
  font-style: normal;
}
