# Supplementary material for: Dataset of anomalies and malicious acts in a cyber-physical subsystem
Source: Data Brief. 2017 Jul 20;14:186–91. doi: 10.1016/j.dib.2017.07.038 (PMC5536820; doi:10.1016/j.dib.2017.07.038)
Supplement: Supplementary file 2 [file mmc2.zip › dataset/css/font-awesome/scss/_icons.scss]

/* Font Awesome uses the Unicode Private Use Area (PUA) to ensure screen
   readers do not read off random characters that represent icons */

.#{$fa-css-prefix}-glass:before { content: $fa-var-glass; }
.#{$fa-css-prefix}-music:before { content: $fa-var-music; }
.#{$fa-css-prefix}-search:before { content: $fa-var-search; }
.#{$fa-css-prefix}-envelope-o:before { content: $fa-var-envelope-o; }
.#{$fa-css-prefix}-heart:before { content: $fa-var-heart; }
.#{$fa-css-prefix}-star:before { content: $fa-var-star; }
.#{$fa-css-prefix}-star-o:before { content: $fa-var-star-o; }
.#{$fa-css-prefix}-user:before { content: $fa-var-user; }
.#{$fa-css-prefix}-film:before { content: $fa-var-film; }
.#{$fa-css-prefix}-th-large:before { content: $fa-var-th-large; }
.#{$fa-css-prefix}-th:before { content: $fa-var-th; }
.#{$fa-css-prefix}-th-list:before { content: $fa-var-th-list; }
.#{$fa-css-prefix}-check:before { content: $fa-var-check; }
.#{$fa-css-prefix}-times:before { content: $fa-var-times; }
.#{$fa-css-prefix}-search-plus:before { content: $fa-var-search-plus; }
.#{$fa-css-prefix}-search-minus:before { content: $fa-var-search-minus; }
.#{$fa-css-prefix}-power-off:before { content: $fa-var-power-off; }
.#{$fa-css-prefix}-signal:before { content: $fa-var-signal; }
.#{$fa-css-prefix}-gear:before,
.#{$fa-css-prefix}-cog:before { content: $fa-var-cog; }
.#{$fa-css-prefix}-trash-o:before { content: $fa-var-trash-o; }
.#{$fa-css-prefix}-home:before { content: $fa-var-home; }
.#{$fa-css-prefix}-file-o:before { content: $fa-var-file-o; }
.#{$fa-css-prefix}-clock-o:before { content: $fa-var-clock-o; }
.#{$fa-css-prefix}-road:before { content: $fa-var-road; }
.#{$fa-css-prefix}-download:before { content: $fa-var-download; }
.#{$fa-css-prefix}-arrow-circle-o-down:before { content: $fa-var-arrow-circle-o-down; }
.#{$fa-css-prefix}-arrow-circle-o-up:before { content: $fa-var-arrow-circle-o-up; }
.#{$fa-css-prefix}-inbox:before { content: $fa-var-inbox; }
.#{$fa-css-prefix}-play-circle-o:before { content: $fa-var-play-circle-o; }
.#{$fa-css-prefix}-rotate-right:before,
.#{$fa-css-prefix}-repeat:before { content: $fa-var-repeat; }
.#{$fa-css-prefix}-refresh:before { content: $fa-var-refresh; }
.#{$fa-css-prefix}-list-alt:before { content: $fa-var-list-alt; }
.#{$fa-css-prefix}-lock:before { content: $fa-var-lock; }
.#{$fa-css-prefix}-flag:before { content: $fa-var-flag; }
.#{$fa-css-prefix}-headphones:before { content: $fa-var-headphones; }
.#{$fa-css-prefix}-volume-off:before { content: $fa-var-volume-off; }
.#{$fa-css-prefix}-volume-down:before { content: $fa-var-volume-down; }
.#{$fa-css-prefix}-volume-up:before { content: $fa-var-volume-up; }
.#{$fa-css-prefix}-qrcode:before { content: $fa-var-qrcode; }
.#{$fa-css-prefix}-barcode:before { content: $fa-var-barcode; }
.#{$fa-css-prefix}-tag:before { content: $fa-var-tag; }
.#{$fa-css-prefix}-tags:before { content: $fa-var-tags; }
.#{$fa-css-prefix}-book:before { content: $fa-var-book; }
.#{$fa-css-prefix}-bookmark:before { content: $fa-var-bookmark; }
.#{$fa-css-prefix}-print:before { content: $fa-var-print; }
.#{$fa-css-prefix}-camera:before { content: $fa-var-camera; }
.#{$fa-css-prefix}-font:before { content: $fa-var-font; }
.#{$fa-css-prefix}-bold:before { content: $fa-var-bold; }
.#{$fa-css-prefix}-italic:before { content: $fa-var-italic; }
.#{$fa-css-prefix}-text-height:before { content: $fa-var-text-height; }
.#{$fa-css-prefix}-text-width:before { content: $fa-var-text-width; }
.#{$fa-css-prefix}-align-left:before { content: $fa-var-align-left; }
.#{$fa-css-prefix}-align-center:before { content: $fa-var-align-center; }
.#{$fa-css-prefix}-align-right:before { content: $fa-var-align-right; }
.#{$fa-css-prefix}-align-justify:before { content: $fa-var-align-justify; }
.#{$fa-css-prefix}-list:before { content: $fa-var-list; }
.#{$fa-css-prefix}-dedent:before,
.#{$fa-css-prefix}-outdent:before { content: $fa-var-outdent; }
.#{$fa-css-prefix}-indent:before { content: $fa-var-indent; }
.#{$fa-css-prefix}-video-camera:before { content: $fa-var-video-camera; }
.#{$fa-css-prefix}-picture-o:before { content: $fa-var-picture-o; }
.#{$fa-css-prefix}-pencil:before { content: $fa-var-pencil; }
.#{$fa-css-prefix}-map-marker:before { content: $fa-var-map-marker; }
.#{$fa-css-prefix}-adjust:before { content: $fa-var-adjust; }
.#{$fa-css-prefix}-tint:before { content: $fa-var-tint; }
.#{$fa-css-prefix}-edit:before,
.#{$fa-css-prefix}-pencil-square-o:before { content: $fa-var-pencil-square-o; }
.#{$fa-css-prefix}-share-square-o:before { content: $fa-var-share-square-o; }
.#{$fa-css-prefix}-check-square-o:before { content: $fa-var-check-square-o; }
.#{$fa-css-prefix}-arrows:before { content: $fa-var-arrows; }
.#{$fa-css-prefix}-step-backward:before { content: $fa-var-step-backward; }
.#{$fa-css-prefix}-fast-backward:before { content: $fa-var-fast-backward; }
.#{$fa-css-prefix}-backward:before { content: $fa-var-backward; }
.#{$fa-css-prefix}-play:before { content: $fa-var-play; }
.#{$fa-css-prefix}-pause:before { content: $fa-var-pause; }
.#{$fa-css-prefix}-stop:before { content: $fa-var-stop; }
.#{$fa-css-prefix}-forward:before { content: $fa-var-forward; }
.#{$fa-css-prefix}-fast-forward:before { content: $fa-var-fast-forward; }
.#{$fa-css-prefix}-step-forward:before { content: $fa-var-step-forward; }
.#{$fa-css-prefix}-eject:before { content: $fa-var-eject; }
.#{$fa-css-prefix}-chevron-left:before { content: $fa-var-chevron-left; }
.#{$fa-css-prefix}-chevron-right:before { content: $fa-var-chevron-right; }
.#{$fa-css-prefix}-plus-circle:before { content: $fa-var-plus-circle; }
.#{$fa-css-prefix}-minus-circle:before { content: $fa-var-minus-circle; }
.#{$fa-css-prefix}-times-circle:before { content: $fa-var-times-circle; }
.#{$fa-css-prefix}-check-circle:before { content: $fa-var-check-circle; }
.#{$fa-css-prefix}-question-circle:before { content: $fa-var-question-circle; }
.#{$fa-css-prefix}-info-circle:before { content: $fa-var-info-circle; }
.#{$fa-css-prefix}-crosshairs:before { content: $fa-var-crosshairs; }
.#{$fa-css-prefix}-times-circle-o:before { content: $fa-var-times-circle-o; }
.#{$fa-css-prefix}-check-circle-o:before { content: $fa-var-check-circle-o; }
.#{$fa-css-prefix}-ban:before { content: $fa-var-ban; }
.#{$fa-css-prefix}-arrow-left:before { content: $fa-var-arrow-left; }
.#{$fa-css-prefix}-arrow-right:before { content: $fa-var-arrow-right; }
.#{$fa-css-prefix}-arrow-up:before { content: $fa-var-arrow-up; }
.#{$fa-css-prefix}-arrow-down:before { content: $fa-var-arrow-down; }
.#{$fa-css-prefix}-mail-forward:before,
.#{$fa-css-prefix}-share:before { content: $fa-var-share; }
.#{$fa-css-prefix}-expand:before { content: $fa-var-expand; }
.#{$fa-css-prefix}-compress:before { content: $fa-var-compress; }
.#{$fa-css-prefix}-plus:before { content: $fa-var-plus; }
.#{$fa-css-prefix}-minus:before { content: $fa-var-minus; }
.#{$fa-css-prefix}-asterisk:before { content: $fa-var-asterisk; }
.#{$fa-css-prefix}-exclamation-circle:before { content: $fa-var-exclamation-circle; }
.#{$fa-css-prefix}-gift:before { content: $fa-var-gift; }
.#{$fa-css-prefix}-leaf:before { content: $fa-var-leaf; }
.#{$fa-css-prefix}-fire:before { content: $fa-var-fire; }
.#{$fa-css-prefix}-eye:before { content: $fa-var-eye; }
.#{$fa-css-prefix}-eye-slash:before { content: $fa-var-eye-slash; }
.#{$fa-css-prefix}-warning:before,
.#{$fa-css-prefix}-exclamation-triangle:before { content: $fa-var-exclamation-triangle; }
.#{$fa-css-prefix}-plane:before { content: $fa-var-plane; }
.#{$fa-css-prefix}-calendar:before { content: $fa-var-calendar; }
.#{$fa-css-prefix}-random:before { content: $fa-var-random; }
.#{$fa-css-prefix}-comment:before { content: $fa-var-comment; }
.#{$fa-css-prefix}-magnet:before { content: $fa-var-magnet; }
.#{$fa-css-prefix}-chevron-up:before { content: $fa-var-chevron-up; }
.#{$fa-css-prefix}-chevron-down:before { content: $fa-var-chevron-down; }
.#{$fa-css-prefix}-retweet:before { content: $fa-var-retweet; }
.#{$fa-css-prefix}-shopping-cart:before { content: $fa-var-shopping-cart; }
.#{$fa-css-prefix}-folder:before { content: $fa-var-folder; }
.#{$fa-css-prefix}-folder-open:before { content: $fa-var-folder-open; }
.#{$fa-css-prefix}-arrows-v:before { content: $fa-var-arrows-v; }
.#{$fa-css-prefix}-arrows-h:before { content: $fa-var-arrows-h; }
.#{$fa-css-prefix}-bar-chart-o:before { content: $fa-var-bar-chart-o; }
.#{$fa-css-prefix}-twitter-square:before { content: $fa-var-twitter-square; }
.#{$fa-css-prefix}-facebook-square:before { content: $fa-var-facebook-square; }
.#{$fa-css-prefix}-camera-retro:before { content: $fa-var-camera-retro; }
.#{$fa-css-prefix}-key:before { content: $fa-var-key; }
.#{$fa-css-prefix}-gears:before,
.#{$fa-css-prefix}-cogs:before { content: $fa-var-cogs; }
.#{$fa-css-prefix}-comments:before { content: $fa-var-comments; }
.#{$fa-css-prefix}-thumbs-o-up:before { content: $fa-var-thumbs-o-up; }
.#{$fa-css-prefix}-thumbs-o-down:before { content: $fa-var-thumbs-o-down; }
.#{$fa-css-prefix}-star-half:before { content: $fa-var-star-half; }
.#{$fa-css-prefix}-heart-o:before { content: $fa-var-heart-o; }
.#{$fa-css-prefix}-sign-out:before { content: $fa-var-sign-out; }
.#{$fa-css-prefix}-linkedin-square:before { content: $fa-var-linkedin-square; }
.#{$fa-css-prefix}-thumb-tack:before { content: $fa-var-thumb-tack; }
.#{$fa-css-prefix}-external-link:before { content: $fa-var-external-link; }
.#{$fa-css-prefix}-sign-in:before { content: $fa-var-sign-in; }
.#{$fa-css-prefix}-trophy:before { content: $fa-var-trophy; }
.#{$fa-css-prefix}-github-square:before { content: $fa-var-github-square; }
.#{$fa-css-prefix}-upload:before { content: $fa-var-upload; }
.#{$fa-css-prefix}-lemon-o:before { content: $fa-var-lemon-o; }
.#{$fa-css-prefix}-phone:before { content: $fa-var-phone; }
.#{$fa-css-prefix}-square-o:before { content: $fa-var-square-o; }
.#{$fa-css-prefix}-bookmark-o:before { content: $fa-var-bookmark-o; }
.#{$fa-css-prefix}-phone-square:before { content: $fa-var-phone-square; }
.#{$fa-css-prefix}-twitter:before { content: $fa-var-twitter; }
.#{$fa-css-prefix}-facebook:before { content: $fa-var-facebook; }
.#{$fa-css-prefix}-github:before { content: $fa-var-github; }
.#{$fa-css-prefix}-unlock:before { content: $fa-var-unlock; }
.#{$fa-css-prefix}-credit-card:before { content: $fa-var-credit-card; }
.#{$fa-css-prefix}-rss:before { content: $fa-var-rss; }
.#{$fa-css-prefix}-hdd-o:before { content: $fa-var-hdd-o; }
.#{$fa-css-prefix}-bullhorn:before { content: $fa-var-bullhorn; }
.#{$fa-css-prefix}-bell:before { content: $fa-var-bell; }
.#{$fa-css-prefix}-certificate:before { content: $fa-var-certificate; }
.#{$fa-css-prefix}-hand-o-right:before { content: $fa-var-hand-o-right; }
.#{$fa-css-prefix}-hand-o-left:before { content: $fa-var-hand-o-left; }
.#{$fa-css-prefix}-hand-o-up:before { content: $fa-var-hand-o-up; }
.#{$fa-css-prefix}-hand-o-down:before { content: $fa-var-hand-o-down; }
.#{$fa-css-prefix}-arrow-circle-left:before { content: $fa-var-arrow-circle-left; }
.#{$fa-css-prefix}-arrow-circle-right:before { content: $fa-var-arrow-circle-right; }
.#{$fa-css-prefix}-arrow-circle-up:before { content: $fa-var-arrow-circle-up; }
.#{$fa-css-prefix}-arrow-circle-down:before { content: $fa-var-arrow-circle-down; }
.#{$fa-css-prefix}-globe:before { content: $fa-var-globe; }
.#{$fa-css-prefix}-wrench:before { content: $fa-var-wrench; }
.#{$fa-css-prefix}-tasks:before { content: $fa-var-tasks; }
.#{$fa-css-prefix}-filter:before { content: $fa-var-filter; }
.#{$fa-css-prefix}-briefcase:before { content: $fa-var-briefcase; }
.#{$fa-css-prefix}-arrows-alt:before { content: $fa-var-arrows-alt; }
.#{$fa-css-prefix}-group:before,
.#{$fa-css-prefix}-users:before { content: $fa-var-users; }
.#{$fa-css-prefix}-chain:before,
.#{$fa-css-prefix}-link:before { content: $fa-var-link; }
.#{$fa-css-prefix}-cloud:before { content: $fa-var-cloud; }
.#{$fa-css-prefix}-flask:before { content: $fa-var-flask; }
.#{$fa-css-prefix}-cut:before,
.#{$fa-css-prefix}-scissors:before { content: $fa-var-scissors; }
.#{$fa-css-prefix}-copy:before,
.#{$fa-css-prefix}-files-o:before { content: $fa-var-files-o; }
.#{$fa-css-prefix}-paperclip:before { content: $fa-var-paperclip; }
.#{$fa-css-prefix}-save:before,
.#{$fa-css-prefix}-floppy-o:before { content: $fa-var-floppy-o; }
.#{$fa-css-prefix}-square:before { content: $fa-var-square; }
.#{$fa-css-prefix}-bars:before { content: $fa-var-bars; }
.#{$fa-css-prefix}-list-ul:before { content: $fa-var-list-ul; }
.#{$fa-css-prefix}-list-ol:before { content: $fa-var-list-ol; }
.#{$fa-css-prefix}-strikethrough:before { content: $fa-var-strikethrough; }
.#{$fa-css-prefix}-underline:before { content: $fa-var-underline; }
.#{$fa-css-prefix}-table:before { content: $fa-var-table; }
.#{$fa-css-prefix}-magic:before { content: $fa-var-magic; }
.#{$fa-css-prefix}-truck:before { content: $fa-var-truck; }
.#{$fa-css-prefix}-pinterest:before { content: $fa-var-pinterest; }
.#{$fa-css-prefix}-pinterest-square:before { content: $fa-var-pinterest-square; }
.#{$fa-css-prefix}-google-plus-square:before { content: $fa-var-google-plus-square; }
.#{$fa-css-prefix}-google-plus:before { content: $fa-var-google-plus; }
.#{$fa-css-prefix}-money:before { content: $fa-var-money; }
.#{$fa-css-prefix}-caret-down:before { content: $fa-var-caret-down; }
.#{$fa-css-prefix}-caret-up:before { content: $fa-var-caret-up; }
.#{$fa-css-prefix}-caret-left:before { content: $fa-var-caret-left; }
.#{$fa-css-prefix}-caret-right:before { content: $fa-var-caret-right; }
.#{$fa-css-prefix}-columns:before { content: $fa-var-columns; }
.#{$fa-css-prefix}-unsorted:before,
.#{$fa-css-prefix}-sort:before { content: $fa-var-sort; }
.#{$fa-css-prefix}-sort-down:before,
.#{$fa-css-prefix}-sort-asc:before { content: $fa-var-sort-asc; }
.#{$fa-css-prefix}-sort-up:before,
.#{$fa-css-prefix}-sort-desc:before { content: $fa-var-sort-desc; }
.#{$fa-css-prefix}-envelope:before { content: $fa-var-envelope; }
.#{$fa-css-prefix}-linkedin:before { content: $fa-var-linkedin; }
.#{$fa-css-prefix}-rotate-left:before,
.#{$fa-css-prefix}-undo:before { content: $fa-var-undo; }
.#{$fa-css-prefix}-legal:before,
.#{$fa-css-prefix}-gavel:before { content: $fa-var-gavel; }
.#{$fa-css-prefix}-dashboard:before,
.#{$fa-css-prefix}-tachometer:before { content: $fa-var-tachometer; }
.#{$fa-css-prefix}-comment-o:before { content: $fa-var-comment-o; }
.#{$fa-css-prefix}-comments-o:before { content: $fa-var-comments-o; }
.#{$fa-css-prefix}-flash:before,
.#{$fa-css-prefix}-bolt:before { content: $fa-var-bolt; }
.#{$fa-css-prefix}-sitemap:before { content: $fa-var-sitemap; }
.#{$fa-css-prefix}-umbrella:before { content: $fa-var-umbrella; }
.#{$fa-css-prefix}-paste:before,
.#{$fa-css-prefix}-clipboard:before { content: $fa-var-clipboard; }
.#{$fa-css-prefix}-lightbulb-o:before { content: $fa-var-lightbulb-o; }
.#{$fa-css-prefix}-exchange:before { content: $fa-var-exchange; }
.#{$fa-css-prefix}-cloud-download:before { content: $fa-var-cloud-download; }
.#{$fa-css-prefix}-cloud-upload:before { content: $fa-var-cloud-upload; }
.#{$fa-css-prefix}-user-md:before { content: $fa-var-user-md; }
.#{$fa-css-prefix}-stethoscope:before { content: $fa-var-stethoscope; }
.#{$fa-css-prefix}-suitcase:before { content: $fa-var-suitcase; }
.#{$fa-css-prefix}-bell-o:before { content: $fa-var-bell-o; }
.#{$fa-css-prefix}-coffee:before { content: $fa-var-coffee; }
.#{$fa-css-prefix}-cutlery:before { content: $fa-var-cutlery; }
.#{$fa-css-prefix}-file-text-o:before { content: $fa-var-file-text-o; }
.#{$fa-css-prefix}-building-o:before { content: $fa-var-building-o; }
.#{$fa-css-prefix}-hospital-o:before { content: $fa-var-hospital-o; }
.#{$fa-css-prefix}-ambulance:before { content: $fa-var-ambulance; }
.#{$fa-css-prefix}-medkit:before { content: $fa-var-medkit; }
.#{$fa-css-prefix}-fighter-jet:before { content: $fa-var-fighter-jet; }
.#{$fa-css-prefix}-beer:before { content: $fa-var-beer; }
.#{$fa-css-prefix}-h-square:before { content: $fa-var-h-square; }
.#{$fa-css-prefix}-plus-square:before { content: $fa-var-plus-square; }
.#{$fa-css-prefix}-angle-double-left:before { content: $fa-var-angle-double-left; }
.#{$fa-css-prefix}-angle-double-right:before { content: $fa-var-angle-double-right; }
.#{$fa-css-prefix}-angle-double-up:before { content: $fa-var-angle-double-up; }
.#{$fa-css-prefix}-angle-double-down:before { content: $fa-var-angle-double-down; }
.#{$fa-css-prefix}-angle-left:before { content: $fa-var-angle-left; }
.#{$fa-css-prefix}-angle-right:before { content: $fa-var-angle-right; }
.#{$fa-css-prefix}-angle-up:before { content: $fa-var-angle-up; }
.#{$fa-css-prefix}-angle-down:before { content: $fa-var-angle-down; }
.#{$fa-css-prefix}-desktop:before { content: $fa-var-desktop; }
.#{$fa-css-prefix}-laptop:before { content: $fa-var-laptop; }
.#{$fa-css-prefix}-tablet:before { content: $fa-var-tablet; }
.#{$fa-css-prefix}-mobile-phone:before,
.#{$fa-css-prefix}-mobile:before { content: $fa-var-mobile; }
.#{$fa-css-prefix}-circle-o:before { content: $fa-var-circle-o; }
.#{$fa-css-prefix}-quote-left:before { content: $fa-var-quote-left; }
.#{$fa-css-prefix}-quote-right:before { content: $fa-var-quote-right; }
.#{$fa-css-prefix}-spinner:before { content: $fa-var-spinner; }
.#{$fa-css-prefix}-circle:before { content: $fa-var-circle; }
.#{$fa-css-prefix}-mail-reply:before,
.#{$fa-css-prefix}-reply:before { content: $fa-var-reply; }
.#{$fa-css-prefix}-github-alt:before { content: $fa-var-github-alt; }
.#{$fa-css-prefix}-folder-o:before { content: $fa-var-folder-o; }
.#{$fa-css-prefix}-folder-open-o:before { content: $fa-var-folder-open-o; }
.#{$fa-css-prefix}-smile-o:before { content: $fa-var-smile-o; }
.#{$fa-css-prefix}-frown-o:before { content: $fa-var-frown-o; }
.#{$fa-css-prefix}-meh-o:before { content: $fa-var-meh-o; }
.#{$fa-css-prefix}-gamepad:before { content: $fa-var-gamepad; }
.#{$fa-css-prefix}-keyboard-o:before { content: $fa-var-keyboard-o; }
.#{$fa-css-prefix}-flag-o:before { content: $fa-var-flag-o; }
.#{$fa-css-prefix}-flag-checkered:before { content: $fa-var-flag-checkered; }
.#{$fa-css-prefix}-terminal:before { content: $fa-var-terminal; }
.#{$fa-css-prefix}-code:before { content: $fa-var-code; }
.#{$fa-css-prefix}-reply-all:before { content: $fa-var-reply-all; }
.#{$fa-css-prefix}-mail-reply-all:before { content: $fa-var-mail-reply-all; }
.#{$fa-css-prefix}-star-half-empty:before,
.#{$fa-css-prefix}-star-half-full:before,
.#{$fa-css-prefix}-star-half-o:before { content: $fa-var-star-half-o; }
.#{$fa-css-prefix}-location-arrow:before { content: $fa-var-location-arrow; }
.#{$fa-css-prefix}-crop:before { content: $fa-var-crop; }
.#{$fa-css-prefix}-code-fork:before { content: $fa-var-code-fork; }
.#{$fa-css-prefix}-unlink:before,
.#{$fa-css-prefix}-chain-broken:before { content: $fa-var-chain-broken; }
.#{$fa-css-prefix}-question:before { content: $fa-var-question; }
.#{$fa-css-prefix}-info:before { content: $fa-var-info; }
.#{$fa-css-prefix}-exclamation:before { content: $fa-var-exclamation; }
.#{$fa-css-prefix}-superscript:before { content: $fa-var-superscript; }
.#{$fa-css-prefix}-subscript:before { content: $fa-var-subscript; }
.#{$fa-css-prefix}-eraser:before { content: $fa-var-eraser; }
.#{$fa-css-prefix}-puzzle-piece:before { content: $fa-var-puzzle-piece; }
.#{$fa-css-prefix}-microphone:before { content: $fa-var-microphone; }
.#{$fa-css-prefix}-microphone-slash:before { content: $fa-var-microphone-slash; }
.#{$fa-css-prefix}-shield:before { content: $fa-var-shield; }
.#{$fa-css-prefix}-calendar-o:before { content: $fa-var-calendar-o; }
.#{$fa-css-prefix}-fire-extinguisher:before { content: $fa-var-fire-extinguisher; }
.#{$fa-css-prefix}-rocket:before { content: $fa-var-rocket; }
.#{$fa-css-prefix}-maxcdn:before { content: $fa-var-maxcdn; }
.#{$fa-css-prefix}-chevron-circle-left:before { content: $fa-var-chevron-circle-left; }
.#{$fa-css-prefix}-chevron-circle-right:before { content: $fa-var-chevron-circle-right; }
.#{$fa-css-prefix}-chevron-circle-up:before { content: $fa-var-chevron-circle-up; }
.#{$fa-css-prefix}-chevron-circle-down:before { content: $fa-var-chevron-circle-down; }
.#{$fa-css-prefix}-html5:before { content: $fa-var-html5; }
.#{$fa-css-prefix}-css3:before { content: $fa-var-css3; }
.#{$fa-css-prefix}-anchor:before { content: $fa-var-anchor; }
.#{$fa-css-prefix}-unlock-alt:before { content: $fa-var-unlock-alt; }
.#{$fa-css-prefix}-bullseye:before { content: $fa-var-bullseye; }
.#{$fa-css-prefix}-ellipsis-h:before { content: $fa-var-ellipsis-h; }
.#{$fa-css-prefix}-ellipsis-v:before { content: $fa-var-ellipsis-v; }
.#{$fa-css-prefix}-rss-square:before { content: $fa-var-rss-square; }
.#{$fa-css-prefix}-play-circle:before { content: $fa-var-play-circle; }
.#{$fa-css-prefix}-ticket:before { content: $fa-var-ticket; }
.#{$fa-css-prefix}-minus-square:before { content: $fa-var-minus-square; }
.#{$fa-css-prefix}-minus-square-o:before { content: $fa-var-minus-square-o; }
.#{$fa-css-prefix}-level-up:before { content: $fa-var-level-up; }
.#{$fa-css-prefix}-level-down:before { content: $fa-var-level-down; }
.#{$fa-css-prefix}-check-square:before { content: $fa-var-check-square; }
.#{$fa-css-prefix}-pencil-square:before { content: $fa-var-pencil-square; }
.#{$fa-css-prefix}-external-link-square:before { content: $fa-var-external-link-square; }
.#{$fa-css-prefix}-share-square:before { content: $fa-var-share-square; }
.#{$fa-css-prefix}-compass:before { content: $fa-var-compass; }
.#{$fa-css-prefix}-toggle-down:before,
.#{$fa-css-prefix}-caret-square-o-down:before { content: $fa-var-caret-square-o-down; }
.#{$fa-css-prefix}-toggle-up:before,
.#{$fa-css-prefix}-caret-square-o-up:before { content: $fa-var-caret-square-o-up; }
.#{$fa-css-prefix}-toggle-right:before,
.#{$fa-css-prefix}-caret-square-o-right:before { content: $fa-var-caret-square-o-right; }
.#{$fa-css-prefix}-euro:before,
.#{$fa-css-prefix}-eur:before { content: $fa-var-eur; }
.#{$fa-css-prefix}-gbp:before { content: $fa-var-gbp; }
.#{$fa-css-prefix}-dollar:before,
.#{$fa-css-prefix}-usd:before { content: $fa-var-usd; }
.#{$fa-css-prefix}-rupee:before,
.#{$fa-css-prefix}-inr:before { content: $fa-var-inr; }
.#{$fa-css-prefix}-cny:before,
.#{$fa-css-prefix}-rmb:before,
.#{$fa-css-prefix}-yen:before,
.#{$fa-css-prefix}-jpy:before { content: $fa-var-jpy; }
.#{$fa-css-prefix}-ruble:before,
.#{$fa-css-prefix}-rouble:before,
.#{$fa-css-prefix}-rub:before { content: $fa-var-rub; }
.#{$fa-css-prefix}-won:before,
.#{$fa-css-prefix}-krw:before { content: $fa-var-krw; }
.#{$fa-css-prefix}-bitcoin:before,
.#{$fa-css-prefix}-btc:before { content: $fa-var-btc; }
.#{$fa-css-prefix}-file:before { content: $fa-var-file; }
.#{$fa-css-prefix}-file-text:before { content: $fa-var-file-text; }
.#{$fa-css-prefix}-sort-alpha-asc:before { content: $fa-var-sort-alpha-asc; }
.#{$fa-css-prefix}-sort-alpha-desc:before { content: $fa-var-sort-alpha-desc; }
.#{$fa-css-prefix}-sort-amount-asc:before { content: $fa-var-sort-amount-asc; }
.#{$fa-css-prefix}-sort-amount-desc:before { content: $fa-var-sort-amount-desc; }
.#{$fa-css-prefix}-sort-numeric-asc:before { content: $fa-var-sort-numeric-asc; }
.#{$fa-css-prefix}-sort-numeric-desc:before { content: $fa-var-sort-numeric-desc; }
.#{$fa-css-prefix}-thumbs-up:before { content: $fa-var-thumbs-up; }
.#{$fa-css-prefix}-thumbs-down:before { content: $fa-var-thumbs-down; }
.#{$fa-css-prefix}-youtube-square:before { content: $fa-var-youtube-square; }
.#{$fa-css-prefix}-youtube:before { content: $fa-var-youtube; }
.#{$fa-css-prefix}-xing:before { content: $fa-var-xing; }
.#{$fa-css-prefix}-xing-square:before { content: $fa-var-xing-square; }
.#{$fa-css-prefix}-youtube-play:before { content: $fa-var-youtube-play; }
.#{$fa-css-prefix}-dropbox:before { content: $fa-var-dropbox; }
.#{$fa-css-prefix}-stack-overflow:before { content: $fa-var-stack-overflow; }
.#{$fa-css-prefix}-instagram:before { content: $fa-var-instagram; }
.#{$fa-css-prefix}-flickr:before { content: $fa-var-flickr; }
.#{$fa-css-prefix}-adn:before { content: $fa-var-adn; }
.#{$fa-css-prefix}-bitbucket:before { content: $fa-var-bitbucket; }
.#{$fa-css-prefix}-bitbucket-square:before { content: $fa-var-bitbucket-square; }
.#{$fa-css-prefix}-tumblr:before { content: $fa-var-tumblr; }
.#{$fa-css-prefix}-tumblr-square:before { content: $fa-var-tumblr-square; }
.#{$fa-css-prefix}-long-arrow-down:before { content: $fa-var-long-arrow-down; }
.#{$fa-css-prefix}-long-arrow-up:before { content: $fa-var-long-arrow-up; }
.#{$fa-css-prefix}-long-arrow-left:before { content: $fa-var-long-arrow-left; }
.#{$fa-css-prefix}-long-arrow-right:before { content: $fa-var-long-arrow-right; }
.#{$fa-css-prefix}-apple:before { content: $fa-var-apple; }
.#{$fa-css-prefix}-windows:before { content: $fa-var-windows; }
.#{$fa-css-prefix}-android:before { content: $fa-var-android; }
.#{$fa-css-prefix}-linux:before { content: $fa-var-linux; }
.#{$fa-css-prefix}-dribbble:before { content: $fa-var-dribbble; }
.#{$fa-css-prefix}-skype:before { content: $fa-var-skype; }
.#{$fa-css-prefix}-foursquare:before { content: $fa-var-foursquare; }
.#{$fa-css-prefix}-trello:before { content: $fa-var-trello; }
.#{$fa-css-prefix}-female:before { content: $fa-var-female; }
.#{$fa-css-prefix}-male:before { content: $fa-var-male; }
.#{$fa-css-prefix}-gittip:before { content: $fa-var-gittip; }
.#{$fa-css-prefix}-sun-o:before { content: $fa-var-sun-o; }
.#{$fa-css-prefix}-moon-o:before { content: $fa-var-moon-o; }
.#{$fa-css-prefix}-archive:before { content: $fa-var-archive; }
.#{$fa-css-prefix}-bug:before { content: $fa-var-bug; }
.#{$fa-css-prefix}-vk:before { content: $fa-var-vk; }
.#{$fa-css-prefix}-weibo:before { content: $fa-var-weibo; }
.#{$fa-css-prefix}-renren:before { content: $fa-var-renren; }
.#{$fa-css-prefix}-pagelines:before { content: $fa-var-pagelines; }
.#{$fa-css-prefix}-stack-exchange:before { content: $fa-var-stack-exchange; }
.#{$fa-css-prefix}-arrow-circle-o-right:before { content: $fa-var-arrow-circle-o-right; }
.#{$fa-css-prefix}-arrow-circle-o-left:before { content: $fa-var-arrow-circle-o-left; }
.#{$fa-css-prefix}-toggle-left:before,
.#{$fa-css-prefix}-caret-square-o-left:before { content: $fa-var-caret-square-o-left; }
.#{$fa-css-prefix}-dot-circle-o:before { content: $fa-var-dot-circle-o; }
.#{$fa-css-prefix}-wheelchair:before { content: $fa-var-wheelchair; }
.#{$fa-css-prefix}-vimeo-square:before { content: $fa-var-vimeo-square; }
.#{$fa-css-prefix}-turkish-lira:before,
.#{$fa-css-prefix}-try:before { content: $fa-var-try; }
.#{$fa-css-prefix}-plus-square-o:before { content: $fa-var-plus-square-o; }
