# Supplementary material for: Dataset of anomalies and malicious acts in a cyber-physical subsystem
Source: Data Brief. 2017 Jul 20;14:186–91. doi: 10.1016/j.dib.2017.07.038 (PMC5536820; doi:10.1016/j.dib.2017.07.038)
Supplement: Supplementary file 2 [file mmc2.zip › dataset/css/font-awesome/scss/_spinning.scss]

// Spinning Icons
// --------------------------

.#{$fa-css-prefix}-spin {
  -webkit-animation: spin 2s infinite linear;
  -moz-animation: spin 2s infinite linear;
  -o-animation: spin 2s infinite linear;
  animation: spin 2s infinite linear;
}

@-moz-keyframes spin {
  0% { -moz-transform: rotate(0deg); }
  100% { -moz-transform: rotate(359deg); }
}
@-webkit-keyframes spin {
  0% { -webkit-transform: rotate(0deg); }
  100% { -webkit-transform: rotate(359deg); }
}
@-o-keyframes spin {
  0% { -o-transform: rotate(0deg); }
  100% { -o-transform: rotate(359deg); }
}
@-ms-keyframes spin {
  0% { -ms-transform: rotate(0deg); }
  100% { -ms-transform: rotate(359deg); }
}
@keyframes spin {
  0% { transform: rotate(0deg); }
  100% { transform: rotate(359deg); }
}
