# Supplementary material for: Dataset of anomalies and malicious acts in a cyber-physical subsystem
Source: Data Brief. 2017 Jul 20;14:186–91. doi: 10.1016/j.dib.2017.07.038 (PMC5536820; doi:10.1016/j.dib.2017.07.038)
Supplement: Supplementary file 2 [file mmc2.zip › dataset/css/font-awesome/scss/_bordered-pulled.scss]

// Bordered & Pulled
// -------------------------

.#{$fa-css-prefix}-border {
  padding: .2em .25em .15em;
  border: solid .08em $fa-border-color;
  border-radius: .1em;
}

.pull-right { float: right; }
.pull-left { float: left; }

.#{$fa-css-prefix} {
  &.pull-left { margin-right: .3em; }
  &.pull-right { margin-left: .3em; }
}
