# Supplementary material for: Dataset of anomalies and malicious acts in a cyber-physical subsystem
Source: Data Brief. 2017 Jul 20;14:186–91. doi: 10.1016/j.dib.2017.07.038 (PMC5536820; doi:10.1016/j.dib.2017.07.038)
Supplement: Supplementary file 2 [file mmc2.zip › dataset/css/font-awesome/scss/_rotated-flipped.scss]

// Rotated & Flipped Icons
// -------------------------

.#{$fa-css-prefix}-rotate-90  { @include fa-icon-rotate(90deg, 1);  }
.#{$fa-css-prefix}-rotate-180 { @include fa-icon-rotate(180deg, 2); }
.#{$fa-css-prefix}-rotate-270 { @include fa-icon-rotate(270deg, 3); }

.#{$fa-css-prefix}-flip-horizontal { @include fa-icon-flip(-1, 1, 0); }
.#{$fa-css-prefix}-flip-vertical   { @include fa-icon-flip(1, -1, 2); }
